# Supplementary material for: Extracting Structural Information from Physicochemical Property Measurements Using Machine Learning—A New Approach for Structure Elucidation in Non-targeted Analysis
Source: Environ Sci Technol. 2023 Sep 25;57(40):14827–38. doi: 10.1021/acs.est.3c03003 (PMC10569036; doi:10.1021/acs.est.3c03003)
Supplement: Supplementary file 2 — es3c03003_si_002.xlsx [file es3c03003_si_002.xlsx]

## Sheet: 504
Aliquot_Plate_Barcode	Aliquot_Well_ID	Aliquot_Concentration	Aliquot_Concentration_Unit	Target_Concentration	Target_Concentration_Unit	Aliquot_Solvent	DTXSID	CASRN	Preferred_Name	Smiles	Indigo_Inchi_Key	Mol_Formula	Monoisotopic_Mass	Relationship	MS_Ready_DTXCID	MS_Ready_Smiles	MS_Ready_Inchikey	MS_Ready_Mol_Formula	MS_Ready_Monoisotopic_Mass	octl	butac	chlor	chx	dcm	glyctriol	hx	octn	olalc	tol	undec
BF00173504	EPA_MIXTURE_006	20	mM	20	mM	DMSO	DTXSID4025612	4553-62-2	2-Methylpentanedinitrile	CC(CCC#N)C#N	FPPLREPCQJZDAQ-UHFFFAOYSA-N	C6H8N2	108.069	2D-QSAR-Ready	DTXCID805612	CC(CCC#N)C#N	FPPLREPCQJZDAQ-UHFFFAOYSA-N	C6H8N2	108.069	0.9	1.51	2.08	0.15	2.24	0.67	0.1	-0.07	0.93	1.37	-0.02
BF00173504	EPA_MIXTURE_006	20	mM	20	mM	DMSO	DTXSID8024573	51-17-2	Benzimidazole	N1C=NC2=C1C=CC=C2	HYZJCKYKOHLVJF-UHFFFAOYSA-N	C7H6N2	118.053	2D-QSAR-Ready	DTXCID704573	N1C=NC2=C1C=CC=C2	HYZJCKYKOHLVJF-UHFFFAOYSA-N	C7H6N2	118.053	1.06	0.98	-0.1	-2	-0.21	-0.9	-2.16	-2.2	0.11	-0.7	-2.19
BF00173504	EPA_MIXTURE_006	20	mM	20	mM	DMSO	DTXSID9020295	106-47-8	4-Chloroaniline	NC1=CC=C(Cl)C=C1	QSNSCYSYFYORTR-UHFFFAOYSA-N	C6H6ClN	127.019	2D-QSAR-Ready	DTXCID50295	NC1=CC=C(Cl)C=C1	QSNSCYSYFYORTR-UHFFFAOYSA-N	C6H6ClN	127.019	2.17	2.34	2.17	1.11	2.21	1.53	0.95	0.93	1.74	1.96	0.9
BF00173504	EPA_MIXTURE_006	20	mM	20	mM	DMSO	DTXSID3044625	25209-66-9	N,N-Bis(2-hydroxyethyl)formamide	OCCN(CCO)C=O	AGQSGSYOSSBGLI-UHFFFAOYSA-N	C5H11NO3	133.074	2D-QSAR-Ready	DTXCID1024625	OCCN(CCO)C=O	AGQSGSYOSSBGLI-UHFFFAOYSA-N	C5H11NO3	133.074	-2.62	-2.22	-3.16	-7.37	-3.35	-5.21	-7.44	-7.66	-3.41	-5.06	-7.58
BF00173504	EPA_MIXTURE_006	20	mM	20	mM	DMSO	DTXSID3022164	1745-81-9	2-Allylphenol	OC1=CC=CC=C1CC=C	QIRNGVVZBINFMX-UHFFFAOYSA-N	C9H10O	134.073	2D-QSAR-Ready	DTXCID802164	OC1=CC=CC=C1CC=C	QIRNGVVZBINFMX-UHFFFAOYSA-N	C9H10O	134.073	2.69	2.9	2.37	1.4	2.52	1.66	1.28	1.24	2.45	2.27	1.27
BF00173504	EPA_MIXTURE_006	20	mM	20	mM	DMSO	DTXSID0044571	618-45-1	3-Isopropylphenol	CC(C)C1=CC=CC(O)=C1	VLJSLTNSFSOYQR-UHFFFAOYSA-N	C9H12O	136.089	2D-QSAR-Ready	DTXCID8024571	CC(C)C1=CC=CC(O)=C1	VLJSLTNSFSOYQR-UHFFFAOYSA-N	C9H12O	136.089	2.71	3	1.6	0.42	1.89	0.82	0.36	0.26	2.46	1.59	0.39
BF00173504	EPA_MIXTURE_006	20	mM	20	mM	DMSO	DTXSID8020961	100-01-6	4-Nitroaniline	NC1=CC=C(C=C1)[N+]([O-])=O	TYMLOMAKGOJONV-UHFFFAOYSA-N	C6H6N2O2	138.043	2D-QSAR-Ready	DTXCID40961	NC1=CC=C(C=C1)[N+]([O-])=O	TYMLOMAKGOJONV-UHFFFAOYSA-N	C6H6N2O2	138.043	1.23	1.96	1.58	-0.31	1.75	0.52	-0.53	-0.61	0.87	1.13	-0.56
BF00173504	EPA_MIXTURE_006	20	mM	20	mM	DMSO	DTXSID0021834	100-02-7	4-Nitrophenol	OC1=CC=C(C=C1)[N+]([O-])=O	BTJIUGUIPKRLHP-UHFFFAOYSA-N	C6H5NO3	139.027	2D-QSAR-Ready	DTXCID201834	OC1=CC=C(C=C1)[N+]([O-])=O	BTJIUGUIPKRLHP-UHFFFAOYSA-N	C6H5NO3	139.027	1.35	1.93	0.79	-1.2	1.02	-0.26	-1.34	-1.47	0.85	0.41	-1.34
BF00173504	EPA_MIXTURE_006	20	mM	20	mM	DMSO	DTXSID2020890	56-04-2	6-Methyl-2-thiouracil	CC1=CC(=O)NC(=S)N1	HWGBHCRJGXAGEU-UHFFFAOYSA-N	C5H6N2OS	142.02	2D-QSAR-Ready	DTXCID60890	CC1=CC(=O)NC(=S)N1	HWGBHCRJGXAGEU-UHFFFAOYSA-N	C5H6N2OS	142.02	0.2	0.24	-1.2	-3.63	-1.3	-2.22	-3.78	-3.85	-0.71	-2.05	-3.81
BF00173504	EPA_MIXTURE_006	20	mM	20	mM	DMSO	DTXSID1031626	1896-62-4	Methyl trans-styryl ketone	CC(=O)\C=C\C1=CC=CC=C1	BWHOZHOGCMHOBV-BQYQJAHWSA-N	C10H10O	146.073	2D-QSAR-Ready	DTXCID9011626	CC(=O)\C=C\C1=CC=CC=C1	BWHOZHOGCMHOBV-BQYQJAHWSA-N	C10H10O	146.073	2.07	2.44	3.21	1.89	3.15	2.19	1.63	1.65	1.83	2.68	1.54
BF00173504	EPA_MIXTURE_006	20	mM	20	mM	DMSO	DTXSID2044397	1493-13-6	Trifluoromethanesulfonic acid	OS(=O)(=O)C(F)(F)F	ITMCEJHCFYSIIV-UHFFFAOYSA-N	CHF3O3S	149.96	2D-QSAR-Ready	DTXCID0024397	OS(=O)(=O)C(F)(F)F	ITMCEJHCFYSIIV-UHFFFAOYSA-N	CHF3O3S	149.96	-1.38	-1.17	-1.12	-3.8	-1.15	-2.55	-3.7	-3.94	-1.64	-2.36	-3.9
BF00173504	EPA_MIXTURE_006	20	mM	20	mM	DMSO	DTXSID3047425	1638-22-8	4-Butylphenol	CCCCC1=CC=C(O)C=C1	CYYZDBDROVLTJU-UHFFFAOYSA-N	C10H14O	150.104	2D-QSAR-Ready	DTXCID1027425	CCCCC1=CC=C(O)C=C1	CYYZDBDROVLTJU-UHFFFAOYSA-N	C10H14O	150.104	3.59	3.69	2.88	1.8	3.05	1.91	1.7	1.62	3.23	2.81	1.73
BF00173504	EPA_MIXTURE_006	20	mM	20	mM	DMSO	DTXSID1040740	26172-54-3	2-Methyl-4-isothiazolin-3-one hydrochloride	Cl.CN1SC=CC1=O	SJXPQSRCFCPWQQ-UHFFFAOYSA-N	C4H6ClNOS	150.986	2D-QSAR-Ready	DTXCID0014259	CN1SC=CC1=O	BEGLCMHJXHIJLR-UHFFFAOYSA-N	C4H5NOS	115.009	0.07	0.26	1.14	-0.77	0.97	0.03	-0.89	-0.97	-0.29	0.18	-1.08
BF00173504	EPA_MIXTURE_006	20	mM	20	mM	DMSO	DTXSID4020959	99-55-8	2-Methyl-5-nitroaniline	CC1=C(N)C=C(C=C1)[N+]([O-])=O	DSBIJCMXAIKKKI-UHFFFAOYSA-N	C7H8N2O2	152.059	2D-QSAR-Ready	DTXCID60959	CC1=C(N)C=C(C=C1)[N+]([O-])=O	DSBIJCMXAIKKKI-UHFFFAOYSA-N	C7H8N2O2	152.059	1.74	2.37	2.08	0.32	2.22	0.98	0.09	0.04	1.39	1.65	0.07
BF00173504	EPA_MIXTURE_006	20	mM	20	mM	DMSO	DTXSID0032316	88-04-0	4-Chloro-3,5-dimethylphenol	CC1=CC(O)=CC(C)=C1Cl	OSDLLIBGSJNGJE-UHFFFAOYSA-N	C8H9ClO	156.034	2D-QSAR-Ready	DTXCID8012316	CC1=CC(O)=CC(C)=C1Cl	OSDLLIBGSJNGJE-UHFFFAOYSA-N	C8H9ClO	156.034	2.72	3.05	1.81	0.5	2.05	0.97	0.38	0.3	2.34	1.74	0.42
BF00173504	EPA_MIXTURE_006	20	mM	20	mM	DMSO	DTXSID9024568	98-11-3	Benzenesulfonic acid	OS(=O)(=O)C1=CC=CC=C1	SRSXLGNVWSONIS-UHFFFAOYSA-N	C6H6O3S	158.004	2D-QSAR-Ready	DTXCID404568	OS(=O)(=O)C1=CC=CC=C1	SRSXLGNVWSONIS-UHFFFAOYSA-N	C6H6O3S	158.004	-0.29	0.44	0.18	-2.73	0.21	-1.43	-2.91	-3.05	-0.74	-0.92	-2.99
BF00173504	EPA_MIXTURE_006	20	mM	20	mM	DMSO	DTXSID7030307	626-43-7	3,5-Dichloroaniline	NC1=CC(Cl)=CC(Cl)=C1	UQRLKWGPEVNVHT-UHFFFAOYSA-N	C6H5Cl2N	160.98	2D-QSAR-Ready	DTXCID5010307	NC1=CC(Cl)=CC(Cl)=C1	UQRLKWGPEVNVHT-UHFFFAOYSA-N	C6H5Cl2N	160.98	2.66	3.04	2.75	1.66	2.88	2.01	1.45	1.43	2.27	2.65	1.44
BF00173504	EPA_MIXTURE_006	20	mM	20	mM	DMSO	DTXSID4047206	60125-24-8	trans-2-Methoxycinnamaldehyde	COC1=CC=CC=C1\C=C\C=O	KKVZAVRSVHUSPL-GQCTYLIASA-N	C10H10O2	162.068	2D-QSAR-Ready	DTXCID405551	COC1=CC=CC=C1\C=C\C=O	KKVZAVRSVHUSPL-GQCTYLIASA-N	C10H10O2	162.068	1.88	2.35	3.12	1.43	3.04	1.86	1.14	1.14	1.57	2.43	1.06
BF00173504	EPA_MIXTURE_006	20	mM	20	mM	DMSO	DTXSID0044868	2050-43-3	N-(2,4-Dimethylphenyl)acetamide	CC(=O)NC1=CC=C(C)C=C1C	PJEIIBXJUDOMAN-UHFFFAOYSA-N	C10H13NO	163.1	2D-QSAR-Ready	DTXCID8024868	CC(=O)NC1=CC=C(C)C=C1C	PJEIIBXJUDOMAN-UHFFFAOYSA-N	C10H13NO	163.1	1.52	1.82	1.75	-0.26	1.69	0.4	-0.46	-0.51	1.13	0.95	-0.52
BF00173504	EPA_MIXTURE_006	20	mM	20	mM	DMSO	DTXSID0047456	826-62-0	2-Norbornene-5,6-dicarboxylic anhydride	O=C1OC(=O)C2C3CC(C=C3)C12	KNDQHSIWLOJIGP-UHFFFAOYSA-N	C9H8O3	164.047	2D-QSAR-Ready	DTXCID8027456	O=C1OC(=O)C2C3CC(C=C3)C12	KNDQHSIWLOJIGP-UHFFFAOYSA-N	C9H8O3	164.047	1.13	1.72	2.53	0.02	2.62	0.59	-0.04	-0.25	0.95	1.53	-0.15
BF00173504	EPA_MIXTURE_006	13	mM	20	mM	DMSO	DTXSID9044877	22987-10-6	N-(3-Aminophenyl)propanamide	CCC(=O)NC1=CC(N)=CC=C1	VGDKCRMZIWPMPW-UHFFFAOYSA-N	C9H12N2O	164.095	2D-QSAR-Ready	DTXCID7024877	CCC(=O)NC1=CC(N)=CC=C1	VGDKCRMZIWPMPW-UHFFFAOYSA-N	C9H12N2O	164.095	1.09	1.68	0.85	-1.57	0.92	-0.55	-1.8	-1.87	0.6	0.08	-1.81
BF00173504	EPA_MIXTURE_006	20	mM	20	mM	DMSO	DTXSID5024687	98-29-3	4-tert-Butylcatechol	CC(C)(C)C1=CC(O)=C(O)C=C1	XESZUVZBAMCAEJ-UHFFFAOYSA-N	C10H14O2	166.099	2D-QSAR-Ready	DTXCID804687	CC(C)(C)C1=CC(O)=C(O)C=C1	XESZUVZBAMCAEJ-UHFFFAOYSA-N	C10H14O2	166.099	2.67	3.12	1.28	-0.34	1.6	0.25	-0.45	-0.56	2.34	1.15	-0.38
BF00173504	EPA_MIXTURE_006	20	mM	20	mM	DMSO	DTXSID3020966	62-23-7	4-Nitrobenzoic acid	OC(=O)C1=CC=C(C=C1)[N+]([O-])=O	OTLNPYWUJOZPPA-UHFFFAOYSA-N	C7H5NO4	167.022	2D-QSAR-Ready	DTXCID90966	OC(=O)C1=CC=C(C=C1)[N+]([O-])=O	OTLNPYWUJOZPPA-UHFFFAOYSA-N	C7H5NO4	167.022	1.73	2.24	1.43	-0.53	1.6	0.25	-0.7	-0.8	1.25	0.98	-0.69
BF00173504	EPA_MIXTURE_006	20	mM	20	mM	DMSO	DTXSID5041512	140-38-5	4-Chlorophenylurea	NC(=O)NC1=CC=C(Cl)C=C1	RECCURWJDVZHIH-UHFFFAOYSA-N	C7H7ClN2O	170.025	2D-QSAR-Ready	DTXCID3021512	NC(=O)NC1=CC=C(Cl)C=C1	RECCURWJDVZHIH-UHFFFAOYSA-N	C7H7ClN2O	170.025	1.44	1.71	0.06	-1.97	0.15	-0.93	-2.14	-2.21	0.76	-0.42	-2.11
BF00173504	EPA_MIXTURE_006	20	mM	20	mM	DMSO	DTXSID2041389	93-08-3	2'-Acetonaphthone	CC(=O)C1=CC2=CC=CC=C2C=C1	XSAYZAUNJMRRIR-UHFFFAOYSA-N	C12H10O	170.073	2D-QSAR-Ready	DTXCID0021389	CC(=O)C1=CC2=CC=CC=C2C=C1	XSAYZAUNJMRRIR-UHFFFAOYSA-N	C12H10O	170.073	3.03	3.57	4.18	2.96	4.19	3.12	2.61	2.66	2.72	3.86	2.59
BF00173504	EPA_MIXTURE_006	20	mM	20	mM	DMSO	DTXSID7021867	106-40-1	4-Bromoaniline	NC1=CC=C(Br)C=C1	WDFQBORIUYODSI-UHFFFAOYSA-N	C6H6BrN	170.968	2D-QSAR-Ready	DTXCID301867	NC1=CC=C(Br)C=C1	WDFQBORIUYODSI-UHFFFAOYSA-N	C6H6BrN	170.968	2.31	2.59	2.35	1.25	2.43	1.69	1.05	1.04	1.87	2.18	1.02
BF00173504	EPA_MIXTURE_006	20	mM	20	mM	DMSO	DTXSID7020427	609-20-1	2,6-Dichloro-1,4-benzenediamine	NC1=CC(Cl)=C(N)C(Cl)=C1	HQCHAOKWWKLXQH-UHFFFAOYSA-N	C6H6Cl2N2	175.991	2D-QSAR-Ready	DTXCID90427	NC1=CC(Cl)=C(N)C(Cl)=C1	HQCHAOKWWKLXQH-UHFFFAOYSA-N	C6H6Cl2N2	175.991	1.87	2.38	1.24	-0.71	1.38	0.19	-0.95	-1.01	1.22	0.85	-0.91
BF00173504	EPA_MIXTURE_006	20	mM	20	mM	DMSO	DTXSID3040720	5930-28-9	4-Amino-2,6-dichlorophenol	NC1=CC(Cl)=C(O)C(Cl)=C1	KGEXISHTCZHGFT-UHFFFAOYSA-N	C6H5Cl2NO	176.975	2D-QSAR-Ready	DTXCID1020720	NC1=CC(Cl)=C(O)C(Cl)=C1	KGEXISHTCZHGFT-UHFFFAOYSA-N	C6H5Cl2NO	176.975	2.3	2.65	1.11	-0.51	1.29	0.29	-0.71	-0.77	1.61	0.94	-0.66
BF00173504	EPA_MIXTURE_006	20	mM	20	mM	DMSO	DTXSID9044534	13031-43-1	4-Acetylphenyl acetate	CC(=O)OC1=CC=C(C=C1)C(C)=O	SMIOEQSLJNNKQF-UHFFFAOYSA-N	C10H10O3	178.063	2D-QSAR-Ready	DTXCID7024534	CC(=O)OC1=CC=C(C=C1)C(C)=O	SMIOEQSLJNNKQF-UHFFFAOYSA-N	C10H10O3	178.063	1.56	2.06	2.92	0.91	2.84	1.39	0.66	0.62	1.32	2.04	0.57
BF00173504	EPA_MIXTURE_006	20	mM	20	mM	DMSO	DTXSID9024485	1747-60-0	2-Amino-6-methoxybenzothiazole	COC1=CC2=C(C=C1)N=C(N)S2	KZHGPDSVHSDCMX-UHFFFAOYSA-N	C8H8N2OS	180.036	2D-QSAR-Ready	DTXCID604485	COC1=CC2=C(C=C1)N=C(N)S2	KZHGPDSVHSDCMX-UHFFFAOYSA-N	C8H8N2OS	180.036	1.18	2.02	1.66	-0.43	1.71	0.55	-0.82	-0.8	0.69	1.06	-0.83
BF00173504	EPA_MIXTURE_006	20	mM	20	mM	DMSO	DTXSID4022527	94-13-3	Propylparaben	CCCOC(=O)C1=CC=C(O)C=C1	QELSKZZBTMNZEB-UHFFFAOYSA-N	C10H12O3	180.079	2D-QSAR-Ready	DTXCID602527	CCCOC(=O)C1=CC=C(O)C=C1	QELSKZZBTMNZEB-UHFFFAOYSA-N	C10H12O3	180.079	3.27	3.71	2.22	0.6	2.54	1.01	0.49	0.37	2.89	2.11	0.58
BF00173504	EPA_MIXTURE_006	20	mM	20	mM	DMSO	DTXSID5021962	120-07-0	N-Phenyldiethanolamine	OCCN(CCO)C1=CC=CC=C1	OJPDDQSCZGTACX-UHFFFAOYSA-N	C10H15NO2	181.11	2D-QSAR-Ready	DTXCID501962	OCCN(CCO)C1=CC=CC=C1	OJPDDQSCZGTACX-UHFFFAOYSA-N	C10H15NO2	181.11	0.24	0.58	-0.43	-3.39	-0.54	-2.05	-3.6	-3.68	-0.42	-1.62	-3.64
BF00173504	EPA_MIXTURE_006	20	mM	20	mM	DMSO	DTXSID4041995	3878-19-1	Fuberidazole	N1C2=CC=CC=C2N=C1C1=CC=CO1	UYJUZNLFJAWNEZ-UHFFFAOYSA-N	C11H8N2O	184.064	2D-QSAR-Ready	DTXCID2021995	N1C2=CC=CC=C2N=C1C1=CC=CO1	UYJUZNLFJAWNEZ-UHFFFAOYSA-N	C11H8N2O	184.064	2.94	3.99	2.75	1.32	3.14	1.9	0.96	0.95	2.62	2.85	1.06
BF00173504	EPA_MIXTURE_006	20	mM	20	mM	DMSO	DTXSID7026526	88-44-8	2-Amino-5-methylbenzenesulfonic acid	CC1=CC=C(N)C(=C1)S(O)(=O)=O	LTPSRQRIPCVMKQ-UHFFFAOYSA-N	C7H9NO3S	187.03	2D-QSAR-Ready	DTXCID606526	CC1=CC=C(N)C(=C1)S(O)(=O)=O	LTPSRQRIPCVMKQ-UHFFFAOYSA-N	C7H9NO3S	187.03	-0.57	0.36	-0.75	-4.39	-0.69	-2.68	-4.64	-4.78	-1.22	-2.04	-4.65
BF00173504	EPA_MIXTURE_006	20	mM	20	mM	DMSO	DTXSID5037494	6190-65-4	Deethylatrazine	CC(C)NC1=NC(Cl)=NC(N)=N1	DFWFIQKMSFGDCQ-UHFFFAOYSA-N	C6H10ClN5	187.062	2D-QSAR-Ready	DTXCID3017494	CC(C)NC1=NC(Cl)=NC(N)=N1	DFWFIQKMSFGDCQ-UHFFFAOYSA-N	C6H10ClN5	187.062	0.46	0.78	0.88	-1.47	0.66	-0.44	-1.75	-1.75	-0.09	-0.2	-1.85
BF00173504	EPA_MIXTURE_006	20	mM	20	mM	DMSO	DTXSID8042187	109-46-6	N,N'-Dibutylthiourea	CCCCNC(=S)NCCCC	KFFQABQEJATQAT-UHFFFAOYSA-N	C9H20N2S	188.135	2D-QSAR-Ready	DTXCID6022187	CCCCNC(=S)NCCCC	KFFQABQEJATQAT-UHFFFAOYSA-N	C9H20N2S	188.135	2.41	2.34	2.77	0.99	2.54	1.26	0.8	0.79	2.04	1.87	0.72
BF00173504	EPA_MIXTURE_006	20	mM	20	mM	DMSO	DTXSID0027806	19525-59-8	Potassium anilinoacetate	[K+].[O-]C(=O)CNC1=CC=CC=C1	JINONCVJYBHUCP-UHFFFAOYSA-M	C8H8KNO2	189.019	2D-QSAR-Ready	DTXCID0027016	OC(=O)CNC1=CC=CC=C1	NPKSPKHJBVJUKB-UHFFFAOYSA-N	C8H9NO2	151.063	0.5	0.77	-0.36	-2.83	-0.39	-1.59	-3	-3.08	-0.19	-1.22	-3.03
BF00173504	EPA_MIXTURE_006	20	mM	20	mM	DMSO	DTXSID4047094	94-02-0	Ethyl benzoylacetate	CCOC(=O)CC(=O)C1=CC=CC=C1	GKKZMYDNDDMXSE-UHFFFAOYSA-N	C11H12O3	192.079	2D-QSAR-Ready	DTXCID2027094	CCOC(=O)CC(=O)C1=CC=CC=C1	GKKZMYDNDDMXSE-UHFFFAOYSA-N	C11H12O3	192.079	1.76	2.46	3.3	1.02	3.32	1.45	0.78	0.7	1.64	2.37	0.71
BF00173504	EPA_MIXTURE_006	20	mM	20	mM	DMSO	DTXSID0020020	18699-02-0	4-Acetylaminophenylacetic acid	CC(=O)NC1=CC=C(CC(O)=O)C=C1	MROJXXOCABQVEF-UHFFFAOYSA-N	C10H11NO3	193.074	2D-QSAR-Ready	DTXCID2020	CC(=O)NC1=CC=C(CC(O)=O)C=C1	MROJXXOCABQVEF-UHFFFAOYSA-N	C10H11NO3	193.074	0.32	1.06	-1.59	-4.93	-1.31	-3.32	-5.04	-5.24	-0.27	-2.48	-4.97
BF00173504	EPA_MIXTURE_006	20	mM	20	mM	DMSO	DTXSID4020539	86-29-3	Diphenylacetonitrile	N#CC(C1=CC=CC=C1)C1=CC=CC=C1	NEBPTMCRLHKPOB-UHFFFAOYSA-N	C14H11N	193.089	2D-QSAR-Ready	DTXCID80539	N#CC(C1=CC=CC=C1)C1=CC=CC=C1	NEBPTMCRLHKPOB-UHFFFAOYSA-N	C14H11N	193.089	2.55	3.85	4.05	2.28	4.36	2.62	1.89	1.89	2.65	3.7	1.91
BF00173504	EPA_MIXTURE_006	20	mM	20	mM	DMSO	DTXSID0020232	58-08-2	Caffeine	CN1C=NC2=C1C(=O)N(C)C(=O)N2C	RYYVLZVUVIJVGH-UHFFFAOYSA-N	C8H10N4O2	194.08	2D-QSAR-Ready	DTXCID40232	CN1C=NC2=C1C(=O)N(C)C(=O)N2C	RYYVLZVUVIJVGH-UHFFFAOYSA-N	C8H10N4O2	194.08	0	0.21	1.32	-1.79	0.82	-0.58	-2.17	-2.16	-0.92	-0.34	-2.31
BF00173504	EPA_MIXTURE_006	20	mM	20	mM	DMSO	DTXSID5026209	933-75-5	2,3,6-Trichlorophenol	OC1=C(Cl)C=CC(Cl)=C1Cl	XGCHAIDDPMFRLJ-UHFFFAOYSA-N	C6H3Cl3O	195.925	2D-QSAR-Ready	DTXCID606209	OC1=C(Cl)C=CC(Cl)=C1Cl	XGCHAIDDPMFRLJ-UHFFFAOYSA-N	C6H3Cl3O	195.925	3.36	3.5	2.88	1.88	2.99	2.14	1.69	1.67	2.8	2.86	1.72
BF00173504	EPA_MIXTURE_006	20	mM	20	mM	DMSO	DTXSID6024460	60-09-3	4-Aminoazobenzene	NC1=CC=C(C=C1)\N=N\C1=CC=CC=C1	QPQKUYVSJWQSDY-CCEZHUSRSA-N	C12H11N3	197.095	2D-QSAR-Ready	DTXCID004460	NC1=CC=C(C=C1)\N=N\C1=CC=CC=C1	QPQKUYVSJWQSDY-CCEZHUSRSA-N	C12H11N3	197.095	2.86	3.28	3.26	1.18	3.22	1.67	0.87	0.85	2.25	2.58	0.89
BF00173504	EPA_MIXTURE_006	20	mM	20	mM	DMSO	DTXSID5044869	2057-49-0	4-(3-Phenylpropyl)pyridine	C(CC1=CC=CC=C1)CC1=CC=NC=C1	AQIIVEISJBBUCR-UHFFFAOYSA-N	C14H15N	197.12	2D-QSAR-Ready	DTXCID3024869	C(CC1=CC=CC=C1)CC1=CC=NC=C1	AQIIVEISJBBUCR-UHFFFAOYSA-N	C14H15N	197.12	3.61	3.91	4.82	3.51	4.7	3.46	3.16	3.22	3.28	4.3	3.13
BF00173504	EPA_MIXTURE_006	20	mM	20	mM	DMSO	DTXSID5020944	59-87-0	Nitrofurazone	NC(=O)N\N=C\C1=CC=C(O1)[N+]([O-])=O	IAIWVQXQOWNYOU-FPYGCLRLSA-N	C6H6N4O4	198.039	2D-QSAR-Ready	DTXCID90944	NC(=O)N\N=C\C1=CC=C(O1)[N+]([O-])=O	IAIWVQXQOWNYOU-FPYGCLRLSA-N	C6H6N4O4	198.039	-0.93	-0.42	-1.52	-5.11	-1.63	-3.33	-5.32	-5.45	-1.75	-2.97	-5.38
BF00173504	EPA_MIXTURE_006	20	mM	20	mM	DMSO	DTXSID3020960	602-87-9	5-Nitroacenaphthene	[O-][N+](=O)C1=CC=C2CCC3=CC=CC1=C23	CUARLQDWYSRQDF-UHFFFAOYSA-N	C12H9NO2	199.063	2D-QSAR-Ready	DTXCID10960	[O-][N+](=O)C1=CC=C2CCC3=CC=CC1=C23	CUARLQDWYSRQDF-UHFFFAOYSA-N	C12H9NO2	199.063	3.7	4.39	4.8	3.71	4.86	3.84	3.25	3.35	3.26	4.69	3.29
BF00173504	EPA_MIXTURE_006	20	mM	20	mM	DMSO	DTXSID0021337	148-79-8	Thiabendazole	N1C2=C(C=CC=C2)N=C1C1=CSC=N1	WJCNZQLZVWNLKY-UHFFFAOYSA-N	C10H7N3S	201.036	2D-QSAR-Ready	DTXCID401337	N1C2=C(C=CC=C2)N=C1C1=CSC=N1	WJCNZQLZVWNLKY-UHFFFAOYSA-N	C10H7N3S	201.036	1.48	2.69	1.5	-0.88	1.73	0.29	-1.34	-1.33	0.92	1.06	-1.26
BF00173504	EPA_MIXTURE_006	20	mM	20	mM	DMSO	DTXSID9020247	63-25-2	Carbaryl	CNC(=O)OC1=C2C=CC=CC2=CC=C1	CVXBEEMKQHEXEN-UHFFFAOYSA-N	C12H11NO2	201.079	2D-QSAR-Ready	DTXCID10247	CNC(=O)OC1=C2C=CC=CC2=CC=C1	CVXBEEMKQHEXEN-UHFFFAOYSA-N	C12H11NO2	201.079	2.3	3.02	2.94	0.95	2.98	1.56	0.58	0.6	1.87	2.35	0.59
BF00173504	EPA_MIXTURE_006	19	mM	20	mM	DMSO	DTXSID7034549	165252-70-0	Dinotefuran	CN\C(NCC1CCOC1)=N\[N+]([O-])=O	YKBZOVFACRVRJN-UHFFFAOYSA-N	C7H14N4O3	202.107	2D-QSAR-Ready	DTXCID5014549	CN\C(NCC1CCOC1)=N\[N+]([O-])=O	YKBZOVFACRVRJN-UHFFFAOYSA-N	C7H14N4O3	202.107	-0.28	-0.34	-0.08	-3.21	-0.53	-1.94	-3.41	-3.46	-1.06	-1.76	-3.55
BF00173504	EPA_MIXTURE_006	20	mM	20	mM	DMSO	DTXSID2035481	610841	4-(4-(Acetyloxy)phenyl)-2-butanone	CC(=O)CCC1=CC=C(OC(C)=O)C=C1	UMIKWXDGXDJQJK-UHFFFAOYSA-N	C12H14O3	206.094	2D-QSAR-Ready	DTXCID0015481	CC(=O)CCC1=CC=C(OC(C)=O)C=C1	UMIKWXDGXDJQJK-UHFFFAOYSA-N	C12H14O3	206.094	1.63	2.18	3.2	0.71	3.08	1.2	0.45	0.39	1.4	2.04	0.36
BF00173504	EPA_MIXTURE_006	20	mM	20	mM	DMSO	DTXSID5020732	15687-27-1	Ibuprofen	CC(C)CC1=CC=C(C=C1)C(C)C(O)=O	HEFNNWSXXWATRW-UHFFFAOYSA-N	C13H18O2	206.131	2D-QSAR-Ready	DTXCID90732	CC(C)CC1=CC=C(C=C1)C(C)C(O)=O	HEFNNWSXXWATRW-UHFFFAOYSA-N	C13H18O2	206.131	3.68	4.03	3.21	1.72	3.4	1.82	1.57	1.5	3.52	2.93	1.62
BF00173504	EPA_MIXTURE_006	20	mM	20	mM	DMSO	DTXSID3021487	528-44-9	1,2,4-Benzenetricarboxylic acid	OC(=O)C1=CC(C(O)=O)=C(C=C1)C(O)=O	ARCGXLSVLAOJQL-UHFFFAOYSA-N	C9H6O6	210.016	2D-QSAR-Ready	DTXCID101487	OC(=O)C1=CC(C(O)=O)=C(C=C1)C(O)=O	ARCGXLSVLAOJQL-UHFFFAOYSA-N	C9H6O6	210.016	1.19	1.26	-2.63	-5.76	-2.43	-4.07	-5.78	-5.99	0.03	-3.3	-5.63
BF00173504	EPA_MIXTURE_006	17	mM	20	mM	DMSO	DTXSID2020971	607-57-8	2-Nitrofluorene	[O-][N+](=O)C1=CC2=C(C=C1)C1=C(C2)C=CC=C1	XFOHWECQTFIEIX-UHFFFAOYSA-N	C13H9NO2	211.063	2D-QSAR-Ready	DTXCID60971	[O-][N+](=O)C1=CC2=C(C=C1)C1=C(C2)C=CC=C1	XFOHWECQTFIEIX-UHFFFAOYSA-N	C13H9NO2	211.063	3.58	4.43	4.83	3.43	4.92	3.63	2.96	3.03	3.18	4.6	3
BF00173504	EPA_MIXTURE_006	20	mM	20	mM	DMSO	DTXSID5047039	39711-79-0	N-Ethyl-4-menthane-3-carboxamide	CCNC(=O)C1CC(C)CCC1C(C)C	VUNOFAIHSALQQH-UHFFFAOYSA-N	C13H25NO	211.194	2D-QSAR-Ready	DTXCID3027039	CCNC(=O)C1CC(C)CCC1C(C)C	VUNOFAIHSALQQH-UHFFFAOYSA-N	C13H25NO	211.194	4.72	5.19	5.29	4.16	5.54	3.71	4	3.93	4.87	5.12	4.04
BF00173504	EPA_MIXTURE_006	20	mM	20	mM	DMSO	DTXSID7027540	3622-84-2	N-Butylbenzenesulfonamide	CCCCNS(=O)(=O)C1=CC=CC=C1	IPRJXAGUEGOFGG-UHFFFAOYSA-N	C10H15NO2S	213.082	2D-QSAR-Ready	DTXCID907540	CCCCNS(=O)(=O)C1=CC=CC=C1	IPRJXAGUEGOFGG-UHFFFAOYSA-N	C10H15NO2S	213.082	1.93	2.5	3.22	1.02	3.14	1.47	0.73	0.7	1.7	2.27	0.66
BF00173504	EPA_MIXTURE_006	20	mM	20	mM	DMSO	DTXSID8022406	131-56-6	2,4-Dihydroxybenzophenone	OC1=CC=C(C(=O)C2=CC=CC=C2)C(O)=C1	ZXDDPOHVAMWLBH-UHFFFAOYSA-N	C13H10O3	214.063	2D-QSAR-Ready	DTXCID402406	OC1=CC=C(C(=O)C2=CC=CC=C2)C(O)=C1	ZXDDPOHVAMWLBH-UHFFFAOYSA-N	C13H10O3	214.063	3.34	3.6	1.82	-0.21	1.89	0.54	-0.51	-0.53	2.39	1.48	-0.38
BF00173504	EPA_MIXTURE_006	20	mM	20	mM	DMSO	DTXSID8024317	5902-51-2	Terbacil	CC1=C(Cl)C(=O)N(C(=O)N1)C(C)(C)C	NBQCNZYJJMBDKY-UHFFFAOYSA-N	C9H13ClN2O2	216.067	2D-QSAR-Ready	DTXCID104317	CC1=C(Cl)C(=O)N(C(=O)N1)C(C)(C)C	NBQCNZYJJMBDKY-UHFFFAOYSA-N	C9H13ClN2O2	216.067	2.75	2.48	2.8	1.15	2.49	1.49	0.91	0.95	2.04	1.99	0.86
BF00173504	EPA_MIXTURE_006	20	mM	20	mM	DMSO	DTXSID4026975	121-03-9	2-Methyl-5-nitrobenzenesulfonic acid	CC1=CC=C(C=C1S(O)(=O)=O)[N+]([O-])=O	ZDTXQHVBLWYPHS-UHFFFAOYSA-N	C7H7NO5S	217.004	2D-QSAR-Ready	DTXCID506975	CC1=CC=C(C=C1S(O)(=O)=O)[N+]([O-])=O	ZDTXQHVBLWYPHS-UHFFFAOYSA-N	C7H7NO5S	217.004	0.11	1.26	0.86	-2.51	0.98	-1.15	-2.82	-2.95	-0.33	-0.31	-2.84
BF00173504	EPA_MIXTURE_006	20	mM	20	mM	DMSO	DTXSID8022111	709-98-8	Propanil	CCC(=O)NC1=CC=C(Cl)C(Cl)=C1	LFULEKSKNZEWOE-UHFFFAOYSA-N	C9H9Cl2NO	217.006	2D-QSAR-Ready	DTXCID102111	CCC(=O)NC1=CC=C(Cl)C(Cl)=C1	LFULEKSKNZEWOE-UHFFFAOYSA-N	C9H9Cl2NO	217.006	3.25	3.8	3.27	1.75	3.46	2.04	1.5	1.46	2.92	3.03	1.54
BF00173504	EPA_MIXTURE_006	20	mM	20	mM	DMSO	DTXSID2025892	90-30-2	N-Phenyl-1-naphthylamine	N(C1=CC=CC=C1)C1=C2C=CC=CC2=CC=C1	XQVWYOYUZDUNRW-UHFFFAOYSA-N	C16H13N	219.105	2D-QSAR-Ready	DTXCID605892	N(C1=CC=CC=C1)C1=C2C=CC=CC2=CC=C1	XQVWYOYUZDUNRW-UHFFFAOYSA-N	C16H13N	219.105	4.55	5.47	5.05	3.99	5.25	4.09	3.45	3.58	4.14	5.17	3.58
BF00173504	EPA_MIXTURE_006	13	mM	20	mM	DMSO	DTXSID6042365	16489-90-0	6-Ethoxy-2,3,4-trimethyl-1,2,3,4-tetrahydroquinoline	CCOC1=CC=C2NC(C)(C)CC(C)C2=C1	YLDDCEXDGNXCIO-UHFFFAOYSA-N	C14H21NO	219.162	2D-QSAR-Ready	DTXCID4022365	CCOC1=CC=C2NC(C)(C)CC(C)C2=C1	YLDDCEXDGNXCIO-UHFFFAOYSA-N	C14H21NO	219.162	4.54	4.77	5.18	4.38	5.18	4.03	4.08	4.16	4.42	4.99	4.1
BF00173504	EPA_MIXTURE_006	20	mM	20	mM	DMSO	DTXSID0044490	59337-93-8	Methyl 3-sulfamoylthiophene-2-carboxylate	COC(=O)C1=C(C=CS1)S(N)(=O)=O	PMXNPOJHBQDJKS-UHFFFAOYSA-N	C6H7NO4S2	220.982	2D-QSAR-Ready	DTXCID8024490	COC(=O)C1=C(C=CS1)S(N)(=O)=O	PMXNPOJHBQDJKS-UHFFFAOYSA-N	C6H7NO4S2	220.982	-0.07	0.53	-0.17	-3.33	-0.25	-1.9	-3.59	-3.67	-0.72	-1.41	-3.63
BF00173504	EPA_MIXTURE_006	20	mM	20	mM	DMSO	DTXSID6023862	1646-88-4	Aldoxycarb	CNC(=O)O\N=C\C(C)(C)S(C)(=O)=O	YRRKLBAKDXSTNC-WEVVVXLNSA-N	C7H14N2O4S	222.067	2D-QSAR-Ready	DTXCID503862	CNC(=O)O\N=C\C(C)(C)S(C)(=O)=O	YRRKLBAKDXSTNC-WEVVVXLNSA-N	C7H14N2O4S	222.067	-1.53	-0.35	-0.11	-4.12	-0.11	-2.59	-4.34	-4.51	-1.58	-1.92	-4.47
BF00173504	EPA_MIXTURE_006	14	mM	20	mM	DMSO	DTXSID7021780	84-66-2	Diethyl phthalate	CCOC(=O)C1=CC=CC=C1C(=O)OCC	FLKPEMZONWLCSK-UHFFFAOYSA-N	C12H14O4	222.089	2D-QSAR-Ready	DTXCID901780	CCOC(=O)C1=CC=CC=C1C(=O)OCC	FLKPEMZONWLCSK-UHFFFAOYSA-N	C12H14O4	222.089	2.07	2.37	3.55	1.21	3.36	1.52	0.99	0.93	1.8	2.37	0.89
BF00173504	EPA_MIXTURE_006	20	mM	20	mM	DMSO	DTXSID1020069	97-56-3	2-Amino-5-azotoluene	CC1=C(N)C=CC(=C1)N=NC1=C(C)C=CC=C1	PFRYFZZSECNQOL-UHFFFAOYSA-N	C14H15N3	225.127	2D-QSAR-Ready	DTXCID4069	CC1=C(N)C=CC(=C1)N=NC1=C(C)C=CC=C1	PFRYFZZSECNQOL-UHFFFAOYSA-N	C14H15N3	225.127	3.11	4.26	3.86	1.82	4.05	2.33	1.33	1.38	2.8	3.45	1.42
BF00173504	EPA_MIXTURE_006	20	mM	20	mM	DMSO	DTXSID9047590	94-47-3	2-Phenylethyl benzoate	O=C(OCCC1=CC=CC=C1)C1=CC=CC=C1	OSORMYZMWHVFOZ-UHFFFAOYSA-N	C15H14O2	226.099	2D-QSAR-Ready	DTXCID7027590	O=C(OCCC1=CC=CC=C1)C1=CC=CC=C1	OSORMYZMWHVFOZ-UHFFFAOYSA-N	C15H14O2	226.099	4.3	4.64	5.52	4.19	5.43	4.01	3.81	3.87	3.92	5.06	3.82
BF00173504	EPA_MIXTURE_006	20	mM	20	mM	DMSO	DTXSID7042198	1907-65-9	N-Butyl-p-toluenesulfonamide	CCCCNS(=O)(=O)C1=CC=C(C)C=C1	RQUXYBHREKXNKT-UHFFFAOYSA-N	C11H17NO2S	227.098	2D-QSAR-Ready	DTXCID5022198	CCCCNS(=O)(=O)C1=CC=C(C)C=C1	RQUXYBHREKXNKT-UHFFFAOYSA-N	C11H17NO2S	227.098	2.35	2.95	3.7	1.5	3.63	1.85	1.19	1.17	2.15	2.76	1.15
BF00173504	EPA_MIXTURE_006	20	mM	20	mM	DMSO	DTXSID8044410	21799-87-1	Potassium 2,5-dihydroxybenzenesulfonate	[K+].OC1=CC=C(O)C(=C1)S([O-])(=O)=O	VKDSBABHIXQFKH-UHFFFAOYSA-M	C6H5KO5S	227.949	2D-QSAR-Ready	DTXCID6025014	OC1=CC=C(O)C(=C1)S(O)(=O)=O	IKQCSJBQLWJEPU-UHFFFAOYSA-N	C6H6O5S	189.994	-0.81	-0.08	-2.86	-6.72	-2.7	-4.58	-6.88	-7.08	-1.79	-4	-6.82
BF00173504	EPA_MIXTURE_006	20	mM	20	mM	DMSO	DTXSID3047508	607-88-5	Salicylic acid p-tolyl ester	CC1=CC=C(OC(=O)C2=C(O)C=CC=C2)C=C1	AMYKXJAXRJCLCV-UHFFFAOYSA-N	C14H12O3	228.079	2D-QSAR-Ready	DTXCID1027508	CC1=CC=C(OC(=O)C2=C(O)C=CC=C2)C=C1	AMYKXJAXRJCLCV-UHFFFAOYSA-N	C14H12O3	228.079	4.29	4.51	5.12	3.8	5.02	3.71	3.44	3.5	3.77	4.7	3.47
BF00173504	EPA_MIXTURE_006	20	mM	20	mM	DMSO	DTXSID4041442	532-02-5	Sodium 2-naphthalenesulfonate	[Na+].[O-]S(=O)(=O)C1=CC2=C(C=CC=C2)C=C1	YWPOLRBWRRKLMW-UHFFFAOYSA-M	C10H7NaO3S	230.001	2D-QSAR-Ready	DTXCID3024788	OS(=O)(=O)C1=CC2=C(C=CC=C2)C=C1	KVBGVZZKJNLNJU-UHFFFAOYSA-N	C10H8O3S	208.019	1.04	2.03	1.59	-1.23	1.65	-0.08	-1.62	-1.66	0.46	0.7	-1.61
BF00173504	EPA_MIXTURE_006	20	mM	20	mM	DMSO	DTXSID6037728	1143-72-2	2,3,4-Trihydroxbenzophenone	OC1=CC=C(C(=O)C2=CC=CC=C2)C(O)=C1O	HTQNYBBTZSBWKL-UHFFFAOYSA-N	C13H10O4	230.058	2D-QSAR-Ready	DTXCID4017728	OC1=CC=C(C(=O)C2=CC=CC=C2)C(O)=C1O	HTQNYBBTZSBWKL-UHFFFAOYSA-N	C13H10O4	230.058	2.12	2.53	-0.49	-3.44	-0.39	-1.96	-3.76	-3.81	0.9	-1.11	-3.58
BF00173504	EPA_MIXTURE_006	20	mM	20	mM	DMSO	DTXSID0020446	330-54-1	Diuron	CN(C)C(=O)NC1=CC(Cl)=C(Cl)C=C1	XMTQQYYKAHVGBJ-UHFFFAOYSA-N	C9H10Cl2N2O	232.017	2D-QSAR-Ready	DTXCID00446	CN(C)C(=O)NC1=CC(Cl)=C(Cl)C=C1	XMTQQYYKAHVGBJ-UHFFFAOYSA-N	C9H10Cl2N2O	232.017	2.4	2.91	2.54	0.21	2.54	0.9	-0.1	-0.13	1.79	1.79	-0.07
BF00173504	EPA_MIXTURE_006	20	mM	20	mM	DMSO	DTXSID4022731	298-46-4	Carbamazepine	NC(=O)N1C2=CC=CC=C2C=CC2=C1C=CC=C2	FFGPTBGBLSHEPO-UHFFFAOYSA-N	C15H12N2O	236.095	2D-QSAR-Ready	DTXCID902731	NC(=O)N1C2=CC=CC=C2C=CC2=C1C=CC=C2	FFGPTBGBLSHEPO-UHFFFAOYSA-N	C15H12N2O	236.095	2.22	2.87	2.35	0.11	2.19	1.06	-0.46	-0.31	1.38	1.61	-0.4
BF00173504	EPA_MIXTURE_006	20	mM	20	mM	DMSO	DTXSID1020697	148081-72-5	1-O-Hexyl-2,3,5-trimethylhydroquinone	CCCCCCOC1=CC(C)=C(O)C(C)=C1C	ATMNQRRJNBCQJO-UHFFFAOYSA-N	C15H24O2	236.178	2D-QSAR-Ready	DTXCID50697	CCCCCCOC1=CC(C)=C(O)C(C)=C1C	ATMNQRRJNBCQJO-UHFFFAOYSA-N	C15H24O2	236.178	5.67	5.83	5.59	4.63	5.71	4.13	4.39	4.4	5.45	5.52	4.49
BF00173504	EPA_MIXTURE_006	20	mM	20	mM	DMSO	DTXSID9023914	141-66-2	Dicrotophos	COP(=O)(OC)O\C(C)=C\C(=O)N(C)C	VEENJGZXVHKXNB-VOTSOKGWSA-N	C8H16NO5P	237.077	2D-QSAR-Ready	DTXCID003914	COP(=O)(OC)O\C(C)=C\C(=O)N(C)C	VEENJGZXVHKXNB-VOTSOKGWSA-N	C8H16NO5P	237.077	-0.08	0.4	1.77	-1.79	1.46	-0.86	-1.99	-2.12	-0.34	-0.16	-2.16
BF00173504	EPA_MIXTURE_006	20	mM	20	mM	DMSO	DTXSID0023901	25057-89-0	Bentazone	CC(C)N1C(=O)C2=C(NS1(=O)=O)C=CC=C2	ZOMSMJKLGFBRBS-UHFFFAOYSA-N	C10H12N2O3S	240.057	2D-QSAR-Ready	DTXCID503901	CC(C)N1C(=O)C2=C(NS1(=O)=O)C=CC=C2	ZOMSMJKLGFBRBS-UHFFFAOYSA-N	C10H12N2O3S	240.057	2.88	3.67	3.93	2.16	3.99	2.5	1.76	1.8	2.6	3.42	1.78
BF00173504	EPA_MIXTURE_006	20	mM	20	mM	DMSO	DTXSID8044882	2358-84-1	Di(ethylene glycol) dimethacrylate	CC(=C)C(=O)OCCOCCOC(=O)C(C)=C	XFCMNSHQOZQILR-UHFFFAOYSA-N	C12H18O5	242.115	2D-QSAR-Ready	DTXCID6024882	CC(=C)C(=O)OCCOCCOC(=O)C(C)=C	XFCMNSHQOZQILR-UHFFFAOYSA-N	C12H18O5	242.115	1.91	2.24	3.59	1.03	3.39	1.28	0.84	0.76	1.83	2.22	0.73
BF00173504	EPA_MIXTURE_006	20	mM	20	mM	DMSO	DTXSID7022679	58-85-5	Biotin	OC(=O)CCCC[C@@H]1SC[C@@H]2NC(=O)N[C@H]12	YBJHBAHKTGYVGT-ZKWXMUAHSA-N	C10H16N2O3S	244.088	2D-QSAR-Ready	DTXCID60209198	OC(=O)CCCCC1SCC2NC(=O)NC12	YBJHBAHKTGYVGT-UHFFFAOYSA-N	C10H16N2O3S	244.088	0.66	1.21	-0.58	-4.32	-0.59	-2.77	-4.56	-4.7	-0.21	-1.9	-4.5
BF00173504	EPA_MIXTURE_006	20	mM	20	mM	DMSO	DTXSID7029166	135-76-2	Sodium 6-hydroxynaphthalene-2-sulfonate	[Na+].OC1=CC2=C(C=C1)C=C(C=C2)S([O-])(=O)=O	ZPWQALCOMQRMRK-UHFFFAOYSA-M	C10H7NaO4S	245.996	2D-QSAR-Ready	DTXCID0027014	OC1=CC2=C(C=C1)C=C(C=C2)S(O)(=O)=O	VVPHSMHEYVOVLH-UHFFFAOYSA-N	C10H8O4S	224.014	0.56	1.55	-0.83	-4.22	-0.66	-2.45	-4.58	-4.66	-0.36	-1.69	-4.47
BF00173504	EPA_MIXTURE_006	20	mM	20	mM	DMSO	DTXSID9037749	4638-48-6	5-Chlorosalicylanilide	OC1=C(C=C(Cl)C=C1)C(=O)NC1=CC=CC=C1	KGYNGVVNFRUOOZ-UHFFFAOYSA-N	C13H10ClNO2	247.04	2D-QSAR-Ready	DTXCID7017749	OC1=C(C=C(Cl)C=C1)C(=O)NC1=CC=CC=C1	KGYNGVVNFRUOOZ-UHFFFAOYSA-N	C13H10ClNO2	247.04	3.69	4.83	2.33	0.39	2.83	1.12	0	-0.02	3.2	2.44	0.23
BF00173504	EPA_MIXTURE_006	20	mM	20	mM	DMSO	DTXSID9021217	58-14-0	Pyrimethamine	CCC1=NC(N)=NC(N)=C1C1=CC=C(Cl)C=C1	WKSAUQYGYAYLPV-UHFFFAOYSA-N	C12H13ClN4	248.083	2D-QSAR-Ready	DTXCID601217	CCC1=NC(N)=NC(N)=C1C1=CC=C(Cl)C=C1	WKSAUQYGYAYLPV-UHFFFAOYSA-N	C12H13ClN4	248.083	1.75	3.18	1.79	-0.48	2.08	0.55	-1.01	-0.94	1.53	1.39	-0.9
BF00173504	EPA_MIXTURE_006	20	mM	20	mM	DMSO	DTXSID5031133	131-16-8	Dipropyl phthalate	CCCOC(=O)C1=C(C=CC=C1)C(=O)OCCC	MQHNKCZKNAJROC-UHFFFAOYSA-N	C14H18O4	250.121	2D-QSAR-Ready	DTXCID3011133	CCCOC(=O)C1=C(C=CC=C1)C(=O)OCCC	MQHNKCZKNAJROC-UHFFFAOYSA-N	C14H18O4	250.121	3.65	3.97	5.15	3.18	5.04	3.04	2.93	2.89	3.48	4.24	2.89
BF00173504	EPA_MIXTURE_006	20	mM	20	mM	DMSO	DTXSID8032544	136-45-8	Dipropyl 2,5-pyridinedicarboxylate	CCCOC(=O)C1=CC=C(N=C1)C(=O)OCCC	IITCWRFYJWUUPC-UHFFFAOYSA-N	C13H17NO4	251.116	2D-QSAR-Ready	DTXCID6012544	CCCOC(=O)C1=CC=C(N=C1)C(=O)OCCC	IITCWRFYJWUUPC-UHFFFAOYSA-N	C13H17NO4	251.116	3.37	3.8	4.9	2.84	4.81	2.82	2.57	2.53	3.19	3.99	2.53
BF00173504	EPA_MIXTURE_006	20	mM	20	mM	DMSO	DTXSID8044620	204446	Trimethyl benzene-1,2,4-tricarboxylate	COC(=O)C1=CC=C(C(=O)OC)C(=C1)C(=O)OC	MJHNUUNSCNRGJE-UHFFFAOYSA-N	C12H12O6	252.063	2D-QSAR-Ready	DTXCID6024620	COC(=O)C1=CC=C(C(=O)OC)C(=C1)C(=O)OC	MJHNUUNSCNRGJE-UHFFFAOYSA-N	C12H12O6	252.063	2.78	3.02	4.17	1.81	3.93	2.07	1.51	1.48	2.26	3.03	1.46
BF00173504	EPA_MIXTURE_006	17	mM	20	mM	DMSO	DTXSID1034844	32889-48-8	Procyazine	CC(C)(NC1=NC(Cl)=NC(NC2CC2)=N1)C#N	WUZNHSBFPPFULJ-UHFFFAOYSA-N	C10H13ClN6	252.089	2D-QSAR-Ready	DTXCID9014844	CC(C)(NC1=NC(Cl)=NC(NC2CC2)=N1)C#N	WUZNHSBFPPFULJ-UHFFFAOYSA-N	C10H13ClN6	252.089	1.49	2.22	2.2	-0.45	2.11	0.41	-0.84	-0.83	1.05	1.15	-0.86
BF00173504	EPA_MIXTURE_006	20	mM	20	mM	DMSO	DTXSID5020869	101-61-1	4,4'-Methylenebis(N,N-dimethylaniline)	CN(C)C1=CC=C(CC2=CC=C(C=C2)N(C)C)C=C1	JNRLEMMIVRBKJE-UHFFFAOYSA-N	C17H22N2	254.178	2D-QSAR-Ready	DTXCID70869	CN(C)C1=CC=C(CC2=CC=C(C=C2)N(C)C)C=C1	JNRLEMMIVRBKJE-UHFFFAOYSA-N	C17H22N2	254.178	3.74	4.27	5.27	3.35	5.02	3.46	2.8	2.95	3.29	4.41	2.82
BF00173504	EPA_MIXTURE_006	20	mM	20	mM	DMSO	DTXSID2020420	23950-58-5	Propyzamide	CC(C)(NC(=O)C1=CC(Cl)=CC(Cl)=C1)C#C	PHNUZKMIPFFYSO-UHFFFAOYSA-N	C12H11Cl2NO	255.022	2D-QSAR-Ready	DTXCID80420	CC(C)(NC(=O)C1=CC(Cl)=CC(Cl)=C1)C#C	PHNUZKMIPFFYSO-UHFFFAOYSA-N	C12H11Cl2NO	255.022	4.17	5.12	4.29	3	4.68	3.04	2.69	2.67	4.17	4.34	2.8
BF00173504	EPA_MIXTURE_006	20	mM	20	mM	DMSO	DTXSID4022020	314-40-9	Bromacil	CCC(C)N1C(=O)NC(C)=C(Br)C1=O	CTSLUCNDVMMDHG-UHFFFAOYSA-N	C9H13BrN2O2	260.016	2D-QSAR-Ready	DTXCID802020	CCC(C)N1C(=O)NC(C)=C(Br)C1=O	CTSLUCNDVMMDHG-UHFFFAOYSA-N	C9H13BrN2O2	260.016	3.17	2.77	3.13	1.52	2.73	1.81	1.24	1.3	2.28	2.32	1.2
BF00173504	EPA_MIXTURE_006	11	mM	20	mM	DMSO	DTXSID4037582	17040-19-6	Demeton-S-methylsulphon	CCS(=O)(=O)CCSP(=O)(OC)OC	PZIRJMYRYORVIT-UHFFFAOYSA-N	C6H15O5PS2	262.01	2D-QSAR-Ready	DTXCID2017582	CCS(=O)(=O)CCSP(=O)(OC)OC	PZIRJMYRYORVIT-UHFFFAOYSA-N	C6H15O5PS2	262.01	0.1	0.46	1.84	-1.71	1.42	-0.72	-2	-2.07	-0.41	-0.12	-2.15
BF00173504	EPA_MIXTURE_006	20	mM	20	mM	DMSO	DTXSID4044664	3778-76-5	Todralazine hydrochloride	Cl.CCOC(=O)NNC1=NN=CC2=CC=CC=C12	OMCOKCNIYWULQH-UHFFFAOYSA-N	C11H13ClN4O2	268.073	2D-QSAR-Ready	DTXCID8025048	CCOC(=O)NNC1=NN=CC2=CC=CC=C12	WGZDBVOTUVNQFP-UHFFFAOYSA-N	C11H12N4O2	232.096	1.65	2.45	2.42	-0.48	2.34	0.49	-0.91	-0.91	0.99	1.35	-0.89
BF00173504	EPA_MIXTURE_006	20	mM	20	mM	DMSO	DTXSID1044982	70693-59-3	2-Amino-N-cyclohexyl-N-methylbenzenesulfonamide	CN(C1CCCCC1)S(=O)(=O)C1=CC=CC=C1N	IPEHSCPRVOWQFQ-UHFFFAOYSA-N	C13H20N2O2S	268.125	2D-QSAR-Ready	DTXCID9024982	CN(C1CCCCC1)S(=O)(=O)C1=CC=CC=C1N	IPEHSCPRVOWQFQ-UHFFFAOYSA-N	C13H20N2O2S	268.125	3.59	4.75	4.95	2.58	5.13	2.85	2.13	2.12	3.39	4.31	2.21
BF00173504	EPA_MIXTURE_006	20	mM	20	mM	DMSO	DTXSID7047433	474-86-2	Equilin	C[C@]12CC[C@H]3C(=CCC4=C3C=CC(O)=C4)[C@@H]1CCC2=O	WKRLQDKEXYKHJB-HFTRVMKXSA-N	C18H20O2	268.146	2D-QSAR-Ready	DTXCID90210237	CC12CCC3C(=CCC4=C3C=CC(O)=C4)C1CCC2=O	WKRLQDKEXYKHJB-UHFFFAOYSA-N	C18H20O2	268.146	1.46	2.58	1.74	-1.84	1.74	-0.58	-2.34	-2.36	0.81	0.49	-2.26
BF00173504	EPA_MIXTURE_006	20	mM	20	mM	DMSO	DTXSID9023201	75706-12-6	Leflunomide	CC1=C(C=NO1)C(=O)NC1=CC=C(C=C1)C(F)(F)F	VHOGYURTWQBHIL-UHFFFAOYSA-N	C12H9F3N2O2	270.062	2D-QSAR-Ready	DTXCID103201	CC1=C(C=NO1)C(=O)NC1=CC=C(C=C1)C(F)(F)F	VHOGYURTWQBHIL-UHFFFAOYSA-N	C12H9F3N2O2	270.062	2.59	3.36	2.92	0.81	3.1	1.28	0.55	0.48	2.39	2.35	0.58
BF00173504	EPA_MIXTURE_006	20	mM	20	mM	DMSO	DTXSID7040152	497-76-7	Arbutin	OC[C@H]1O[C@@H](OC2=CC=C(O)C=C2)[C@H](O)[C@@H](O)[C@@H]1O	BJRNKVDFDLYUGJ-RMPHRYRLSA-N	C12H16O7	272.09	2D-QSAR-Ready	DTXCID80209610	OCC1OC(OC2=CC=C(O)C=C2)C(O)C(O)C1O	BJRNKVDFDLYUGJ-UHFFFAOYSA-N	C12H16O7	272.09	-1.29	-0.9	-4.35	-9.22	-4.59	-6.5	-9.58	-9.66	-2.86	-6.17	-9.48
BF00173504	EPA_MIXTURE_006	20	mM	20	mM	DMSO	DTXSID3022798	80-77-3	Chlormezanone	CN1C(C2=CC=C(Cl)C=C2)S(=O)(=O)CCC1=O	WEQAYVWKMWHEJO-UHFFFAOYSA-N	C11H12ClNO3S	273.023	2D-QSAR-Ready	DTXCID502798	CN1C(C2=CC=C(Cl)C=C2)S(=O)(=O)CCC1=O	WEQAYVWKMWHEJO-UHFFFAOYSA-N	C11H12ClNO3S	273.023	0.27	0.97	2.05	-1.81	1.65	-0.55	-2.28	-2.3	-0.52	0.14	-2.37
BF00173504	EPA_MIXTURE_006	20	mM	20	mM	DMSO	DTXSID5041275	142-18-7	1-Monolaurin	CCCCCCCCCCCC(=O)OCC(O)CO	ARIWANIATODDMH-UHFFFAOYSA-N	C15H30O4	274.214	2D-QSAR-Ready	DTXCID3021275	CCCCCCCCCCCC(=O)OCC(O)CO	ARIWANIATODDMH-UHFFFAOYSA-N	C15H30O4	274.214	3.4	3.38	3.68	0.7	3.44	0.91	0.53	0.42	2.92	2.24	0.53
BF00173504	EPA_MIXTURE_006	20	mM	20	mM	DMSO	DTXSID6044561	31677-93-7	Bupropion hydrochloride	Cl.CC(NC(C)(C)C)C(=O)C1=CC=CC(Cl)=C1	HEYVINCGKDONRU-UHFFFAOYSA-N	C13H19Cl2NO	275.084	2D-QSAR-Ready	DTXCID002706	CC(NC(C)(C)C)C(=O)C1=CC=CC(Cl)=C1	SNPPWIUOZRMYNY-UHFFFAOYSA-N	C13H18ClNO	239.108	4.4	5.16	5.81	4.66	6	4.29	4.34	4.35	4.55	5.58	4.37
BF00173504	EPA_MIXTURE_006	20	mM	20	mM	DMSO	DTXSID4020119	446-86-6	Azathioprine	CN1C=NC(=C1SC1=NC=NC2=C1NC=N2)[N+]([O-])=O	LMEKQMALGUDUQG-UHFFFAOYSA-N	C9H7N7O2S	277.038	2D-QSAR-Ready	DTXCID00119	CN1C=NC(=C1SC1=NC=NC2=C1NC=N2)[N+]([O-])=O	LMEKQMALGUDUQG-UHFFFAOYSA-N	C9H7N7O2S	277.038	-0.02	0.91	-0.9	-5.35	-1.09	-3.13	-5.93	-5.94	-1.52	-2.46	-5.82
BF00173504	EPA_MIXTURE_006	20	mM	20	mM	DMSO	DTXSID6021290	57-68-1	Sulfamethazine	CC1=CC(C)=NC(NS(=O)(=O)C2=CC=C(N)C=C2)=N1	ASWVTGNCAZCNNR-UHFFFAOYSA-N	C12H14N4O2S	278.084	2D-QSAR-Ready	DTXCID201290	CC1=CC(C)=NC(NS(=O)(=O)C2=CC=C(N)C=C2)=N1	ASWVTGNCAZCNNR-UHFFFAOYSA-N	C12H14N4O2S	278.084	0.29	1.48	0.59	-3.17	0.52	-1.57	-3.7	-3.68	-0.37	-0.82	-3.66
BF00173504	EPA_MIXTURE_006	20	mM	20	mM	DMSO	DTXSID2025680	4376-20-9	MEHP	CCCCC(CC)COC(=O)C1=CC=CC=C1C(O)=O	DJDSLBVSSOQSLW-UHFFFAOYSA-N	C16H22O4	278.152	2D-QSAR-Ready	DTXCID105680	CCCCC(CC)COC(=O)C1=CC=CC=C1C(O)=O	DJDSLBVSSOQSLW-UHFFFAOYSA-N	C16H22O4	278.152	5.1	5.56	4.45	2.56	4.72	2.45	2.36	2.26	4.87	4.13	2.51
BF00173504	EPA_MIXTURE_006	20	mM	20	mM	DMSO	DTXSID7032470	31218-83-4	Propetamphos	CCNP(=S)(OC)O\C(C)=C\C(=O)OC(C)C	BZNDWPRGXNILMS-VQHVLOKHSA-N	C10H20NO4PS	281.085	2D-QSAR-Ready	DTXCID5012470	CCNP(=S)(OC)O\C(C)=C\C(=O)OC(C)C	BZNDWPRGXNILMS-VQHVLOKHSA-N	C10H20NO4PS	281.085	0.95	1.14	2.69	-0.09	2.22	0.46	-0.4	-0.37	0.75	0.95	-0.56
BF00173504	EPA_MIXTURE_006	20	mM	20	mM	DMSO	DTXSID0042086	59227-89-3	Laurocapram	CCCCCCCCCCCCN1CCCCCC1=O	AXTGDCSMTYGJND-UHFFFAOYSA-N	C18H35NO	281.272	2D-QSAR-Ready	DTXCID8022086	CCCCCCCCCCCCN1CCCCCC1=O	AXTGDCSMTYGJND-UHFFFAOYSA-N	C18H35NO	281.272	6.48	6.72	8.09	6.42	8.06	5.46	6.14	6.1	6.42	7.4	6.2
BF00173504	EPA_MIXTURE_006	20	mM	20	mM	DMSO	DTXSID8022828	4291-63-8	Cladribine	NC1=NC(Cl)=NC2=C1N=CN2[C@H]1C[C@H](O)[C@@H](CO)O1	PTOAARAWEBMLNO-KVQBGUIXSA-N	C10H12ClN5O3	285.063	2D-QSAR-Ready	DTXCID60209219	NC1=C2N=CN(C3CC(O)C(CO)O3)C2=NC(Cl)=N1	PTOAARAWEBMLNO-UHFFFAOYSA-N	C10H12ClN5O3	285.063	-1.95	-1.49	-2.94	-7.94	-3.54	-5.23	-8.52	-8.47	-3.64	-5.22	-8.53
BF00173504	EPA_MIXTURE_006	20	mM	20	mM	DMSO	DTXSID9024986	80-07-9	4,4'-Dichlorodiphenyl sulfone	ClC1=CC=C(C=C1)S(=O)(=O)C1=CC=C(Cl)C=C1	GPAPPPVRLPGFEQ-UHFFFAOYSA-N	C12H8Cl2O2S	285.962	2D-QSAR-Ready	DTXCID004986	ClC1=CC=C(C=C1)S(=O)(=O)C1=CC=C(Cl)C=C1	GPAPPPVRLPGFEQ-UHFFFAOYSA-N	C12H8Cl2O2S	285.962	3.81	4.78	5.29	3.42	5.36	3.61	2.91	2.97	3.42	4.82	2.97
BF00173504	EPA_MIXTURE_006	20	mM	20	mM	DMSO	DTXSID1047493	3092-17-9	Midodrine hydrochloride	Cl.COC1=CC=C(OC)C(=C1)C(O)CNC(=O)CN	MGCQZNBCJBRZDT-UHFFFAOYSA-N	C12H19ClN2O4	290.103	2D-QSAR-Ready	DTXCID903321	COC1=CC=C(OC)C(=C1)C(O)CNC(=O)CN	PTKSEFOSCHHMPD-UHFFFAOYSA-N	C12H18N2O4	254.127	-0.39	-0.08	-1.24	-5.4	-1.62	-3.55	-5.76	-5.8	-1.48	-3.13	-5.77
BF00173504	EPA_MIXTURE_006	20	mM	20	mM	DMSO	DTXSID2034962	153719-23-4	Thiamethoxam	CN1COCN(CC2=CN=C(Cl)S2)C1=N[N+]([O-])=O	NWWZPOKUUAIXIW-UHFFFAOYSA-N	C8H10ClN5O3S	291.019	2D-QSAR-Ready	DTXCID0014962	CN1COCN(CC2=CN=C(Cl)S2)C1=N[N+]([O-])=O	NWWZPOKUUAIXIW-UHFFFAOYSA-N	C8H10ClN5O3S	291.019	-0.09	0.28	1.51	-1.81	0.9	-0.53	-2.33	-2.23	-0.94	-0.37	-2.47
BF00173504	EPA_MIXTURE_006	20	mM	20	mM	DMSO	DTXSID6040290	13360-45-7	Chlorbromuron	CON(C)C(=O)NC1=CC(Cl)=C(Br)C=C1	NLYNUTMZTCLNOO-UHFFFAOYSA-N	C9H10BrClN2O2	291.961	2D-QSAR-Ready	DTXCID4020290	CON(C)C(=O)NC1=CC(Cl)=C(Br)C=C1	NLYNUTMZTCLNOO-UHFFFAOYSA-N	C9H10BrClN2O2	291.961	3.57	3.63	3.44	1.86	3.29	2.15	1.53	1.58	2.86	2.92	1.56
BF00173504	EPA_MIXTURE_006	20	mM	20	mM	DMSO	DTXSID7040360	163520-33-0	Isoxadifen-ethyl	CCOC(=O)C1=NOC(C1)(C1=CC=CC=C1)C1=CC=CC=C1	MWKVXOJATACCCH-UHFFFAOYSA-N	C18H17NO3	295.121	2D-QSAR-Ready	DTXCID5020360	CCOC(=O)C1=NOC(C1)(C1=CC=CC=C1)C1=CC=CC=C1	MWKVXOJATACCCH-UHFFFAOYSA-N	C18H17NO3	295.121	4.94	5.73	6.49	4.63	6.49	4.47	4.1	4.18	4.55	5.94	4.19
BF00173504	EPA_MIXTURE_006	11	mM	20	mM	DMSO	DTXSID3021198	318-98-9	Propranolol hydrochloride	Cl.CC(C)NCC(O)COC1=CC=CC2=C1C=CC=C2	ZMRUPTIKESYGQW-UHFFFAOYSA-N	C16H22ClNO2	295.134	2D-QSAR-Ready	DTXCID903525	CC(C)NCC(O)COC1=C2C=CC=CC2=CC=C1	AQHHHDLHHXJYJD-UHFFFAOYSA-N	C16H21NO2	259.157	2.62	3.14	4.41	2.06	4.06	2.46	1.52	1.65	2.12	3.21	1.48
BF00173504	EPA_MIXTURE_006	20	mM	20	mM	DMSO	DTXSID5020576	57-63-6	17alpha-Ethinylestradiol	[H][C@@]12CC[C@@](O)(C#C)[C@@]1(C)CC[C@]1([H])C3=C(CC[C@@]21[H])C=C(O)C=C3	BFPYWIDHMRZLRN-SLHNCBLASA-N	C20H24O2	296.178	2D-QSAR-Ready	DTXCID70209048	CC12CCC3C(CCC4=C3C=CC(O)=C4)C1CCC2(O)C#C	BFPYWIDHMRZLRN-UHFFFAOYSA-N	C20H24O2	296.178	3.28	4.55	2.73	-0.24	2.99	0.66	-0.77	-0.75	2.75	2.09	-0.56
BF00173504	EPA_MIXTURE_006	20	mM	20	mM	DMSO	DTXSID6047280	289716-94-5	CP-607366	CNCC1=C(OC2=CC=C(Cl)C(Cl)=C2)C=CC(F)=C1	FQEBOQLYHASAOY-UHFFFAOYSA-N	C14H12Cl2FNO	299.028	2D-QSAR-Ready	DTXCID4027280	CNCC1=C(OC2=CC=C(Cl)C(Cl)=C2)C=CC(F)=C1	FQEBOQLYHASAOY-UHFFFAOYSA-N	C14H12Cl2FNO	299.028	3.76	4.52	5	3.21	4.99	3.33	2.73	2.81	3.45	4.43	2.78
BF00173504	EPA_MIXTURE_006	20	mM	20	mM	DMSO	DTXSID5032525	149877-41-8	Bifenazate	COC1=C(NNC(=O)OC(C)C)C=C(C=C1)C1=CC=CC=C1	VHLKTXFWDRXILV-UHFFFAOYSA-N	C17H20N2O3	300.147	2D-QSAR-Ready	DTXCID3012525	COC1=C(NNC(=O)OC(C)C)C=C(C=C1)C1=CC=CC=C1	VHLKTXFWDRXILV-UHFFFAOYSA-N	C17H20N2O3	300.147	4.92	5.62	5.69	3.88	5.71	3.82	3.38	3.46	4.52	5.21	3.49
BF00173504	EPA_MIXTURE_006	20	mM	20	mM	DMSO	DTXSID4047543	57646-30-7	Furalaxyl	COC(=O)C(C)N(C(=O)C1=CC=CO1)C1=C(C)C=CC=C1C	CIEXPHRYOLIQQD-UHFFFAOYSA-N	C17H19NO4	301.131	2D-QSAR-Ready	DTXCID2027543	COC(=O)C(C)N(C(=O)C1=CC=CO1)C1=C(C)C=CC=C1C	CIEXPHRYOLIQQD-UHFFFAOYSA-N	C17H19NO4	301.131	2.34	3.56	4.4	2	4.4	2.36	1.48	1.56	2.47	3.4	1.47
BF00173504	EPA_MIXTURE_006	10	mM	20	mM	DMSO	DTXSID9047259	149062-75-9	PharmaGSID_47259	Cl.ClC1=CC2=C(CN3CCCCCC3=N2)C(Cl)=C1	KPVQNWQDBLOUQW-UHFFFAOYSA-N	C13H15Cl3N2	304.03	2D-QSAR-Ready	DTXCID6027260	ClC1=CC2=C(CN3CCCCCC3=N2)C(Cl)=C1	WTPSHLVHJOJDIF-UHFFFAOYSA-N	C13H14Cl2N2	268.053	4.34	4.55	5.45	4.24	5.2	4.17	3.73	3.9	3.71	4.98	3.75
BF00173504	EPA_MIXTURE_006	20	mM	20	mM	DMSO	DTXSID4041600	36001-88-4	Amiprofos-methyl	COP(=S)(NC(C)C)OC1=C(C=C(C)C=C1)[N+]([O-])=O	VHEWQRWLIDWRMR-UHFFFAOYSA-N	C11H17N2O4PS	304.065	2D-QSAR-Ready	DTXCID2021600	COP(=S)(NC(C)C)OC1=C(C=C(C)C=C1)[N+]([O-])=O	VHEWQRWLIDWRMR-UHFFFAOYSA-N	C11H17N2O4PS	304.065	3	4.11	4.88	2.69	4.94	2.89	2.22	2.26	3.03	4.07	2.23
BF00173504	EPA_MIXTURE_006	20	mM	20	mM	DMSO	DTXSID5044940	42594-17-2	Octahydro-1H-4,7-methanoindene-1,5-diyldimethanediyl bisprop-2-enoate	C=CC(=O)OCC1CCC2C3CC(CC3COC(=O)C=C)C12	VEBCLRKUSAGCDF-UHFFFAOYSA-N	C18H24O4	304.167	2D-QSAR-Ready	DTXCID3024940	C=CC(=O)OCC1CCC2C3CC(CC3COC(=O)C=C)C12	VEBCLRKUSAGCDF-UHFFFAOYSA-N	C18H24O4	304.167	4.87	5.74	6.67	4.51	6.79	4.18	4.14	4.09	4.84	5.95	4.2
BF00173504	EPA_MIXTURE_006	20	mM	20	mM	DMSO	DTXSID5023742	81-81-2	Warfarin	CC(=O)CC(C1=CC=CC=C1)C1=C(O)C2=CC=CC=C2OC1=O	PJVWKTKQMONHTI-UHFFFAOYSA-N	C19H16O4	308.105	2D-QSAR-Ready	DTXCID703742	CC(=O)CC(C1=CC=CC=C1)C1=C(O)C2=CC=CC=C2OC1=O	PJVWKTKQMONHTI-UHFFFAOYSA-N	C19H16O4	308.105	2.29	2.89	2.71	-0.78	2.4	0.26	-1.35	-1.29	1.29	1.25	-1.28
BF00173504	EPA_MIXTURE_006	20	mM	20	mM	DMSO	DTXSID5044998	88485-37-4	Fluxofenim	FC(F)(F)C(=NOCC1OCCO1)C1=CC=C(Cl)C=C1	UKSLKNUCVPZQCQ-UHFFFAOYSA-N	C12H11ClF3NO3	309.038	2D-QSAR-Ready	DTXCID3024998	FC(F)(F)C(=NOCC1OCCO1)C1=CC=C(Cl)C=C1	UKSLKNUCVPZQCQ-UHFFFAOYSA-N	C12H11ClF3NO3	309.038	2.74	2.38	3.92	2.04	3.39	2.15	1.77	1.82	2.15	2.68	1.64
BF00173504	EPA_MIXTURE_006	20	mM	20	mM	DMSO	DTXSID8024157	33820-53-0	Isopropalin	CCCN(CCC)C1=C(C=C(C=C1[N+]([O-])=O)C(C)C)[N+]([O-])=O	NEKOXWSIMFDGMA-UHFFFAOYSA-N	C15H23N3O4	309.169	2D-QSAR-Ready	DTXCID904157	CCCN(CCC)C1=C(C=C(C=C1[N+]([O-])=O)C(C)C)[N+]([O-])=O	NEKOXWSIMFDGMA-UHFFFAOYSA-N	C15H23N3O4	309.169	3.81	4.81	5.73	3.54	5.75	3.51	3.07	3.12	3.84	4.88	3.1
BF00173504	EPA_MIXTURE_006	20	mM	20	mM	DMSO	DTXSID3024152	81335-37-7	Imazaquin	CC(C)C1(C)N=C(NC1=O)C1=NC2=C(C=CC=C2)C=C1C(O)=O	CABMTIJINOIHOD-UHFFFAOYSA-N	C17H17N3O3	311.127	2D-QSAR-Ready	DTXCID904152	CC(C)C1(C)N=C(NC1=O)C1=NC2=C(C=CC=C2)C=C1C(O)=O	CABMTIJINOIHOD-UHFFFAOYSA-N	C17H17N3O3	311.127	2.92	4.14	2.18	-0.8	2.39	0.26	-1.35	-1.32	2.28	1.53	-1.16
BF00173504	EPA_MIXTURE_006	20	mM	20	mM	DMSO	DTXSID4034653	79983-71-4	Hexaconazole	CCCCC(O)(CN1C=NC=N1)C1=CC=C(Cl)C=C1Cl	STMIIPIFODONDC-UHFFFAOYSA-N	C14H17Cl2N3O	313.075	2D-QSAR-Ready	DTXCID2014653	CCCCC(O)(CN1C=NC=N1)C1=CC=C(Cl)C=C1Cl	STMIIPIFODONDC-UHFFFAOYSA-N	C14H17Cl2N3O	313.075	3.18	4.33	4.07	1.6	4.2	2.06	1.1	1.14	2.97	3.35	1.19
BF00173504	EPA_MIXTURE_006	20	mM	20	mM	DMSO	DTXSID2042220	63284-71-9	Nuarimol	OC(C1=CC=C(F)C=C1)(C1=CN=CN=C1)C1=CC=CC=C1Cl	SAPGTCDSBGMXCD-UHFFFAOYSA-N	C17H12ClFN2O	314.062	2D-QSAR-Ready	DTXCID0022220	OC(C1=CC=C(F)C=C1)(C1=CN=CN=C1)C1=CC=CC=C1Cl	SAPGTCDSBGMXCD-UHFFFAOYSA-N	C17H12ClFN2O	314.062	2.75	4.18	3.71	1.05	3.91	1.75	0.49	0.54	2.51	3.01	0.6
BF00173504	EPA_MIXTURE_006	20	mM	20	mM	DMSO	DTXSID8027086	141-23-1	Methyl 12-hydroxyoctadecanoate	CCCCCCC(O)CCCCCCCCCCC(=O)OC	RVWOWEQKPMPWMQ-UHFFFAOYSA-N	C19H38O3	314.282	2D-QSAR-Ready	DTXCID507086	CCCCCCC(O)CCCCCCCCCCC(=O)OC	RVWOWEQKPMPWMQ-UHFFFAOYSA-N	C19H38O3	314.282	6.99	7.07	7.6	6.2	7.56	5.24	5.9	5.92	6.89	7.09	6.01
BF00173504	EPA_MIXTURE_006	20	mM	20	mM	DMSO	DTXSID1032482	96182-53-5	Tebupirimfos	CCOP(=S)(OC(C)C)OC1=CN=C(N=C1)C(C)(C)C	AWYOMXWDGWUJHS-UHFFFAOYSA-N	C13H23N2O3PS	318.117	2D-QSAR-Ready	DTXCID9012482	CCOP(=S)(OC(C)C)OC1=CN=C(N=C1)C(C)(C)C	AWYOMXWDGWUJHS-UHFFFAOYSA-N	C13H23N2O3PS	318.117	4.17	4.71	5.92	4.26	5.84	3.91	3.89	3.95	4.3	5.13	3.88
BF00173504	EPA_MIXTURE_006	20	mM	20	mM	DMSO	DTXSID0023296	61-73-4	Methylene blue	[Cl-].CN(C)C1=CC2=[S+]C3=C(C=CC(=C3)N(C)C)N=C2C=C1	CXKWCBBOMKCUKX-UHFFFAOYSA-M	C16H18ClN3S	319.091	2D-QSAR-Ready	DTXCID1027009	CN(C)C1=CC2=[S+]C3=C(C=CC(=C3)N(C)C)N=C2C=C1	RBTBFTRPCNLSDE-UHFFFAOYSA-N	C16H18N3S	284.122	incomplete chemical descriptors	incomplete chemical descriptors	incomplete chemical descriptors	incomplete chemical descriptors	incomplete chemical descriptors	incomplete chemical descriptors	incomplete chemical descriptors	incomplete chemical descriptors	incomplete chemical descriptors	incomplete chemical descriptors	incomplete chemical descriptors
BF00173504	EPA_MIXTURE_006	20	mM	20	mM	DMSO	DTXSID7021314	15721-02-5	2,2',5,5'-Tetrachlorobenzidine	NC1=CC(Cl)=C(C=C1Cl)C1=CC(Cl)=C(N)C=C1Cl	UXOXUHMFQZEAFR-UHFFFAOYSA-N	C12H8Cl4N2	319.944	2D-QSAR-Ready	DTXCID601314	NC1=CC(Cl)=C(C=C1Cl)C1=CC(Cl)=C(N)C=C1Cl	UXOXUHMFQZEAFR-UHFFFAOYSA-N	C12H8Cl4N2	319.944	4.21	5.93	4.17	2.44	4.71	2.97	1.81	1.9	3.95	4.41	2.06
BF00173504	EPA_MIXTURE_006	20	mM	20	mM	DMSO	DTXSID5022439	81-90-3	Phenolphthalin	OC(=O)C1=C(C=CC=C1)C(C1=CC=C(O)C=C1)C1=CC=C(O)C=C1	FFFPYJTVNSSLBQ-UHFFFAOYSA-N	C20H16O4	320.105	2D-QSAR-Ready	DTXCID502439	OC(=O)C1=C(C=CC=C1)C(C1=CC=C(O)C=C1)C1=CC=C(O)C=C1	FFFPYJTVNSSLBQ-UHFFFAOYSA-N	C20H16O4	320.105	3.23	4.61	-0.41	-4.16	0.18	-2.46	-4.61	-4.71	2.19	-0.76	-4.21
BF00173504	EPA_MIXTURE_006	20	mM	20	mM	DMSO	DTXSID4047254	220860-50-4	CP-457920	CCOC1=NC2=C(NC=C(C(=O)NCC3=CC=CC=C3)C2=O)C=C1	DGFVZQGXKQCQGK-UHFFFAOYSA-N	C18H17N3O3	323.127	2D-QSAR-Ready	DTXCID2027254	CCOC1=NC2=C(NC=C(C(=O)NCC3=CC=CC=C3)C2=O)C=C1	DGFVZQGXKQCQGK-UHFFFAOYSA-N	C18H17N3O3	323.127	1.97	2.21	1.04	-2.74	0.58	-1.31	-3.31	-3.22	0.56	-0.56	-3.21
BF00173504	EPA_MIXTURE_006	20	mM	20	mM	DMSO	DTXSID9020299	510-15-6	Chlorobenzilate	CCOC(=O)C(O)(C1=CC=C(Cl)C=C1)C1=CC=C(Cl)C=C1	RAPBNVDSDCTNRC-UHFFFAOYSA-N	C16H14Cl2O3	324.032	2D-QSAR-Ready	DTXCID70299	CCOC(=O)C(O)(C1=CC=C(Cl)C=C1)C1=CC=C(Cl)C=C1	RAPBNVDSDCTNRC-UHFFFAOYSA-N	C16H14Cl2O3	324.032	4.63	5.34	5.22	3.22	5.28	3.27	2.78	2.81	4.23	4.7	2.89
BF00173504	EPA_MIXTURE_006	20	mM	20	mM	DMSO	DTXSID6021959	118-79-6	2,4,6-Tribromophenol	OC1=C(Br)C=C(Br)C=C1Br	BSWWXRFVMJHFBN-UHFFFAOYSA-N	C6H3Br3O	327.773	2D-QSAR-Ready	DTXCID001959	OC1=C(Br)C=C(Br)C=C1Br	BSWWXRFVMJHFBN-UHFFFAOYSA-N	C6H3Br3O	327.773	4.51	4.67	3.94	3.34	4.04	3.39	3.03	3.09	3.83	4.2	3.12
BF00173504	EPA_MIXTURE_006	20	mM	20	mM	DMSO	DTXSID0042117	2595-54-2	Mecarbam	CCOC(=O)N(C)C(=O)CSP(=S)(OCC)OCC	KLGMSAOQDHLCOS-UHFFFAOYSA-N	C10H20NO5PS2	329.052	2D-QSAR-Ready	DTXCID8022117	CCOC(=O)N(C)C(=O)CSP(=S)(OCC)OCC	KLGMSAOQDHLCOS-UHFFFAOYSA-N	C10H20NO5PS2	329.052	1.55	2.71	3.79	0.67	3.75	1.18	0.27	0.24	1.73	2.33	0.22
BF00173504	EPA_MIXTURE_006	20	mM	20	mM	DMSO	DTXSID0024000	1861-32-1	Chlorthal-dimethyl	COC(=O)C1=C(Cl)C(Cl)=C(C(=O)OC)C(Cl)=C1Cl	NPOJQCVWMSKXDN-UHFFFAOYSA-N	C10H6Cl4O4	329.902	2D-QSAR-Ready	DTXCID404000	COC(=O)C1=C(Cl)C(Cl)=C(C(=O)OC)C(Cl)=C1Cl	NPOJQCVWMSKXDN-UHFFFAOYSA-N	C10H6Cl4O4	329.902	4.62	5.15	5.94	4.19	5.91	4.07	3.77	3.8	4.12	5.41	3.83
BF00173504	EPA_MIXTURE_006	20	mM	20	mM	DMSO	DTXSID4044901	2694-54-4	Triallyl trimellitate	C=CCOC(=O)C1=CC=C(C(=O)OCC=C)C(=C1)C(=O)OCC=C	GRPURDFRFHUDSP-UHFFFAOYSA-N	C18H18O6	330.11	2D-QSAR-Ready	DTXCID2024901	C=CCOC(=O)C1=CC=C(C(=O)OCC=C)C(=C1)C(=O)OCC=C	GRPURDFRFHUDSP-UHFFFAOYSA-N	C18H18O6	330.11	4.57	4.9	6.2	4.06	5.96	3.82	3.64	3.69	4.23	5.16	3.65
BF00173504	EPA_MIXTURE_006	4	mM	20	mM	DMSO	DTXSID5025021	84-61-7	Dicyclohexyl phthalate	O=C(OC1CCCCC1)C1=C(C=CC=C1)C(=O)OC1CCCCC1	VOWAEIGWURALJQ-UHFFFAOYSA-N	C20H26O4	330.183	2D-QSAR-Ready	DTXCID505021	O=C(OC1CCCCC1)C1=C(C=CC=C1)C(=O)OC1CCCCC1	VOWAEIGWURALJQ-UHFFFAOYSA-N	C20H26O4	330.183	5.75	6.38	7.44	5.44	7.38	4.97	4.96	5.01	5.46	6.71	5.05
BF00173504	EPA_MIXTURE_006	20	mM	20	mM	DMSO	DTXSID8024159	82558-50-7	Isoxaben	CCC(C)(CC)C1=NOC(NC(=O)C2=C(OC)C=CC=C2OC)=C1	PMHURSZHKKJGBM-UHFFFAOYSA-N	C18H24N2O4	332.174	2D-QSAR-Ready	DTXCID704159	CCC(C)(CC)C1=NOC(NC(=O)C2=C(OC)C=CC=C2OC)=C1	PMHURSZHKKJGBM-UHFFFAOYSA-N	C18H24N2O4	332.174	4.52	5.43	6.24	3.52	6.2	3.52	3.01	3.03	4.2	5.21	3.1
BF00173504	EPA_MIXTURE_006	20	mM	20	mM	DMSO	DTXSID0034223	119168-77-3	Tebufenpyrad	CCC1=NN(C)C(C(=O)NCC2=CC=C(C=C2)C(C)(C)C)=C1Cl	ZZYSLNWGKKDOML-UHFFFAOYSA-N	C18H24ClN3O	333.161	2D-QSAR-Ready	DTXCID8014223	CCC1=NN(C)C(C(=O)NCC2=CC=C(C=C2)C(C)(C)C)=C1Cl	ZZYSLNWGKKDOML-UHFFFAOYSA-N	C18H24ClN3O	333.161	4.2	5.72	5.33	2.54	5.67	2.74	2.05	2.01	4.24	4.63	2.21
BF00173504	EPA_MIXTURE_006	20	mM	20	mM	DMSO	DTXSID6025068	84-75-3	Dihexyl phthalate	CCCCCCOC(=O)C1=C(C=CC=C1)C(=O)OCCCCCC	KCXZNSGUUQJJTR-UHFFFAOYSA-N	C20H30O4	334.214	2D-QSAR-Ready	DTXCID505068	CCCCCCOC(=O)C1=C(C=CC=C1)C(=O)OCCCCCC	KCXZNSGUUQJJTR-UHFFFAOYSA-N	C20H30O4	334.214	6.69	7.14	8.44	6.75	8.45	5.78	6.41	6.4	6.72	7.79	6.49
BF00173504	EPA_MIXTURE_006	20	mM	20	mM	DMSO	DTXSID0032605	51338-27-3	Diclofop-methyl	COC(=O)C(C)OC1=CC=C(OC2=CC=C(Cl)C=C2Cl)C=C1	BACHBFVBHLGWSL-UHFFFAOYSA-N	C16H14Cl2O4	340.027	2D-QSAR-Ready	DTXCID8012605	COC(=O)C(C)OC1=CC=C(OC2=CC=C(Cl)C=C2Cl)C=C1	BACHBFVBHLGWSL-UHFFFAOYSA-N	C16H14Cl2O4	340.027	4.77	5.41	6.31	4.58	6.2	4.41	4.04	4.16	4.4	5.69	4.11
BF00173504	EPA_MIXTURE_006	20	mM	20	mM	DMSO	DTXSID8024280	60207-90-1	Propiconazole	CCCC1COC(CN2C=NC=N2)(O1)C1=C(Cl)C=C(Cl)C=C1	STJLVHWMYQXCPB-UHFFFAOYSA-N	C15H17Cl2N3O2	341.07	2D-QSAR-Ready	DTXCID204280	CCCC1COC(CN2C=NC=N2)(O1)C1=C(Cl)C=C(Cl)C=C1	STJLVHWMYQXCPB-UHFFFAOYSA-N	C15H17Cl2N3O2	341.07	3.64	5.14	5.67	3.21	5.87	3.42	2.65	2.68	3.63	4.96	2.73
BF00173504	EPA_MIXTURE_006	20	mM	20	mM	DMSO	DTXSID6034392	188425-85-6	Boscalid	ClC1=CC=C(C=C1)C1=C(NC(=O)C2=C(Cl)N=CC=C2)C=CC=C1	WYEMLYFITZORAB-UHFFFAOYSA-N	C18H12Cl2N2O	342.033	2D-QSAR-Ready	DTXCID4014392	ClC1=CC=C(C=C1)C1=C(NC(=O)C2=C(Cl)N=CC=C2)C=CC=C1	WYEMLYFITZORAB-UHFFFAOYSA-N	C18H12Cl2N2O	342.033	5.11	6.61	5.67	3.79	6.01	4	3.1	3.23	4.76	5.62	3.34
BF00173504	EPA_MIXTURE_006	20	mM	20	mM	DMSO	DTXSID6022474	50-22-6	Corticosterone	C[C@]12C[C@H](O)[C@H]3[C@@H](CCC4=CC(=O)CC[C@]34C)[C@@H]1CC[C@@H]2C(=O)CO	OMFXVFTZEKFJBZ-HJTSIMOOSA-N	C21H30O4	346.214	2D-QSAR-Ready	DTXCID50209162	CC12CC(O)C3C(CCC4=CC(=O)CCC34C)C1CCC2C(=O)CO	OMFXVFTZEKFJBZ-UHFFFAOYSA-N	C21H30O4	346.214	1.88	2.36	1.88	-2.36	1.45	-1.1	-2.91	-2.87	0.82	-0.06	-2.84
BF00173504	EPA_MIXTURE_006	20	mM	20	mM	DMSO	DTXSID6032354	105512-06-9	Clodinafop-propargyl	C[C@@H](OC1=CC=C(OC2=NC=C(Cl)C=C2F)C=C1)C(=O)OCC#C	JBDHZKLJNAIJNC-LLVKDONJSA-N	C17H13ClFNO4	349.052	2D-QSAR-Ready	DTXCID1065215	CC(OC1=CC=C(OC2=NC=C(Cl)C=C2F)C=C1)C(=O)OCC#C	JBDHZKLJNAIJNC-UHFFFAOYSA-N	C17H13ClFNO4	349.052	2.97	3.33	4.48	1.81	4.07	2.17	1.3	1.4	2.37	3.09	1.27
BF00173504	EPA_MIXTURE_006	20	mM	20	mM	DMSO	DTXSID4034948	112410-23-8	Tebufenozide	CCC1=CC=C(C=C1)C(=O)NN(C(=O)C1=CC(C)=CC(C)=C1)C(C)(C)C	QYPNKSZPJQQLRK-UHFFFAOYSA-N	C22H28N2O2	352.215	2D-QSAR-Ready	DTXCID2014948	CCC1=CC=C(C=C1)C(=O)NN(C(=O)C1=CC(C)=CC(C)=C1)C(C)(C)C	QYPNKSZPJQQLRK-UHFFFAOYSA-N	C22H28N2O2	352.215	6.01	7.55	6.7	4.87	7.17	4.57	4.31	4.37	6.24	6.61	4.55
BF00173504	EPA_MIXTURE_006	20	mM	20	mM	DMSO	DTXSID9021342	97-18-7	Bithionol	OC1=C(Cl)C=C(Cl)C=C1SC1=C(O)C(Cl)=CC(Cl)=C1	JFIOVJDNOJYLKP-UHFFFAOYSA-N	C12H6Cl4O2S	353.884	2D-QSAR-Ready	DTXCID701342	OC1=C(Cl)C=C(Cl)C=C1SC1=C(O)C(Cl)=CC(Cl)=C1	JFIOVJDNOJYLKP-UHFFFAOYSA-N	C12H6Cl4O2S	353.884	6.19	6.98	4.75	3.34	5.08	3.56	2.78	2.88	5.26	5.13	3.09
BF00173504	EPA_MIXTURE_006	20	mM	20	mM	DMSO	DTXSID8044381	13676-54-5	Bismaleimide	O=C1C=CC(=O)N1C1=CC=C(CC2=CC=C(C=C2)N2C(=O)C=CC2=O)C=C1	XQUPVDVFXZDTLT-UHFFFAOYSA-N	C21H14N2O4	358.095	2D-QSAR-Ready	DTXCID6024381	O=C1C=CC(=O)N1C1=CC=C(CC2=CC=C(C=C2)N2C(=O)C=CC2=O)C=C1	XQUPVDVFXZDTLT-UHFFFAOYSA-N	C21H14N2O4	358.095	5.25	4.54	6.16	3.7	5.1	3.92	2.91	3.22	3.3	4.65	2.95
BF00173504	EPA_MIXTURE_006	20	mM	20	mM	DMSO	DTXSID8047391	1068967-96-3	SAR102608	CC1=CN(NC(=O)C2=C(C)N=C(N=C2)C2=CC=CC=N2)C2=CC=C(F)C=C12	YNVKAENVJKEMOU-UHFFFAOYSA-N	C20H16FN5O	361.134	2D-QSAR-Ready	DTXCID6027391	CC1=CN(NC(=O)C2=C(C)N=C(N=C2)C2=CC=CC=N2)C2=CC=C(F)C=C12	YNVKAENVJKEMOU-UHFFFAOYSA-N	C20H16FN5O	361.134	3.41	4.89	4.49	1.75	4.37	2.67	0.78	1.07	2.58	3.71	0.96
BF00173504	EPA_MIXTURE_006	20	mM	20	mM	DMSO	DTXSID1025300	1241-94-7	2-Ethylhexyl diphenyl phosphate	CCCCC(CC)COP(=O)(OC1=CC=CC=C1)OC1=CC=CC=C1	CGSLYBDCEGBZCG-UHFFFAOYSA-N	C20H27O4P	362.165	2D-QSAR-Ready	DTXCID105300	CCCCC(CC)COP(=O)(OC1=CC=CC=C1)OC1=CC=CC=C1	CGSLYBDCEGBZCG-UHFFFAOYSA-N	C20H27O4P	362.165	6.16	7.19	8.15	6.47	8.31	5.72	5.99	6.04	6.4	7.67	6.1
BF00173504	EPA_MIXTURE_006	20	mM	20	mM	DMSO	DTXSID5034303	81406-37-3	Fluroxypyr-meptyl	CCCCCCC(C)OC(=O)COC1=NC(F)=C(Cl)C(N)=C1Cl	OLZQTUCTGLHFTQ-UHFFFAOYSA-N	C15H21Cl2FN2O3	366.091	2D-QSAR-Ready	DTXCID3014303	CCCCCCC(C)OC(=O)COC1=NC(F)=C(Cl)C(N)=C1Cl	OLZQTUCTGLHFTQ-UHFFFAOYSA-N	C15H21Cl2FN2O3	366.091	5.26	5.93	6.13	4.11	6.19	3.86	3.69	3.71	5.04	5.51	3.8
BF00173504	EPA_MIXTURE_006	20	mM	20	mM	DMSO	DTXSID5027774	15708-41-5	Ethylenediaminetetraacetic acid ferric sodium salt	[Na+].[Fe+3].[O-]C(=O)CN(CCN(CC([O-])=O)CC([O-])=O)CC([O-])=O	MKWYFZFMAMBPQK-UHFFFAOYSA-J	C10H12FeN2NaO8	366.984	2D-QSAR-Ready	DTXCID902977	OC(=O)CN(CCN(CC(O)=O)CC(O)=O)CC(O)=O	KCXVZYZYPLLWCC-UHFFFAOYSA-N	C10H16N2O8	292.091	-3.29	-1.25	-6.28	-12.96	-5.63	-9.65	-13.06	-13.52	-3.79	-8.29	-12.89
BF00173504	EPA_MIXTURE_006	20	mM	20	mM	DMSO	DTXSID3034531	23564-06-9	Thiophanate	CCOC(=O)NC(=S)NC1=C(NC(=S)NC(=O)OCC)C=CC=C1	YFNCATAIYKQPOO-UHFFFAOYSA-N	C14H18N4O4S2	370.077	2D-QSAR-Ready	DTXCID1014531	CCOC(=O)NC(=S)NC1=C(NC(=S)NC(=O)OCC)C=CC=C1	YFNCATAIYKQPOO-UHFFFAOYSA-N	C14H18N4O4S2	370.077	1.14	2.43	0.95	-3.63	0.86	-1.94	-4.25	-4.25	0.26	-0.74	-4.11
BF00173504	EPA_MIXTURE_006	20	mM	20	mM	DMSO	DTXSID8034956	112281-77-3	Tetraconazole	FC(F)C(F)(F)OCC(CN1C=NC=N1)C1=C(Cl)C=C(Cl)C=C1	LQDARGUHUSPFNL-UHFFFAOYSA-N	C13H11Cl2F4N3O	371.022	2D-QSAR-Ready	DTXCID6014956	FC(F)C(F)(F)OCC(CN1C=NC=N1)C1=C(Cl)C=C(Cl)C=C1	LQDARGUHUSPFNL-UHFFFAOYSA-N	C13H11Cl2F4N3O	371.022	2.6	3.98	4.49	2.05	4.71	2.34	1.65	1.62	2.87	3.67	1.66
BF00173504	EPA_MIXTURE_006	20	mM	20	mM	DMSO	DTXSID6020779	434-13-9	Lithocholic acid	C[C@H](CCC(O)=O)[C@H]1CC[C@H]2[C@@H]3CC[C@@H]4C[C@H](O)CC[C@]4(C)[C@H]3CC[C@]12C	SMEROWZSTRWXGI-HVATVPOCSA-N	C24H40O3	376.298	2D-QSAR-Ready	DTXCID70209063	CC(CCC(O)=O)C1CCC2C3CCC4CC(O)CCC4(C)C3CCC12C	SMEROWZSTRWXGI-UHFFFAOYSA-N	C24H40O3	376.298	7.39	8.32	6.55	4.35	6.96	3.96	3.92	3.89	7.13	6.38	4.24
BF00173504	EPA_MIXTURE_006	20	mM	20	mM	DMSO	DTXSID2023224	79794-75-5	Loratadine	CCOC(=O)N1CCC(CC1)=C1C2=C(CCC3=C1N=CC=C3)C=C(Cl)C=C2	JCCNYMKQOSZNPW-UHFFFAOYSA-N	C22H23ClN2O2	382.145	2D-QSAR-Ready	DTXCID903224	CCOC(=O)N1CCC(CC1)=C1C2=C(CCC3=C1N=CC=C3)C=C(Cl)C=C2	JCCNYMKQOSZNPW-UHFFFAOYSA-N	C22H23ClN2O2	382.145	5.88	6.74	7.65	5.56	7.51	5.29	4.84	5.02	5.38	6.92	4.98
BF00173504	EPA_MIXTURE_006	20	mM	20	mM	DMSO	DTXSID3034612	69806-50-4	Fluazifop-butyl	CCCCOC(=O)C(C)OC1=CC=C(OC2=CC=C(C=N2)C(F)(F)F)C=C1	VAIZTNZGPYBOGF-UHFFFAOYSA-N	C19H20F3NO4	383.134	2D-QSAR-Ready	DTXCID1014612	CCCCOC(=O)C(C)OC1=CC=C(OC2=CC=C(C=N2)C(F)(F)F)C=C1	VAIZTNZGPYBOGF-UHFFFAOYSA-N	C19H20F3NO4	383.134	4.62	4.97	6.36	4.22	6.1	3.91	3.79	3.86	4.4	5.27	3.8
BF00173504	EPA_MIXTURE_006	20	mM	20	mM	DMSO	DTXSID9044538	13301-61-6	C.I. Disperse Orange 37	CCN(CCC#N)C1=CC=C(C=C1)N=NC1=C(Cl)C=C(C=C1Cl)[N+]([O-])=O	KHZRTXVUEZJYNE-UHFFFAOYSA-N	C17H15Cl2N5O2	391.06	2D-QSAR-Ready	DTXCID7024538	CCN(CCC#N)C1=CC=C(C=C1)N=NC1=C(Cl)C=C(C=C1Cl)[N+]([O-])=O	KHZRTXVUEZJYNE-UHFFFAOYSA-N	C17H15Cl2N5O2	391.06	5.32	6.41	7.1	4.79	6.99	4.82	4	4.2	4.7	6.38	4.16
BF00173504	EPA_MIXTURE_006	20	mM	20	mM	DMSO	DTXSID0047248	NOCAS_47248	CI-1018	CC1=CC2=C3N(CC2)C(=O)[C@H](NC(=O)C2=CC=NC=C2)N=C(C2=CC=CC=C2)C3=C1	KYFWUBJMTHVBIF-QFIPXVFZSA-N	C24H20N4O2	396.159	2D-QSAR-Ready	DTXCID30210195	Cc1cc2CCN3c2c(c1)C(=NC(NC(=O)c1ccncc1)C3=O)c1ccccc1	KYFWUBJMTHVBIF-UHFFFAOYSA-N	C24H20N4O2	396.159	2.97	3.05	3.7	0.49	2.71	1.56	-0.51	-0.09	1.31	1.9	-0.45
BF00173504	EPA_MIXTURE_006	20	mM	20	mM	DMSO	DTXSID5047291	NOCAS_47291	CI-1044	NC1=CC2=C3N(CCC3=C1)C(=O)[C@H](NC(=O)C1=CC=CN=C1)N=C2C1=CC=CC=C1	XGXOSJSGDNPEEF-NRFANRHFSA-N	C23H19N5O2	397.154	2D-QSAR-Ready	DTXCID90210212	Nc1cc2CCN3c2c(c1)C(=NC(NC(=O)c1cccnc1)C3=O)c1ccccc1	XGXOSJSGDNPEEF-UHFFFAOYSA-N	C23H19N5O2	397.154	1.85	2.11	1.81	-2.11	0.86	-0.42	-3.15	-2.75	-0.04	-0.18	-3.06
BF00173504	EPA_MIXTURE_006	20	mM	20	mM	DMSO	DTXSID0032520	131860-33-8	Azoxystrobin	CO\C=C(\C(=O)OC)C1=CC=CC=C1OC1=CC(OC2=CC=CC=C2C#N)=NC=N1	WFDXOXNFNRHQEC-GHRIWEEISA-N	C22H17N3O5	403.117	2D-QSAR-Ready	DTXCID8012520	CO\C=C(\C(=O)OC)C1=CC=CC=C1OC1=CC(OC2=CC=CC=C2C#N)=NC=N1	WFDXOXNFNRHQEC-GHRIWEEISA-N	C22H17N3O5	403.117	2.55	3.85	4.77	1.04	4.44	1.88	0.22	0.39	1.96	3.09	0.28
BF00173504	EPA_MIXTURE_006	20	mM	20	mM	DMSO	DTXSID6020690	70-30-4	Hexachlorophene	OC1=C(CC2=C(Cl)C(Cl)=CC(Cl)=C2O)C(Cl)=C(Cl)C=C1Cl	ACGUYXCXAPNIKK-UHFFFAOYSA-N	C13H6Cl6O2	403.85	2D-QSAR-Ready	DTXCID40690	OC1=C(CC2=C(Cl)C(Cl)=CC(Cl)=C2O)C(Cl)=C(Cl)C=C1Cl	ACGUYXCXAPNIKK-UHFFFAOYSA-N	C13H6Cl6O2	403.85	6.46	6.99	4.82	2.83	5.06	3.01	2.37	2.38	5.41	4.83	2.68
BF00173504	EPA_MIXTURE_006	20	mM	20	mM	DMSO	DTXSID3025540	54-64-8	Thimerosal	[Na+].CC[Hg]SC1=C(C=CC=C1)C([O-])=O	RTKIYNMVFMVABJ-UHFFFAOYSA-L	C9H9HgNaO2S	405.993	MS-Ready	DTXCID1025019	CC[Hg]SC1=C(C=CC=C1)C(O)=O	HXQVQGWHFRNKMS-UHFFFAOYSA-M	C9H10HgO2S	384.011	incomplete chemical descriptors	incomplete chemical descriptors	incomplete chemical descriptors	incomplete chemical descriptors	incomplete chemical descriptors	incomplete chemical descriptors	incomplete chemical descriptors	incomplete chemical descriptors	incomplete chemical descriptors	incomplete chemical descriptors	incomplete chemical descriptors
BF00173504	EPA_MIXTURE_006	20	mM	20	mM	DMSO	DTXSID5047530	1244-76-4	Hydroxyzine hydrochloride	Cl.OCCOCCN1CCN(CC1)C(C1=CC=CC=C1)C1=CC=C(Cl)C=C1	IPSVAUIEEPSJRZ-UHFFFAOYSA-N	C21H28Cl2N2O2	410.153	2D-QSAR-Ready	DTXCID203137	OCCOCCN1CCN(CC1)C(C1=CC=CC=C1)C1=CC=C(Cl)C=C1	ZQDWXGKKHFNSQK-UHFFFAOYSA-N	C21H27ClN2O2	374.176	1.71	2.74	3.23	-0.7	2.85	0.33	-1.4	-1.27	1.15	1.34	-1.37
BF00173504	EPA_MIXTURE_006	20	mM	20	mM	DMSO	DTXSID9020160	82657-04-3	Bifenthrin	CC1=C(C=CC=C1COC(=O)[C@@H]1[C@H](\C=C(/Cl)C(F)(F)F)C1(C)C)C1=CC=CC=C1	OMFRMAHOUUJSGP-JHEGMOCKSA-N	C23H22ClF3O2	422.126	2D-QSAR-Ready	DTXCID901030514	CC1=C(COC(=O)C2C(C=C(Cl)C(F)(F)F)C2(C)C)C=CC=C1C1=CC=CC=C1	URDFVRKNOVHDTP-DEDYPNTBSA-N	C23H22ClF3O2	422.126	7.03	8.24	9.08	7.71	9.43	6.66	7.26	7.28	7.51	8.9	7.41
BF00173504	EPA_MIXTURE_006	20	mM	20	mM	DMSO	DTXSID6047446	34161-23-4	Fipexide hydrochloride	Cl.ClC1=CC=C(OCC(=O)N2CCN(CC3=CC4=C(OCO4)C=C3)CC2)C=C1	MVOWQBJZZKOQNU-UHFFFAOYSA-N	C20H22Cl2N2O4	424.096	2D-QSAR-Ready	DTXCID3024657	ClC1=CC=C(OCC(=O)N2CCN(CC3=CC4=C(OCO4)C=C3)CC2)C=C1	BFUJHVVEMMWLHC-UHFFFAOYSA-N	C20H21ClN2O4	388.119	3.67	5.22	5.92	2.5	5.92	2.97	1.78	1.84	3.3	4.69	1.9
BF00173504	EPA_MIXTURE_006	20	mM	20	mM	DMSO	DTXSID9026261	13674-87-8	Tris(1,3-dichloro-2-propyl) phosphate	ClCC(CCl)OP(=O)(OC(CCl)CCl)OC(CCl)CCl	ASLWPAWFJZFCKF-UHFFFAOYSA-N	C9H15Cl6O4P	427.884	2D-QSAR-Ready	DTXCID206261	ClCC(CCl)OP(=O)(OC(CCl)CCl)OC(CCl)CCl	ASLWPAWFJZFCKF-UHFFFAOYSA-N	C9H15Cl6O4P	427.884	3.34	5.3	5.84	2.87	6.29	3	2.42	2.32	3.86	4.98	2.5
BF00173504	EPA_MIXTURE_006	20	mM	20	mM	DMSO	DTXSID1048178	136042-19-8	FR130739	[Na+].CCCCC1=NC2=C(N=CC=C2)N1CC1=CC=C(C=C1)C1=CC=CC=C1C1=NN=N[N-]1	YFABTKCYNBWJHS-UHFFFAOYSA-N	C24H22N7Na	431.183	2D-QSAR-Ready	DTXCID6028153	CCCCC1=NC2=C(N=CC=C2)N1CC1=CC=C(C=C1)C1=CC=CC=C1C1=NN=NN1	YILJWHUIUCRKEU-UHFFFAOYSA-N	C24H23N7	409.201	4.69	6.32	4.72	0.84	4.78	1.87	-0.1	0.06	3.57	3.74	0.23
BF00173504	EPA_MIXTURE_006	20	mM	20	mM	DMSO	DTXSID7047356	473289-62-2	Ilepatril	CC(C)[C@H](SC(C)=O)C(=O)N[C@H]1CC2=C(C=CC=C2)[C@H]2CCC[C@H](N2C1=O)C(O)=O	FXKFFTMLFPWYFH-RDGPPVDQSA-N	C22H28N2O5S	432.172	2D-QSAR-Ready	DTXCID40210227	CC(C)C(SC(C)=O)C(=O)NC1CC2=C(C=CC=C2)C2CCCC(N2C1=O)C(O)=O	FXKFFTMLFPWYFH-UHFFFAOYSA-N	C22H28N2O5S	432.172	2.66	4.08	2.34	-2.4	2.32	-1.01	-3.09	-3.07	1.85	0.68	-2.86
BF00173504	EPA_MIXTURE_006	20	mM	20	mM	DMSO	DTXSID3027085	141-17-3	Bis[2-(2-butoxyethoxy)ethyl] hexandioate	CCCCOCCOCCOC(=O)CCCCC(=O)OCCOCCOCCCC	SCABKEBYDRTODC-UHFFFAOYSA-N	C22H42O8	434.288	2D-QSAR-Ready	DTXCID107085	CCCCOCCOCCOC(=O)CCCCC(=O)OCCOCCOCCCC	SCABKEBYDRTODC-UHFFFAOYSA-N	C22H42O8	434.288	3.2	3.95	6	1.52	5.64	1.54	1.15	1.04	3.33	3.51	1.11
BF00173504	EPA_MIXTURE_006	20	mM	20	mM	DMSO	DTXSID8027797	18268-70-7	Tetraethylene glycol di(2-ethylhexanoate)	CCCCC(CC)C(=O)OCCOCCOCCOCCOC(=O)C(CC)CCCC	GYHPTPQZVBYHLC-UHFFFAOYSA-N	C24H46O7	446.324	2D-QSAR-Ready	DTXCID607797	CCCCC(CC)C(=O)OCCOCCOCCOCCOC(=O)C(CC)CCCC	GYHPTPQZVBYHLC-UHFFFAOYSA-N	C24H46O7	446.324	5.91	6.95	8.67	5.27	8.68	4.47	4.88	4.79	6.4	7.05	4.95
BF00173504	EPA_MIXTURE_006	20	mM	20	mM	DMSO	DTXSID2034625	361377-29-9	Fluoxastrobin	CO\N=C(\C1=NOCCO1)C1=C(OC2=C(F)C(OC3=C(Cl)C=CC=C3)=NC=N2)C=CC=C1	UFEODZBUAFNAEU-NLRVBDNBSA-N	C21H16ClFN4O5	458.079	2D-QSAR-Ready	DTXCID0014625	CO\N=C(\C1=NOCCO1)C1=C(OC2=C(F)C(OC3=C(Cl)C=CC=C3)=NC=N2)C=CC=C1	UFEODZBUAFNAEU-NLRVBDNBSA-N	C21H16ClFN4O5	458.079	4.18	3.67	5.55	2.54	4.39	2.95	1.7	2.04	2.53	3.55	1.69
BF00173504	EPA_MIXTURE_006	16	mM	20	mM	DMSO	DTXSID8047349	NOCAS_47349	AVE8488	O.Cl.CN1CCN(CC2=CC(=CO2)C2=CC=C3N=C(O)OC3=C2)[C@H](C1)C1=CC=C(F)C=C1	BQBQAWXALAGUIW-GHVWMZMZSA-N	C23H25ClFN3O4	461.152	2D-QSAR-Ready	DTXCID20197209	CN1CCN(Cc2cc(co2)-c2ccc3nc(O)oc3c2)C(C1)c1ccc(F)cc1	QCPQMQBXFGUSQZ-UHFFFAOYSA-N	C23H22FN3O3	407.165	2.47	3.67	3.42	-1.06	3.13	0.2	-1.84	-1.75	1.44	1.6	-1.7
BF00173504	EPA_MIXTURE_006	20	mM	20	mM	DMSO	DTXSID3047265	NOCAS_47265	CP-471358	ONC(=O)C1(CCCC1)N(CCC(O)=O)S(=O)(=O)C1=CC=C(OC2=CC=C(F)C=C2)C=C1	VHHGUBHZBLPTKL-UHFFFAOYSA-N	C21H23FN2O7S	466.121	2D-QSAR-Ready	DTXCID1027265	ONC(=O)C1(CCCC1)N(CCC(O)=O)S(=O)(=O)C1=CC=C(OC2=CC=C(F)C=C2)C=C1	VHHGUBHZBLPTKL-UHFFFAOYSA-N	C21H23FN2O7S	466.121	2.72	5.12	1.79	-3.33	2.42	-1.73	-3.94	-4.08	2.34	0.62	-3.58
BF00173504	EPA_MIXTURE_006	20	mM	20	mM	DMSO	DTXSID9040760	317318-84-6	{4-[({2-[3-Fluoro-4-(trifluoromethyl)phenyl]-4-methyl-1,3-thiazol-5-yl}methyl)sulfanyl]-2-methylphenoxy}acetic acid	CC1=C(CSC2=CC(C)=C(OCC(O)=O)C=C2)SC(=N1)C1=CC=C(C(F)=C1)C(F)(F)F	HWVNEWGKWRGSRK-UHFFFAOYSA-N	C21H17F4NO3S2	471.059	2D-QSAR-Ready	DTXCID7020760	CC1=C(CSC2=CC(C)=C(OCC(O)=O)C=C2)SC(=N1)C1=CC=C(C(F)=C1)C(F)(F)F	HWVNEWGKWRGSRK-UHFFFAOYSA-N	C21H17F4NO3S2	471.059	6.09	6.87	6.38	4.24	6.3	4.23	3.51	3.71	5.39	5.83	3.73
BF00173504	EPA_MIXTURE_006	20	mM	20	mM	DMSO	DTXSID5020863	41372-08-1	Methyldopa sesquihydrate	O.O.O.C[C@](N)(CC1=CC=C(O)C(O)=C1)C(O)=O.C[C@](N)(CC1=CC=C(O)C(O)=C1)C(O)=O	YKFCISHFRZHKHY-NGQGLHOPSA-N	C20H32N2O11	476.201	MS-Ready	DTXCID30196662	CC(N)(CC1=CC(O)=C(O)C=C1)C(O)=O	CJCSPKMFHVPWAR-UHFFFAOYSA-N	C10H13NO4	211.084	0.83	1.31	-2.63	-5.95	-2.34	-4.16	-6.06	-6.24	-0.09	-3.34	-5.9
BF00173504	EPA_MIXTURE_006	20	mM	20	mM	DMSO	DTXSID6042369	81-88-9	Rhodamine B	[Cl-].CCN(CC)C1=CC2=[O+]C3=C(C=CC(=C3)N(CC)CC)C(=C2C=C1)C1=C(C=CC=C1)C(O)=O	PYWVYCXTNDRMGF-UHFFFAOYSA-N	C28H31ClN2O3	478.202	2D-QSAR-Ready	DTXCID9032375	CCN(CC)C1=CC2=[O+]C3=C(C=CC(=C3)N(CC)CC)C(=C2C=C1)C1=C(C=CC=C1)C(O)=O	CVAVMIODJQHEEH-UHFFFAOYSA-O	C28H31N2O3	443.233	incomplete chemical descriptors	incomplete chemical descriptors	incomplete chemical descriptors	incomplete chemical descriptors	incomplete chemical descriptors	incomplete chemical descriptors	incomplete chemical descriptors	incomplete chemical descriptors	incomplete chemical descriptors	incomplete chemical descriptors	incomplete chemical descriptors
BF00173504	EPA_MIXTURE_006	20	mM	20	mM	DMSO	DTXSID9022817	1260-17-9	Carminic acid	CC1=C2C(=O)C3=C(C(O)=C(O)C([C@@H]4O[C@H](CO)[C@@H](O)[C@H](O)[C@H]4O)=C3O)C(=O)C2=CC(O)=C1C(O)=O	DGQLVPJVXFOQEV-JNVSTXMASA-N	C22H20O13	492.09	2D-QSAR-Ready	DTXCID00209218	CC1=C2C(=O)C3=C(C(O)=C(O)C(C4OC(CO)C(O)C(O)C4O)=C3O)C(=O)C2=CC(O)=C1C(O)=O	DGQLVPJVXFOQEV-UHFFFAOYSA-N	C22H20O13	492.09	-0.97	0.17	-9.68	-17.84	-9.54	-13.07	-18.49	-18.64	-3.98	-11.8	-17.89
BF00173504	EPA_MIXTURE_006	20	mM	20	mM	DMSO	DTXSID0037237	10238-21-8	Glybenclamide	COC1=C(C=C(Cl)C=C1)C(=O)NCCC1=CC=C(C=C1)S(=O)(=O)NC(=O)NC1CCCCC1	ZNNLBTZKUZBEKO-UHFFFAOYSA-N	C23H28ClN3O5S	493.144	2D-QSAR-Ready	DTXCID8017237	COC1=C(C=C(Cl)C=C1)C(=O)NCCC1=CC=C(C=C1)S(=O)(=O)NC(=O)NC1CCCCC1	ZNNLBTZKUZBEKO-UHFFFAOYSA-N	C23H28ClN3O5S	493.144	4.34	6.42	4.71	0.02	4.97	1.05	-0.83	-0.8	3.7	3.4	-0.49
BF00173504	EPA_MIXTURE_006	16	mM	20	mM	DMSO	DTXSID1032690	173584-44-6	Indoxacarb	COC(=O)N(C(=O)N1CO[C@]2(CC3=C(C=CC(Cl)=C3)C2=N1)C(=O)OC)C1=CC=C(OC(F)(F)F)C=C1	VBCVPMMZEGZULK-NRFANRHFSA-N	C22H17ClF3N3O7	527.071	2D-QSAR-Ready	DTXCID1020801	COC(=O)N(C(=O)N1COC2(CC3=C(C=CC(Cl)=C3)C2=N1)C(=O)OC)C1=CC=C(OC(F)(F)F)C=C1	VBCVPMMZEGZULK-UHFFFAOYSA-N	C22H17ClF3N3O7	527.071	4.31	4.83	5.36	2.18	4.88	2.54	1.44	1.64	3.51	3.83	1.55
BF00173504	EPA_MIXTURE_006	13	mM	20	mM	DMSO	DTXSID6047313	263553-33-9	GW473178E methyl benzene sulphonic acid	CC1=CC=C(C=C1)S(O)(=O)=O.CCN(C(C)C)C(=O)C1=CC(OC[C@H](C)NC2=CC=NC=C2)=CC(C)=C1	DGYJWEFQVJQFIA-LMOVPXPDSA-N	C28H37N3O5S	527.245	2D-QSAR-Ready	DTXCID60197203	CCN(C(C)C)C(=O)C1=CC(C)=CC(OCC(C)NC2=CC=NC=C2)=C1	JMPSZYHYDMQFEO-UHFFFAOYSA-N	C21H29N3O2	355.226	3.55	4.39	5.3	2.18	5.02	2.49	1.55	1.67	3.18	3.83	1.6
BF00173504	EPA_MIXTURE_006	10	mM	20	mM	DMSO	DTXSID5047249	221246-12-4	Fandosentan potassium salt	[K+].CCC1=CC(=CC2=C1OCO2)C1=C(N(C2=CC=CC=C2C(F)(F)F)S(=O)(=O)C2=C1C=CC=C2)C([O-])=O	MZWCHWWQSPPZRH-UHFFFAOYSA-M	C25H17F3KNO6S	555.037	2D-QSAR-Ready	DTXCID2027250	CCC1=CC(=CC2=C1OCO2)C1=C(N(C2=CC=CC=C2C(F)(F)F)S(=O)(=O)C2=C1C=CC=C2)C(O)=O	YMGQBWRXNCAABF-UHFFFAOYSA-N	C25H18F3NO6S	517.081	7.38	8.14	7.67	3.6	7.41	3.95	2.73	2.82	5.57	6.43	3.09
BF00173504	EPA_MIXTURE_006	10	mM	20	mM	DMSO	DTXSID1047289	215297-27-1	UK-343664	CCCOC1=C(C=C(C=C1)S(=O)(=O)N1CCN(CC)CC1)C1=NC2=C(CC)N(CC3=CC=CC=N3)N=C2C(=O)N1	NIBCDDKWFDEBEP-UHFFFAOYSA-N	C28H35N7O4S	565.247	2D-QSAR-Ready	DTXCID9027289	CCCOC1=C(C=C(C=C1)S(=O)(=O)N1CCN(CC)CC1)C1=NC2=C(CC)N(CC3=CC=CC=N3)N=C2C(=O)N1	NIBCDDKWFDEBEP-UHFFFAOYSA-N	C28H35N7O4S	565.247	3.45	6.64	6.07	0.87	6.32	2.05	-0.36	-0.16	3.34	4.41	-0.04
BF00173504	EPA_MIXTURE_006	18	mM	20	mM	DMSO	DTXSID0047327	313994-79-5	MK-578	CCN1N=C(CC2=CC=CC=C2)C=C1C1CCN(C[C@H]2C[C@@H](C[C@@H]2C2=CC=CC(F)=C2)N(C)[C@H](C(C)C)C(O)=O)CC1	ZTENZJJCFACIAK-ADWVOTLJSA-N	C35H47FN4O2	574.368	2D-QSAR-Ready	DTXCID80210221	CCN1N=C(CC2=CC=CC=C2)C=C1C1CCN(CC2CC(CC2C2=CC=CC(F)=C2)N(C)C(C(C)C)C(O)=O)CC1	ZTENZJJCFACIAK-UHFFFAOYSA-N	C35H47FN4O2	574.368	6.52	8.21	8.19	3.21	8.09	3.39	2.28	2.36	6	6.27	2.6
BF00173504	EPA_MIXTURE_006	8	mM	20	mM	DMSO	DTXSID1047316	461023-63-2	Aplaviroc hydrochloride	Cl.CCCCN1C(=O)[C@H](NC(=O)C11CCN(CC2=CC=C(OC3=CC=C(C=C3)C(O)=O)C=C2)CC1)[C@H](O)C1CCCCC1	QNNBMSGFNQRUEH-PQQSRXGVSA-N	C33H44ClN3O6	613.292	2D-QSAR-Ready	DTXCID20197204	CCCCN1C(=O)C(NC(=O)C11CCN(CC2=CC=C(OC3=CC=C(C=C3)C(O)=O)C=C2)CC1)C(O)C1CCCCC1	GWNOTCOIYUNTQP-UHFFFAOYSA-N	C33H43N3O6	577.315	7.63	8.2	6.64	2.63	6.22	2.95	1.65	1.91	6.16	5.2	2.05
BF00173504	EPA_MIXTURE_006	16	mM	20	mM	DMSO	DTXSID4038922	4162-45-2	Tetrabromobisphenol A bis(2-hydroxyethyl) ether	CC(C)(C1=CC(Br)=C(OCCO)C(Br)=C1)C1=CC(Br)=C(OCCO)C(Br)=C1	RVHUMFJSCJBNGS-UHFFFAOYSA-N	C19H20Br4O4	627.81	2D-QSAR-Ready	DTXCID2018922	CC(C)(C1=CC(Br)=C(OCCO)C(Br)=C1)C1=CC(Br)=C(OCCO)C(Br)=C1	RVHUMFJSCJBNGS-UHFFFAOYSA-N	C19H20Br4O4	627.81	6.72	7.84	7.03	4.9	7.06	4.85	4.05	4.29	6.07	6.66	4.34
BF00173504	EPA_MIXTURE_006	20	mM	20	mM	DMSO	DTXSID0047377	NOCAS_47377	AVE6324	Cl.CCOC(=O)O[C@H](C)OC(=O)C1=CC=C2N(CC3=NOC(=C3)C3=CC=C(Cl)S3)C(=CC2=C1)C(=O)NC1CCN(CC1)C(C)C	KXZHIBIURCLFBV-FSRHSHDFSA-N	C31H36Cl2N4O7S	678.168	2D-QSAR-Ready	DTXCID10197213	CCOC(=O)OC(C)OC(=O)c1ccc2n(Cc3cc(on3)-c3ccc(Cl)s3)c(cc2c1)C(=O)NC1CCN(CC1)C(C)C	GJTKAAFWJZWEPS-UHFFFAOYSA-N	C31H35ClN4O7S	642.191	4.39	5.93	6.63	0.62	5.96	1.71	-0.62	-0.37	3.06	3.86	-0.37
BF00173504	EPA_MIXTURE_006	3	mM	20	mM	DMSO	DTXSID5047243	911217-00-0	Ammonium glycyrrhizinate trihydrate	[NH4+].O.O.O.CC1(C)[C@H](CC[C@@]2(C)[C@H]1CC[C@]1(C)[C@@H]2C(=O)C=C2[C@@H]3C[C@](C)(CC[C@]3(C)CC[C@@]12C)C(O)=O)O[C@H]1O[C@@H]([C@@H](O)[C@H](O)[C@H]1O[C@@H]1O[C@@H]([C@@H](O)[C@H](O)[C@H]1O)C([O-])=O)C(O)=O	RSPXVECNDMCBGQ-YMYWBCTMSA-N	C42H71NO19	893.462	2D-QSAR-Ready	DTXCID00196654	CC1(C)C(CCC2(C)C1CCC1(C)C2C(=O)C=C2C3CC(C)(CCC3(C)CCC12C)C(O)=O)OC1OC(C(O)C(O)C1OC1OC(C(O)C(O)C1O)C(O)=O)C(O)=O	LPLVUJXQOOQHMX-UHFFFAOYSA-N	C42H62O16	822.404	3	6.78	0.17	-9.94	0.71	-6.62	-11.22	-11.32	1.65	-2.82	-10.46
