# Supplementary material for: Extracting Structural Information from Physicochemical Property Measurements Using Machine Learning—A New Approach for Structure Elucidation in Non-targeted Analysis
Source: Environ Sci Technol. 2023 Sep 25;57(40):14827–38. doi: 10.1021/acs.est.3c03003 (PMC10569036; doi:10.1021/acs.est.3c03003)
Supplement: Supplementary file 3 — es3c03003_si_003.xlsx [file es3c03003_si_003.xlsx]

## Sheet: TurboChemDB5.5
	Query	Estimated SMILES	E QSPR	S QSPR	A QSPR	B QSPR	V	L QSPR	1-octanol	butyl acetate	chloroform	cyclohexane	dichloromethane	triolein	n-hexane	n-octane	oleylalcohol	toluene	n-undecane	CSS E	>% E	lev E	warning E	warn level E	CSS S	>% S	lev S	warning S	warn level S	CSS A	>% A	lev A	warning A	warn level A	CSS B	>% B	lev B	warning B	warn level B	CSS L	>% L	lev L	warning L	warn level L	warning	QSAR_READY_SMILES	DTXSID	PREFERRED_NAME	INCHIKEY
1	COC=C(C(=O)OC)C1=CC=CC=C1OC1=CC(OC2=CC=CC=C2C#N)=NC=N1	COC=C(c1ccccc1Oc1ncnc(c1)Oc1ccccc1C#N)C(=O)OC	2.59	2.01	0	2.3	2.9165	14.84	2.98087	2.71963	4.54816	0.82197	3.38938	2.68255	-0.01111	0.27945	1.35325	2.24957	-0.02437																											COC=C(C(=O)OC)C1=CC=CC=C1OC1=CC(OC2=CC=CC=C2C#N)=NC=N1	DTXSID80861313	Methyl 2-(2-{[6-(2-cyanophenoxy)pyrimidin-4-yl]oxy}phenyl)-3-methoxyprop-2-enoate	WFDXOXNFNRHQEC-UHFFFAOYSA-N
2	CC1=CC(C)=C(CO)C=C1	OCc1ccc(cc1C)C	0.86	0.88	0.39	0.63	1.1978	5.117	1.94251	1.95359	1.7075	0.273824	1.6432	1.32005	0.140588	0.1049	1.51991	1.20169	0.089636																											CC1=CC(C)=C(CO)C=C1	DTXSID90167510	2,4-Dimethylbenzyl alcohol	QUIMJTKRVOBTQN-UHFFFAOYSA-N
3	CC(C)C1=CC=CC(O)=C1	Oc1cccc(c1)C(C)C	0.81	0.92	0.55	0.38	1.1978	4.951	2.64843	2.92759	1.94724	0.801724	2.1635	1.72875	0.706388	0.6314	2.41841	1.86979	0.726036																											CC(C)C1=CC=CC(O)=C1	DTXSID0044571	3-Isopropylphenol	VLJSLTNSFSOYQR-UHFFFAOYSA-N
4	CC1=CC(CO)=CC(C)=C1	OCc1cc(C)cc(c1)C	0.84	0.9	0.39	0.62	1.1978	5.233	1.99869	1.98469	1.75166	0.273924	1.6783	1.29335	0.144588	0.1024	1.54051	1.22489	0.095636																											CC1=CC(CO)=CC(C)=C1	DTXSID30181593	3,5-Dimethylbenzyl alcohol	IQWWTJDRVBWBEL-UHFFFAOYSA-N
5	CC(C)(O)C1=CC=CC=C1	CC(c1ccccc1)(O)C	0.85	0.85	0.32	0.65	1.1978	4.52	1.6717	1.88579	1.77283	0.479624	1.7803	1.44435	0.338088	0.3128	1.49361	1.33229	0.270436																											CC(C)(O)C1=CC=CC=C1	DTXSID3027247	2-Phenylpropan-2-ol	BDCFWIDZNLCTMF-UHFFFAOYSA-N
6	CC(O)CC1=CC=CC=C1	CC(Cc1ccccc1)O	0.79	0.9	0.3	0.72	1.1978	4.996	1.56798	1.56979	1.66899	0.078524	1.5397	1.08025	-0.055212	-0.0935	1.16861	0.98729	-0.138564																											CC(O)CC1=CC=CC=C1	DTXSID70862379	1-Phenyl-2-propanol	WYTRYIUQUDTGSX-UHFFFAOYSA-N
7	CC1=CC(CO)=C(C)C=C1	OCc1cc(C)ccc1C	0.87	0.88	0.39	0.64	1.1978	5.119	1.90887	1.91639	1.67412	0.232324	1.6033	1.29535	0.096788	0.0632	1.48101	1.15879	0.044436																											CC1=CC(CO)=C(C)C=C1	DTXSID20202246	2,5-Dimethylbenzyl alcohol	LEBQTCCCNMTXSF-UHFFFAOYSA-N
8	CCCC1=CC(O)=CC=C1	CCCc1cccc(c1)O	0.79	0.9	0.55	0.37	1.1978	5.117	2.78251	2.96229	2.0299	0.869024	2.2062	1.78525	0.778788	0.7025	2.47261	1.92179	0.798436																											CCCC1=CC(O)=CC=C1	DTXSID10211145	3-Propylphenol	MPWGZBWDLMDIHO-UHFFFAOYSA-N
9	CC1=CC(O)=CC(C)=C1Cl	Oc1cc(C)c(c(c1)C)Cl	0.98	0.94	0.61	0.26	1.1793	5.62	3.26651	3.40756	2.21229	1.18319	2.40398	2.07185	1.06288	1.00495	2.80911	2.25911	1.11857																											CC1=CC(O)=CC(C)=C1Cl	DTXSID0032316	4-Chloro-3,5-dimethylphenol	OSDLLIBGSJNGJE-UHFFFAOYSA-N
10	CCC(=C(CC)C1=CC=C(O)C=C1)C1=CC=C(O)C=C1	CCC(=C(c1ccc(cc1)O)CC)c1ccc(cc1)O	1.71	1.73	1	0.85	2.244	11.35	5.07674	5.4203	3.20886	0.93442	3.31988	2.65798	0.55854	0.5467	4.09702	2.9039	0.80948																											CCC(=C(CC)C1=CC=C(O)C=C1)C1=CC=C(O)C=C1	DTXSID3040770	(Z,E)-Diethylstilbestrol	RGLYKWWBQGJZGM-UHFFFAOYSA-N
11	CCCCOC(=O)OC1=CC=C(NC(C)=O)C=C1	CCCCOC(=O)Oc1ccc(cc1)NC(=O)C	0.97	1.75	0.2	1.18	1.9513	8.74	2.22633	2.73736	3.23647	0.348154	3.07592	1.16939	0.038298	-0.02315	1.77917	1.98291	0.026406																											CCCCOC(=O)OC1=CC=C(NC(C)=O)C=C1	DTXSID00173627	Carbonic acid, butyl ester, ester with 4'-hydroxyacetanilide	HMDOTBHCMSTMJG-UHFFFAOYSA-N
12	CC(=O)NC1=C(C)C=CC=C1C	CC(=O)Nc1c(C)cccc1C	0.85	1.56	0.37	0.95	1.3955	6.64	1.01466	1.36557	1.21762	-1.47371	1.11946	-0.363315	-1.65527	-1.76145	0.479715	0.124125	-1.70179																											CC(=O)NC1=C(C)C=CC=C1C	DTXSID2062244	Acetamide, N-(2,6-dimethylphenyl)-	NRPTXWYBRKRZES-UHFFFAOYSA-N
13	NC(=O)CCCC1=CC=CC=C1	NC(=O)CCCc1ccccc1	0.95	1.57	0.38	0.88	1.3955	6.131	1.02138	1.69577	1.30643	-1.10481	1.38326	-0.064715	-1.30637	-1.39905	0.764715	0.477225	-1.33419																											NC(=O)CCCC1=CC=CC=C1	DTXSID50294735	4-phenylbutanamide	LEPWUMPXISBPIB-UHFFFAOYSA-N
14	CC(=O)NC1=CC(C)=CC(C)=C1	CC(=O)Nc1cc(C)cc(c1)C	0.85	1.14	0.54	0.73	1.3955	6.34	2.20626	2.27557	1.61592	-0.31931	1.57886	0.927585	-0.45887	-0.53575	1.64651	0.975225	-0.45959																											CC(=O)NC1=CC(C)=CC(C)=C1	DTXSID10174488	Acetamide, N-(3,5-dimethylphenyl)-	HFAYQHIHIBTMBI-UHFFFAOYSA-N
15	CCCC(=O)C1=CC=C(N)C=C1	CCCC(=O)c1ccc(cc1)N	1.15	1.39	0.32	0.65	1.3955	6.416	2.20203	2.76687	2.47308	0.71189	2.56176	1.41978	0.46443	0.43085	1.90151	2.00202	0.46741																											CCCC(=O)C1=CC=C(N)C=C1	DTXSID4061884	1-Butanone, 1-(4-aminophenyl)-	CYCSOZSEBPZGPC-UHFFFAOYSA-N
16	CCC1=CC=C(NC(C)=O)C=C1	CCc1ccc(cc1)NC(=O)C	0.87	1.4	0.5	0.69	1.3955	5.92	1.80425	2.43637	1.61652	-0.39371	1.81746	0.624785	-0.55147	-0.65535	1.61031	1.11183	-0.53759																											CCC1=CC=C(NC(C)=O)C=C1	DTXSID80190099	Acetamide, N-(4-ethylphenyl)-	HOPWGOFWAPWHDS-UHFFFAOYSA-N
17	ON(C(=O)C1=CC=CC=C1)C1=CC(Cl)=CC=C1	Clc1cccc(c1)N(C(=O)c1ccccc1)O	1.84	1.19	0.32	1.07	1.7617	9.05	3.0502	2.82168	3.00635	1.19269	2.53294	2.55342	0.751282	0.89515	1.98862	2.15353	0.754854																											ON(C(=O)C1=CC=CC=C1)C1=CC(Cl)=CC=C1	DTXSID00530099	N-(3-Chlorophenyl)-N-hydroxybenzamide	MSKAAAQKUMGUHK-UHFFFAOYSA-N
18	[O-][N+](=O)C1=CC=C(C=C1)C1=CC=CC=C1	O=N(=O)c1ccc(cc1)c1ccccc1	1.66	1.49	0	0.39	1.4984	7.89	3.89744	4.54972	5.0302	3.89157	5.08089	3.67059	3.46796	3.5447	3.51019	4.88492	3.50841																											[O-][N+](=O)C1=CC=C(C=C1)C1=CC=CC=C1	DTXSID9041522	4-Nitrobiphenyl	BAJQRLZAPXASRD-UHFFFAOYSA-N
19	[O-][N+](=O)C1=CC=CC=C1C1=CC=CC=C1	O=N(=O)c1ccccc1c1ccccc1	1.63	1.51	0	0.39	1.4984	7.86	3.85634	4.53502	5.0099	3.83457	5.07409	3.59959	3.41696	3.4857	3.48889	4.85462	3.45721																											[O-][N+](=O)C1=CC=CC=C1C1=CC=CC=C1	DTXSID9025746	2-Nitro-1,1'-biphenyl	YOJKKXRJMXIKSR-UHFFFAOYSA-N
20	[O-][N+](=O)C1=CC=CC(=C1)C1=CC=CC=C1	O=N(=O)c1cccc(c1)c1ccccc1	1.66	1.48	0	0.38	1.4984	7.89	3.94604	4.59212	5.071	3.95767	5.12369	3.72589	3.53446	3.6122	3.55899	4.94032	3.57621																											[O-][N+](=O)C1=CC=CC(=C1)C1=CC=CC=C1	DTXSID00175363	1,1'-Biphenyl, 3-nitro- (9CI)	FYRPEHRWMVMHQM-UHFFFAOYSA-N
21	CCC1=C(O)C=CC(C)=C1	CCc1cc(C)ccc1O	0.84	0.79	0.53	0.38	1.1978	5.052	2.87876	2.95699	2.12725	1.11832	2.2524	2.06875	1.01709	0.9666	2.54091	2.03949	1.02824																											CCC1=C(O)C=CC(C)=C1	DTXSID30191879	2-Ethyl-p-cresol	AVVVXUXMKWPKAJ-UHFFFAOYSA-N
22	CCCCC(O)(CN1C=NC=N1)C1=CC=C(Cl)C=C1Cl	CCCCC(c1ccc(cc1Cl)Cl)(Cn1cncn1)O	1.83	1.8	0.34	1.11	2.2519	11.21	4.15868	4.57699	4.51624	2.1332	4.30891	3.09173	1.61967	1.70105	3.32885	3.68644	1.72778																											CCCCC(O)(CN1C=NC=N1)C1=CC=C(Cl)C=C1Cl	DTXSID4034653	Hexaconazole	STMIIPIFODONDC-UHFFFAOYSA-N
23	CC1=CC=CC(C)=C1CO	OCc1c(C)cccc1C	0.9	0.9	0.39	0.64	1.1978	5.28	1.9499	1.92749	1.69393	0.222124	1.6025	1.28315	0.079388	0.0486	1.46871	1.16029	0.029236																											CC1=CC=CC(C)=C1CO	DTXSID70977851	(2,6-Dimethylphenyl)methanol	JPEYJQDKTDVJSZ-UHFFFAOYSA-N
24	CC(CO)C1=CC=CC=C1	OCC(c1ccccc1)C	0.81	0.9	0.3	0.64	1.1978	4.958	1.82764	1.91039	1.93141	0.488524	1.8689	1.37585	0.351188	0.3141	1.49481	1.38349	0.283036																											CC(CO)C1=CC=CC=C1	DTXSID8037756	2-Phenylpropan-1-ol	RNDNSYIPLPAXAZ-UHFFFAOYSA-N
25	CCC1=C(C)C(O)=CC=C1	CCc1cccc(c1C)O	0.85	0.81	0.53	0.4	1.1978	5.228	2.85724	2.87649	2.08261	0.993924	2.1678	1.96795	0.889688	0.839	2.44481	1.93399	0.898636																											CCC1=C(C)C(O)=CC=C1	DTXSID00149983	3-Ethyl-o-cresol	IVFJPARIJHUGPZ-UHFFFAOYSA-N
26	CCC(O)C1=CC=CC=C1	CCC(c1ccccc1)O	0.78	0.82	0.3	0.63	1.1978	5.14	2.0532	1.94619	2.05943	0.648824	1.922	1.54735	0.520588	0.4882	1.59791	1.47339	0.449036																											CCC(O)C1=CC=CC=C1	DTXSID2044474	1-Phenyl-1-propanol	DYUQAZSOFZSPHD-UHFFFAOYSA-N
27	CC1=CC(C)=C(C)C=C1O	Cc1cc(O)c(cc1C)C	0.85	0.79	0.51	0.44	1.1978	5.386	2.81898	2.71709	2.06239	0.905124	2.0692	1.91175	0.797888	0.7532	2.30881	1.81579	0.795436																											CC1=CC(C)=C(C)C=C1O	DTXSID2060094	2,4,5-Trimethylphenol	VXSCPERJHPWROZ-UHFFFAOYSA-N
28	COC1=CC(C)=C(C)C=C1	COc1ccc(c(c1)C)C	0.76	0.81	0	0.38	1.1978	5.208	3.01304	3.04799	3.94271	3.00452	3.8624	3.01405	2.83549	2.8263	2.74531	3.57799	2.75964																											COC1=CC(C)=C(C)C=C1	DTXSID70196964	3,4-Dimethylanisole	LVUBSVWMOWKPDJ-UHFFFAOYSA-N
29	CC1=CC=C(C)C(O)=C1C	Cc1ccc(c(c1O)C)C	0.86	0.78	0.36	0.41	1.1978	5.27	2.9137	2.88279	2.65493	1.63862	2.6538	2.34735	1.50579	1.4798	2.50591	2.42439	1.48464																											CC1=CC=C(C)C(O)=C1C	DTXSID6022187	2,3,6-Trimethylphenol	QQOMQLYQAXGHSU-UHFFFAOYSA-N
30	CCC1=CC(O)=CC(C)=C1	CCc1cc(C)cc(c1)O	0.82	0.85	0.57	0.38	1.1978	5.215	2.85705	2.93339	1.98388	0.852324	2.1166	1.84395	0.760088	0.6938	2.46991	1.86529	0.779836																											CCC1=CC(O)=CC(C)=C1	DTXSID60220101	3-Ethyl-5-methylphenol	XTCHLXABLZQNNN-UHFFFAOYSA-N
31	CC1=C(C)C=C(CO)C=C1	OCc1ccc(c(c1)C)C	0.83	0.9	0.39	0.61	1.1978	5.19	2.0147	2.02189	1.77643	0.315424	1.7182	1.31805	0.188388	0.1441	1.57941	1.26779	0.140836																											CC1=C(C)C=C(CO)C=C1	DTXSID60219954	3,4-Dimethylbenzyl alcohol	OKGZCXPDJKKZAP-UHFFFAOYSA-N
32	COC1=C(C)C=C(C)C=C1	COc1ccc(cc1C)C	0.74	0.77	0	0.38	1.1978	4.913	2.94259	3.04299	3.90876	3.05612	3.868	3.07765	2.89269	2.8851	2.77591	3.59619	2.81404																											COC1=C(C)C=C(C)C=C1	DTXSID60217733	2,4-Dimethylanisole	UJCFZCTTZWHRNL-UHFFFAOYSA-N
33	CCCC1=C(O)C=CC=C1	CCCc1ccccc1O	0.82	0.84	0.52	0.37	1.1978	5.248	2.92884	2.98779	2.20111	1.10542	2.3124	1.99975	1.00559	0.9458	2.54071	2.07119	1.01864																											CCCC1=C(O)C=CC=C1	DTXSID9047702	2-Propylphenol	LCHYEKKJCUJAKN-UHFFFAOYSA-N
34	CCC1=C(C)C=CC(O)=C1	CCc1cc(O)ccc1C	0.83	0.89	0.56	0.65	1.1978	5.419	1.95867	1.81599	1.12002	-0.500776	1.0363	0.859146	-0.600712	-0.6612	1.35141	0.57049	-0.628764																											CCC1=C(C)C=CC(O)=C1	DTXSID60210628	3-Ethyl-p-cresol	BTRPJOHXPQOVLS-UHFFFAOYSA-N
35	CC1=CC(O)=CC(C)=C1C	Oc1cc(C)c(c(c1)C)C	0.83	0.89	0.58	0.42	1.1978	5.568	2.81264	2.76569	1.86091	0.558324	1.9158	1.61245	0.463888	0.3943	2.27181	1.61889	0.480436																											CC1=CC(O)=CC(C)=C1C	DTXSID2060175	3,4,5-Trimethylphenol	FDQQNNZKEJIHMS-UHFFFAOYSA-N
36	COC1=CC=CC(C)=C1C	COc1cccc(c1C)C	0.78	0.79	0	0.4	1.1978	5.084	2.91892	2.97539	3.86307	2.95512	3.7864	3.00625	2.78209	2.7797	2.68431	3.50659	2.70244																											COC1=CC=CC(C)=C1C	DTXSID60183646	2,3-Dimethylanisole	BLMBNEVGYRXFNA-UHFFFAOYSA-N
37	CCC1=C(C)C=C(O)C=C1	CCc1ccc(cc1C)O	0.83	0.89	0.56	0.37	1.1978	5.295	2.87135	2.97799	2.04038	0.879624	2.1815	1.82515	0.782488	0.7136	2.48261	1.92009	0.804836																											CCC1=C(C)C=C(O)C=C1	DTXSID60149989	4-Ethyl-m-cresol	BUQNXFUMFXFRKC-UHFFFAOYSA-N
38	COC1=C(C)C=CC=C1C	COc1c(C)cccc1C	0.67	0.78	0	0.34	1.1978	4.641	2.94953	3.17799	3.97984	3.18192	4.0227	3.12625	3.03399	3.0113	2.91861	3.74469	2.96024																											COC1=C(C)C=CC=C1C	DTXSID40143248	2,6-Dimethylanisole	GFNZJAUVJCGWLW-UHFFFAOYSA-N
39	CC1=CC=C(O)C(C)=C1C	Cc1ccc(c(c1C)C)O	0.86	0.86	0.52	0.42	1.1978	5.544	2.85542	2.79569	2.08027	0.856524	2.1081	1.82485	0.746788	0.6931	2.32791	1.83699	0.753436																											CC1=CC=C(O)C(C)=C1C	DTXSID80865331	Phenol, 2,3,4-trimethyl-	XRUGBBIQLIVCSI-UHFFFAOYSA-N
40	CCCOC1=CC=CC=C1	CCCOc1ccccc1	0.68	0.7	0	0.32	1.1978	4.575	3.10295	3.27249	4.08958	3.42272	4.1207	3.37145	3.27519	3.2641	3.06811	3.90399	3.20144																											CCCOC1=CC=CC=C1	DTXSID1060760	Benzene, propoxy-	DSNYFFJTZPIKFZ-UHFFFAOYSA-N
41	COCCC1=CC=CC=C1	COCCc1ccccc1	0.63	0.82	0	0.59	1.1978	4.853	2.12179	2.11969	3.15136	1.85102	2.9886	2.14135	1.70819	1.6806	1.86901	2.48969	1.58984																											COCCC1=CC=CC=C1	DTXSID1052032	(2-Methoxyethyl)benzene	CQLYXIUHVFRXLT-UHFFFAOYSA-N
42	CC(C)C1=CC=C(O)C=C1	CC(c1ccc(cc1)O)C	0.79	0.89	0.55	0.35	1.1978	4.984	2.80842	3.04619	2.07657	0.984424	2.2899	1.87505	0.894688	0.8191	2.56181	2.02539	0.917436																											CC(C)C1=CC=C(O)C=C1	DTXSID5042299	4-Isopropylphenol	YQUQWHNMBPIWGK-UHFFFAOYSA-N
43	CCC1=CC(O)=C(C)C=C1	CCc1ccc(c(c1)O)C	0.84	0.78	0.54	0.38	1.1978	5.149	2.93277	2.95549	2.12072	1.09772	2.2237	2.06945	0.998388	0.9481	2.54491	2.01659	1.01064																											CCC1=CC(O)=C(C)C=C1	DTXSID40168597	5-Ethyl-o-cresol	AYGDIAGADYTJRY-UHFFFAOYSA-N
44	CCC1=CC=C(OC)C=C1	CCc1ccc(cc1)OC	0.73	0.8	0	0.3	1.1978	4.963	3.19779	3.36799	4.16866	3.39232	4.1885	3.28145	3.23099	3.2153	3.07241	3.95489	3.16784																											CCC1=CC=C(OC)C=C1	DTXSID80164795	4-Ethylanisole	HDNRAPAFJLXKBV-UHFFFAOYSA-N
45	CCOCC1=CC=CC=C1	CCOCc1ccccc1	0.63	0.71	0	0.52	1.1978	4.524	2.37692	2.42009	3.39587	2.38092	3.2958	2.61165	2.24209	2.2267	2.24421	2.90629	2.13084																											CCOCC1=CC=CC=C1	DTXSID4060230	Benzyl ethyl ether	AXPZDYVDTMMLNB-UHFFFAOYSA-N
46	NC1=C(Cl)C=CC=C1	Nc1ccccc1Cl	1.03	0.92	0.25	0.31	0.9386	4.674	2.20015	2.33493	2.25102	1.25329	2.27005	1.7339	1.09336	1.0785	1.79572	2.04743	1.04493																											NC1=C(Cl)C=CC=C1	DTXSID2021810	2-Chloroaniline	AKCRQHGQIJBRMN-UHFFFAOYSA-N
47	NC1=CC(Cl)=CC=C1	Nc1cccc(c1)Cl	1.05	1.1	0.3	0.3	0.9386	4.909	2.0729	2.35683	2.03867	0.828788	2.12575	1.3131	0.667156	0.6267	1.66592	1.82613	0.638332																											NC1=CC(Cl)=CC=C1	DTXSID0024761	3-Chloroaniline	PNPCRKVUWYDDST-UHFFFAOYSA-N
48	CN1C=NC2=C1C(=O)N(C)C(=O)N2C	Cn1cnc2c1c(=O)n(C)c(=O)n2C	1.5	1.72	0.05	1.28	1.3632	7.352	-0.063528	0.20716	1.11343	-1.81354	0.644024	-0.685876	-2.19353	-2.1597	-0.882984	-0.42094	-2.32182																											CN1C=NC2=C1C(=O)N(C)C(=O)N2C	DTXSID0020232	Caffeine	RYYVLZVUVIJVGH-UHFFFAOYSA-N
49	NC1=CC=C(C=C1)N=NC1=CC=CC=C1	Nc1ccc(cc1)N=Nc1ccccc1	1.69	1.29	0.22	0.65	1.5806	8.075	3.5205	3.78173	3.86721	2.52285	3.74039	3.11134	2.12138	2.2164	2.87498	3.50343	2.15457																											NC1=CC=C(C=C1)N=NC1=CC=CC=C1	DTXSID6024460	C.I. Solvent Yellow 1	QPQKUYVSJWQSDY-UHFFFAOYSA-N
50	OC\C=C\C1=CC=CC=C1	OC/C=C/c1ccccc1	1.09	1.04	0.38	0.6	1.1548	5.659	1.95164	1.99084	1.6967	0.172784	1.60334	1.16124	-0.011992	-0.0286	1.36802	1.18744	-0.048824																											"OC\\C=C\\C1=CC=CC=C1"	DTXSID301314144	trans-Cinnamyl alcohol	OOCCDEMITAIZTP-QPJJXVBHSA-N
51	OC1=CC2=C(CCC2)C=C1	Oc1ccc2c(c1)CCC2	0.96	0.83	0.56	0.41	1.0892	5.879	2.80734	2.43346	1.69624	0.387236	1.57314	1.49734	0.275932	0.2351	1.9424	1.34526	0.275904																											OC1=CC2=C(CCC2)C=C1	DTXSID0051732	Indan-5-ol	PEHSSTUGJUBZBI-UHFFFAOYSA-N
52	CC(=O)C1=CC=C(C)C=C1	Cc1ccc(cc1)C(=O)C	0.84	1	0	0.52	1.1548	5.08	2.10347	2.31014	3.16171	1.86058	3.07594	2.03924	1.67201	1.655	1.85452	2.61314	1.57678																											CC(=O)C1=CC=C(C)C=C1	DTXSID9044374	p-Methylacetophenone	GNKZMNRKLCTJAY-UHFFFAOYSA-N
53	CC1=CC(C)=C(C=O)C=C1	O=Cc1ccc(cc1C)C	0.93	0.93	0	0.43	1.1548	5.17	2.55137	2.72864	3.53381	2.49208	3.46634	2.58354	2.28671	2.2923	2.29042	3.14504	2.20778																											CC1=CC(C)=C(C=O)C=C1	DTXSID60166297	2,4-Dimethyl benzaldehyde	GISVICWQYMUPJF-UHFFFAOYSA-N
54	CC(=O)C1=CC(C)=CC=C1	Cc1cccc(c1)C(=O)C	0.81	1	0	0.51	1.1548	5.167	2.17538	2.33874	3.21378	1.88648	3.11384	2.04434	1.70461	1.6819	1.89042	2.64544	1.60998																											CC(=O)C1=CC(C)=CC=C1	DTXSID5074717	Ethanone, 1-(3-methylphenyl)-	FSPSELPMWGWDRY-UHFFFAOYSA-N
55	CC1=C(C)C=C(C=O)C=C1	O=Cc1ccc(c(c1)C)C	0.89	0.92	0	0.43	1.1548	5.367	2.65018	2.71234	3.58218	2.47768	3.46424	2.56514	2.28141	2.2811	2.29282	3.13104	2.20038																											CC1=C(C)C=C(C=O)C=C1	DTXSID2041626	3,4-Dimethylbenzaldehyde	POQJHLBMLVTHAU-UHFFFAOYSA-N
56	OC1=CC=CC=C1CC=C	C=CCc1ccccc1O	0.92	0.9	0.43	0.41	1.1548	5.318	2.64891	2.70684	2.19579	1.02508	2.23704	1.84084	0.891808	0.8516	2.20572	1.96344	0.883376																											OC1=CC=CC=C1CC=C	DTXSID3022164	2-Allylphenol	QIRNGVVZBINFMX-UHFFFAOYSA-N
57	CC1=CC(C=O)=C(C)C=C1	O=Cc1cc(C)ccc1C	0.9	0.93	0	0.44	1.1548	5.208	2.53321	2.67424	3.50799	2.41938	3.42244	2.51964	2.22051	2.221	2.24552	3.08094	2.13858																											CC1=CC(C=O)=C(C)C=C1	DTXSID0075449	2,5-Dimethylbenzaldehyde	SMUVABOERCFKRW-UHFFFAOYSA-N
58	CC(=O)CC1=CC=CC=C1	CC(=O)Cc1ccccc1	0.75	0.9	0	0.7	1.1548	4.726	1.47125	1.53344	2.54897	1.07098	2.34974	1.53804	0.903408	0.8886	1.19782	1.76984	0.767176																											CC(=O)CC1=CC=CC=C1	DTXSID1059280	1-Phenylacetone	QCCDLTOVEPVEJK-UHFFFAOYSA-N
59	CC(=O)C1=CC=CC=C1C	CC(=O)c1ccccc1C	0.78	1	0	0.51	1.1548	4.988	2.09841	2.32584	3.17619	1.86308	3.11084	2.01494	1.68781	1.6597	1.88592	2.62954	1.59198																											CC(=O)C1=CC=CC=C1C	DTXSID501015360	1-(2-Methylphenyl)ethanone	YXWWHNCQZBVZPV-UHFFFAOYSA-N
60	CCC1=CC=C(C=O)C=C1	CCc1ccc(cc1)C=O	0.87	0.99	0	0.41	1.1548	4.909	2.42354	2.78044	3.5046	2.44308	3.53074	2.46894	2.24931	2.2357	2.31182	3.16644	2.17458																											CCC1=CC=C(C=O)C=C1	DTXSID0047080	4-Ethylbenzaldehyde	QNGNSVIICDLXHT-UHFFFAOYSA-N
61	CCC(=O)C1=CC=CC=C1	CCC(=O)c1ccccc1	0.8	0.95	0	0.51	1.1548	4.971	2.1616	2.33894	3.20762	1.96268	3.12234	2.13854	1.78451	1.7665	1.93092	2.67614	1.68698																											CCC(=O)C1=CC=CC=C1	DTXSID2044470	1-Phenylpropan-1-one	KRIOVPPHQSLHCZ-UHFFFAOYSA-N
62	OC1=CC=CC2=C1CCC2	Oc1cccc2c1CCC2	0.98	0.8	0.53	0.41	1.0892	5.82	2.82967	2.45196	1.80655	0.565436	1.67264	1.63964	0.445832	0.4158	1.9838	1.46776	0.440304																											OC1=CC=CC2=C1CCC2	DTXSID00167708	Indan-4-ol	DPHNJPUOMLRELT-UHFFFAOYSA-N
63	CCC1=CC(C=O)=CC=C1	CCc1cccc(c1)C=O	0.85	0.96	0	0.42	1.1548	4.909	2.43134	2.73304	3.4918	2.42858	3.49354	2.47724	2.24001	2.227	2.29362	3.12924	2.16118																											CCC1=CC(C=O)=CC=C1	DTXSID90187819	m-Ethylbenzaldehyde	LLYXUFQXCNIGDG-UHFFFAOYSA-N
64	COC1=C2OCOC2=CC(CC=C)=C1	C=CCc1cc(OC)c2c(c1)OCO2	1.16	1.23	0	0.63	1.4454	6.71	2.80091	3.14747	3.97088	2.51243	3.86973	2.67768	2.21058	2.2362	2.4651	3.40917	2.16635																											COC1=C2OCOC2=CC(CC=C)=C1	DTXSID1025693	Myristicin	BNWJOHGLIBDBOB-UHFFFAOYSA-N
65	CC(CC1=CC2=C(OCO2)C=C1)C=O	O=CC(Cc1ccc2c(c1)OCO2)C	0.92	1.65	0	0.69	1.4454	6.84	2.05761	2.75747	3.50138	1.32383	3.52053	1.36188	1.06158	0.9912	1.8339	2.69037	1.01795																											CC(CC1=CC2=C(OCO2)C=C1)C=O	DTXSID7043908	3-(3,4-Methylenedioxyphenyl)-2-methylpropanal	BOPPSUHPZARXTH-UHFFFAOYSA-N
66	CCOC1=CC=C(C=O)C=C1OC	CCOc1ccc(cc1OC)C=O	0.98	1.58	0	0.79	1.4131	6.713	1.67886	2.24375	3.07459	0.847298	2.99129	1.08982	0.576826	0.52805	1.3643	2.1436	0.508922																											CCOC1=CC=C(C=O)C=C1OC	DTXSID3059509	Benzaldehyde, 4-ethoxy-3-methoxy-	BERFDQAMXIBOHM-UHFFFAOYSA-N
67	ClCC(CCl)OP(=O)(OC(CCl)CCl)OC(CCl)CCl	ClCC(OP(=O)(OC(CCl)CCl)OC(CCl)CCl)CCl	1.08	2.1	0.03	1.24	2.5505	9.93	3.5122	4.97172	5.67612	2.93029	5.88376	3.12263	2.48603	2.44335	3.80876	4.73807	2.55391																											ClCC(CCl)OP(=O)(OC(CCl)CCl)OC(CCl)CCl	DTXSID9026261	Tris(1,3-dichloro-2-propyl) phosphate	ASLWPAWFJZFCKF-UHFFFAOYSA-N
68	NC1=CC=C(Cl)C=C1	Nc1ccc(cc1)Cl	1.06	1.13	0.3	0.31	0.9386	4.889	1.9875	2.31693	1.97967	0.736888	2.08015	1.226	0.572056	0.5298	1.60182	1.76163	0.543332																											NC1=CC=C(Cl)C=C1	DTXSID9020295	4-Chloroaniline	QSNSCYSYFYORTR-UHFFFAOYSA-N
69	COC(=O)C1=C(Cl)C(Cl)=C(C(=O)OC)C(Cl)=C1Cl	COC(=O)c1c(Cl)c(Cl)c(c(c1Cl)Cl)C(=O)OC	1.39	1.48	0	0.67	1.9184	8.576	4.25272	4.97352	5.67966	4.24097	5.72499	4.17019	3.82386	3.8785	4.08149	5.31042	3.86981																											COC(=O)C1=C(Cl)C(Cl)=C(C(=O)OC)C(Cl)=C1Cl	DTXSID0024000	Chlorthal-dimethyl	NPOJQCVWMSKXDN-UHFFFAOYSA-N
70	CC(=O)C1=CC=C(C=C1)C(O)=O	CC(=O)c1ccc(cc1)C(=O)O	0.94	1.36	0.65	0.67	1.2292	6.175	1.61152	1.84356	0.685098	-1.49596	0.736444	-0.132756	-1.62377	-1.7336	0.982396	0.06596	-1.6081																											CC(=O)C1=CC=C(C=C1)C(O)=O	DTXSID30207323	4-Acetylbenzoic acid	QBHDSQZASIBAAI-UHFFFAOYSA-N
71	CCC(C)(CC)C1=NOC(NC(=O)C2=C(OC)C=CC=C2OC)=C1	CCC(c1noc(c1)NC(=O)c1c(OC)cccc1OC)(CC)C	1.54	2.08	0.18	1.4	2.604	12.28	4.10084	4.688	5.31836	2.21792	5.05128	2.97928	1.68904	1.7222	3.40312	4.017	1.77808																											CCC(C)(CC)C1=NOC(NC(=O)C2=C(OC)C=CC=C2OC)=C1	DTXSID8024159	Isoxaben	PMHURSZHKKJGBM-UHFFFAOYSA-N
72	CC(=O)C1=CC2=CC=CC=C2C=C1	CC(=O)c1ccc2c(c1)cccc2	1.5	1.4	0	0.57	1.3829	7.178	2.81883	3.27425	3.93796	2.50158	3.84683	2.6099	2.12793	2.18835	2.35758	3.47179	2.1066																											CC(=O)C1=CC2=CC=CC=C2C=C1	DTXSID2041389	2'-Acetonaphthone	XSAYZAUNJMRRIR-UHFFFAOYSA-N
73	CC(=O)C1=CC=CC2=CC=CC=C12	CC(=O)c1cccc2c1cccc2	1.52	1.41	0	0.56	1.3829	6.671	2.62122	3.32344	3.85829	2.54968	3.88783	2.6432	2.17143	2.23385	2.39258	3.52339	2.1532																											CC(=O)C1=CC=CC2=CC=CC=C12	DTXSID4052635	1'-Acetonaphthone	QQLIGMASAVJVON-UHFFFAOYSA-N
74	OC1=C(C=CC=C1)C1=CC=CC=C1	Oc1ccccc1c1ccccc1	1.4	1.31	0.52	0.49	1.3829	7.227	3.1492	3.44654	2.51885	1.02438	2.58993	1.9299	0.759434	0.75395	2.51258	2.304	0.827198																											OC1=C(C=CC=C1)C1=CC=CC=C1	DTXSID2021151	2-Phenylphenol	LLEMOWNGBBNAJR-UHFFFAOYSA-N
75	OC1=CC=C(C=C1)C1=CC=CC=C1	Oc1ccc(cc1)c1ccccc1	1.4	1.31	0.61	0.42	1.3829	7.23	3.37579	3.71544	2.45098	1.03288	2.60083	1.9905	0.783034	0.76555	2.75578	2.37049	0.877798																											OC1=CC=C(C=C1)C1=CC=CC=C1	DTXSID7021152	4-Phenylphenol	YXVFYQXJAXKLAK-UHFFFAOYSA-N
76	O(C1=CC=CC=C1)C1=CC=CC=C1	c1ccc(cc1)Oc1ccccc1	1.22	1.08	0	0.2	1.3829	6.287	4.1634	4.71814	5.22545	4.64488	5.39293	4.2776	4.34613	4.38665	4.07918	5.33719	4.3642																											O(C1=CC=CC=C1)C1=CC=CC=C1	DTXSID9021847	Diphenyl oxide	USIUVYZYUHIAEV-UHFFFAOYSA-N
77	OC1=CC=CC(=C1)C1=CC=CC=C1	Oc1cccc(c1)c1ccccc1	1.4	1.31	0.57	0.45	1.3829	7.19	3.26229	3.60054	2.47678	1.03458	2.60053	1.9674	0.778034	0.76585	2.65218	2.3463	0.860998																											OC1=CC=CC(=C1)C1=CC=CC=C1	DTXSID2022462	3-Phenylphenol	UBXYXCRCOKCZIT-UHFFFAOYSA-N
78	CC(C)(NC(=O)C1=CC(Cl)=CC(Cl)=C1)C#C	C#CC(NC(=O)c1cc(Cl)cc(c1)Cl)(C)C	1.33	1.61	0.24	0.89	1.8361	7.568	2.63544	3.6321	3.53666	1.61664	3.70455	2.26463	1.25491	1.25875	2.62899	3.02775	1.29058																											CC(C)(NC(=O)C1=CC(Cl)=CC(Cl)=C1)C#C	DTXSID2020420	Propyzamide	PHNUZKMIPFFYSO-UHFFFAOYSA-N
79	CN1COCN(CC2=CN=C(Cl)S2)C1=N[N+]([O-])=O	CN1COCN(C1=NN(=O)=O)Cc1cnc(s1)Cl	1.76	1.57	0	1.84	1.8076	9.092	0.044176	-0.17972	1.38926	-1.89719	0.480932	-0.141868	-2.3968	-2.2566	-1.12301	-0.70182	-2.55989																											CN1COCN(CC2=CN=C(Cl)S2)C1=N[N+]([O-])=O	DTXSID2034962	Thiamethoxam	NWWZPOKUUAIXIW-UHFFFAOYSA-N
80	OC(=O)C1=CC=CC(=C1)[N+]([O-])=O	OC(=O)c1cccc(c1)N(=O)=O	0.99	1.18	0.73	0.52	1.1059	5.601	1.82445	1.9852	0.502206	-1.27898	0.611688	0.145513	-1.38329	-1.47895	1.20267	0.143245	-1.35454																											OC(=O)C1=CC=CC(=C1)[N+]([O-])=O	DTXSID0025737	3-Nitrobenzoic acid	AFPHTEQTJZKQAQ-UHFFFAOYSA-N
81	OC(=O)C1=CC=C(C=C1)[N+]([O-])=O	OC(=O)c1ccc(cc1)N(=O)=O	0.99	1.52	0.68	0.4	1.1059	5.77	1.84072	2.4646	0.874796	-1.07158	1.19089	-0.047187	-1.19289	-1.33085	1.42387	0.627345	-1.13354																											OC(=O)C1=CC=C(C=C1)[N+]([O-])=O	DTXSID3020966	4-Nitrobenzoic acid	OTLNPYWUJOZPPA-UHFFFAOYSA-N
82	OC(=O)C1=CC=CC=C1[N+]([O-])=O	O=N(=O)c1ccccc1C(=O)O	0.99	1.48	0.82	0.53	1.1059	5.9	1.47932	1.89509	0.016096	-2.16888	0.238388	-0.693887	-2.26789	-2.41215	0.870667	-0.391855	-2.21154																											OC(=O)C1=CC=CC=C1[N+]([O-])=O	DTXSID5025738	2-Nitrobenzoic acid	SLAMLWHELXOEJZ-UHFFFAOYSA-N
83	OS(=O)(=O)C1=CC=CC=C1	OS(=O)(=O)c1ccccc1	0.87	2.29	0.31	0.95	1.056	6.12	-1.04564	-0.0521	-0.36706	-4.01502	-0.30028	-3.12328	-4.19174	-4.3962	-1.50622	-1.755	-4.26488																											OS(=O)(=O)C1=CC=CC=C1	DTXSID9024568	Benzenesulfonic acid	SRSXLGNVWSONIS-UHFFFAOYSA-N
84	COC(=O)C1=CC=C(NC(C)=O)C=C1	COC(=O)c1ccc(cc1)NC(=O)C	1.15	1.51	0.46	0.86	1.4699	7.288	1.8374	2.15229	1.64374	-0.707858	1.57307	0.467093	-0.947546	-1.00285	1.19799	0.820545	-0.942062																											COC(=O)C1=CC=C(NC(C)=O)C=C1	DTXSID10342009	Methyl 4-(acetylamino)benzoate	QKWTXJSLAZKYGV-UHFFFAOYSA-N
85	CC1=CC=C(C=C1)C(=O)NCC(O)=O	O=C(c1ccc(cc1)C)NCC(=O)O	1.26	2.15	1.02	0.91	1.4699	8.142	1.02892	1.80009	-0.692324	-4.03816	-0.455632	-2.05441	-4.23215	-4.41095	0.228487	-1.50856	-4.10966																											CC1=CC=C(C=C1)C(=O)NCC(O)=O	DTXSID00181580	4-Methylhippuric acid	NRSCPTLHWVWLLH-UHFFFAOYSA-N
86	CCCCOC(=O)C1=CC=CC=C1C(=O)OCCCC	CCCCOC(=O)c1ccccc1C(=O)OCCCC	0.7	1.27	0	0.95	2.2742	8.97	4.60972	4.97471	6.18695	4.30474	6.08774	4.41289	4.00023	3.9806	4.49265	5.36521	4.0146																											CCCCOC(=O)C1=CC=CC=C1C(=O)OCCCC	DTXSID2021781	Dibutyl 1,2-benzenedicarboxylate	DOIRQSBPFJWKBE-UHFFFAOYSA-N
87	NC(=O)NN=CC1=CC=C(O1)[N+]([O-])=O	NC(=O)NN=Cc1ccc(o1)N(=O)=O	1.65	1.79	0.4	1.08	1.2644	6.83	0.002204	0.61122	0.104436	-2.58965	-0.034092	-1.10009	-2.93488	-2.9316	-0.673328	-0.93088	-2.97747																											NC(=O)N=NCC1=CC=C(O1)[N+]([O-])=O	DTXSID5020944	Nitrofurazone	IAIWVQXQOWNYOU-UHFFFAOYSA-N
88	CC(=O)C1=CC=CC=C1C(O)=O	OC(=O)c1ccccc1C(=O)C	0.94	1.66	0.61	0.8	1.2292	6.368	0.830212	1.28666	0.211828	-2.49126	0.270144	-1.12486	-2.63577	-2.7763	0.222796	-0.65624	-2.6349																											CC(=O)C1=CC=CC=C1C(O)=O	DTXSID00206404	2-Acetylbenzoic acid	QDAWXRKTSATEOP-UHFFFAOYSA-N
89	CC(=O)C1=CC(=CC=C1)C(O)=O	CC(=O)c1cccc(c1)C(=O)O	0.94	1.31	0.65	0.69	1.2292	6.554	1.77599	1.76506	0.732088	-1.51056	0.664144	-0.097756	-1.63707	-1.7398	0.943596	0.00556	-1.6275																											CC(=O)C1=CC(=CC=C1)C(O)=O	DTXSID40277572	3-Acetylbenzoic acid	CHZPJUSFUDUEMZ-UHFFFAOYSA-N
90	OC(=O)C=CC1=CC=C(O)C=C1	OC(=O)C=Cc1ccc(cc1)O	1.33	1.39	0.87	0.76	1.2292	6.741	1.4625	1.58226	-0.267042	-2.50866	-0.271556	-0.565656	-2.68887	-2.7539	0.555296	-0.84494	-2.6371																											OC(=O)C=CC1=CC=C(O)C=C1	DTXSID6064660	p-Hydroxycinnamic acid	NGSWKAQJJWESNS-UHFFFAOYSA-N
91	CC1=CC(C)=C(O)C(C)=C1	Cc1cc(C)c(c(c1)C)O	0.86	0.81	0.3	0.45	1.1978	5.133	2.68529	2.72849	2.67336	1.61542	2.6681	2.26755	1.47169	1.4496	2.34551	2.39059	1.43524																											CC1=CC(C)=C(O)C(C)=C1	DTXSID7022049	2,4,6-Trimethylphenol	BPRYUXCVCCNUFE-UHFFFAOYSA-N
92	CC1=CC(O)=C(C)C(C)=C1	Cc1cc(C)c(c(c1)O)C	0.86	0.76	0.51	0.43	1.1978	5.334	2.87342	2.76559	2.10627	1.01262	2.1168	2.01845	0.904188	0.8649	2.37591	1.89089	0.902436																											CC1=CC(O)=C(C)C(C)=C1	DTXSID3047184	2,3,5-Trimethylphenol	OGRAOKJKVGDSFR-UHFFFAOYSA-N
93	CCC1=C(O)C=C(C)C=C1	CCc1ccc(cc1O)C	0.84	0.87	0.54	0.38	1.1978	5.03	2.7547	2.94739	2.03273	0.946524	2.2066	1.88225	0.844488	0.7825	2.46931	1.95179	0.861236																											CCC1=C(O)C=C(C)C=C1	DTXSID20168595	m-Cresol, 6-ethyl-	LTRVUFFOMIUCPJ-UHFFFAOYSA-N
94	CCOCCOC1=CC=CC=C1	CCOCCOc1ccccc1	0.72	0.85	0	0.75	1.3974	5.296	2.19901	2.30007	3.36922	1.99619	3.19977	2.42752	1.8071	1.8046	2.03526	2.65277	1.69699																											CCOCCOC1=CC=CC=C1	DTXSID50871303	(2-Ethoxyethoxy)benzene	DIUJNXCPDGGFQD-UHFFFAOYSA-N
95	CCCCOC1=C(O)C=CC=C1	CCCCOc1ccccc1O	0.8	0.91	0.2	0.58	1.3974	5.95	2.94613	2.98657	3.36116	2.04789	3.27967	2.56562	1.8731	1.8501	2.59566	2.86937	1.83179																											CCCCOC1=C(O)C=CC=C1	DTXSID601037347	2-Butoxyphenol	KKOWXJFINYUXEE-UHFFFAOYSA-N
96	COC(CC1=CC=CC=C1)OC	COC(Cc1ccccc1)OC	0.61	0.96	0	0.93	1.3974	5.42	1.47623	1.49587	2.70986	0.838192	2.43167	1.46992	0.668204	0.637	1.19916	1.64767	0.526788																											COC(CC1=CC=CC=C1)OC	DTXSID3047001	Phenylacetaldehyde dimethyl acetal	WNJSKZBEWNVKGU-UHFFFAOYSA-N
97	CC1(C)C2CCC1(C)C(=O)C2=O	O=C1C(=O)C2(C(C1CC2)(C)C)C	0.56	1.2	0	0.78	1.3318	4.967	1.30245	1.80959	2.72806	0.835044	2.71118	1.17223	0.678228	0.5997	1.32513	1.87289	0.563316																											CC1(C)C2CCC1(C)C(=O)C2=O	DTXSID7049394	(+/-)-Camphorquinone	VNQXSTWCDUXYEZ-UHFFFAOYSA-N
98	CCCC1=CC(OC)=C(O)C=C1	CCCc1ccc(c(c1)OC)O	0.82	0.76	0.26	0.53	1.3974	6.069	3.3705	3.20177	3.45675	2.33759	3.33107	2.94912	2.173	2.165	2.90026	3.04837	2.14359																											CCCC1=CC(OC)=C(O)C=C1	DTXSID2047199	2-Methoxy-4-propylphenol	PXIKRTCSSLJURC-UHFFFAOYSA-N
99	CCCCOC1=CC=CC(O)=C1	CCCCOc1cccc(c1)O	0.81	1.17	0.54	0.47	1.3974	6.35	3.06983	3.34237	2.48236	0.889592	2.64077	1.73072	0.760304	0.6646	2.67356	2.19427	0.806588																											CCCCOC1=CC=CC(O)=C1	DTXSID70172405	3-Butoxyphenol	VGIJZDWQVCXVNL-UHFFFAOYSA-N
100	CCCCCCC1=CC=C(C=C1)C(O)=O	CCCCCCc1ccc(cc1)C(=O)O	0.73	0.9	0.6	0.38	1.7771	7.282	5.06607	5.22915	4.27404	3.23912	4.50887	3.9492	3.10047	3.03135	4.79372	4.3271	3.2166																											CCCCCCC1=CC=C(C=C1)C(O)=O	DTXSID7066720	Benzoic acid, 4-hexyl-	CPEPWESLFZVUEP-UHFFFAOYSA-N
101	CC1(C)COC(C)(OC1)C1=CC=CC=C1	CC1(OCC(CO1)(C)C)c1ccccc1	0.9	1.46	0	0.79	1.7115	7.59	2.94431	3.42867	4.36926	2.35317	4.29518	2.47551	2.06809	2.03245	2.68549	3.54533	2.03873																											CC1(C)COC(C)(OC1)C1=CC=CC=C1	DTXSID4052188	2,5,5-Trimethyl-2-phenyl-1,3-dioxane	AALXTPRRKXUUOM-UHFFFAOYSA-N
102	CCCCCCOC(=O)C1=CC=CC=C1	CCCCCCOC(=O)c1ccccc1	0.66	0.79	0	0.46	1.7771	7.23	5.03081	5.02095	6.10372	5.21892	6.03157	5.0394	5.00217	5.00315	4.81642	5.7896	4.9996																											CCCCCCOC(=O)C1=CC=CC=C1	DTXSID9025403	Hexyl benzoate	UUGLJVMIFJNVFH-UHFFFAOYSA-N
103	CC(C)CC1=CC=C(C=C1)C(C)C(O)=O	CC(Cc1ccc(cc1)C(C(=O)O)C)C	0.73	0.7	0.56	0.79	1.7771	7.184	3.89863	3.55525	3.14326	1.70342	2.99237	3.0311	1.56027	1.53385	3.32292	2.6153	1.5862																											CC(C)CC1=CC=C(C=C1)C(C)C(O)=O	DTXSID5020732	Ibuprofen	HEFNNWSXXWATRW-UHFFFAOYSA-N
104	OC(=O)CCCCCCC1=CC=CC=C1	OC(=O)CCCCCCc1ccccc1	0.79	1.27	0.57	0.62	1.7771	7.234	3.70113	4.23285	3.29546	1.59332	3.55477	2.4707	1.42317	1.32725	3.53552	3.026	1.5122																											OC(=O)CCCCCCC1=CC=CC=C1	DTXSID00334519	7-Phenylheptanoic acid	ZVSXKFNTWOIGJI-UHFFFAOYSA-N
105	CCCCOC(=O)C1=CC=CC=C1C(=O)OC1CCCCC1	CCCCOC(=O)c1ccccc1C(=O)OC1CCCCC1	1.08	1.41	0	0.94	2.4474	9.636	5.15061	5.86847	6.85842	5.20849	6.88827	5.23352	4.7955	4.8327	5.18776	6.30207	4.86159																											CCCCOC(=O)C1=CC=CC=C1C(=O)OC1CCCCC1	DTXSID5024689	Butyl cyclohexyl phthalate	BHKLONWXRPJNAE-UHFFFAOYSA-N
106	OC(=O)C1=CC(OC2=CC=CC=C2)=CC=C1	OC(=O)c1cccc(c1)Oc1ccccc1	1.39	1.42	0.63	0.46	1.5982	8.074	3.96088	4.40241	3.08885	1.55436	3.28422	2.44997	1.28037	1.2544	3.38067	3.01261	1.41068																											OC(=O)C1=CC(OC2=CC=CC=C2)=CC=C1	DTXSID1038321	3-Phenoxybenzoic acid	NXTDJHZGHOFSQG-UHFFFAOYSA-N
107	OC1=C(C=CC=C1)C(=O)OC1=CC=CC=C1	O=C(c1ccccc1O)Oc1ccccc1	1.5	1.48	0.14	0.62	1.5982	8.174	3.45548	3.89791	4.18815	2.58316	4.12882	2.86587	2.20317	2.2479	2.91597	3.73141	2.23368																											OC1=C(C=CC=C1)C(=O)OC1=CC=CC=C1	DTXSID6021957	Phenyl salicylate	ZQBAKBUEJOMQEX-UHFFFAOYSA-N
108	OC(=O)C1=CC=C(OC2=CC=CC=C2)C=C1	OC(=O)c1ccc(cc1)Oc1ccccc1	1.39	1.42	0.57	0.46	1.5982	8.053	3.96265	4.41681	3.28784	1.77876	3.46782	2.57057	1.49517	1.4758	3.40707	3.19321	1.61588																											OC(=O)C1=CC=C(OC2=CC=CC=C2)C=C1	DTXSID6062258	Benzoic acid, 4-phenoxy-	RYAQFHLUEMJOMF-UHFFFAOYSA-N
109	O=C(OC1=CC=CC=C1)OC1=CC=CC=C1	O=C(Oc1ccccc1)Oc1ccccc1	1.28	1.53	0	0.59	1.5982	7.843	3.37135	3.95691	4.65964	2.99906	4.64842	2.93117	2.64387	2.657	3.02377	4.14481	2.65108																											O=C(OC1=CC=CC=C1)OC1=CC=CC=C1	DTXSID3020540	Diphenylcarbonate	ROORDVPLFPIABK-UHFFFAOYSA-N
110	OC(=O)C1=CC=CC=C1OC1=CC=CC=C1	OC(=O)c1ccccc1Oc1ccccc1	1.39	1.46	0.5	0.68	1.5982	8.053	3.15985	3.51701	2.75354	0.888756	2.77462	1.86907	0.590572	0.5803	2.51547	2.31471	0.662484																											OC(=O)C1=CC=CC=C1OC1=CC=CC=C1	DTXSID8062286	Benzoic acid, 2-phenoxy-	PKRSYEPBQPFNRB-UHFFFAOYSA-N
111	OC1=CC=C(C=C1)C(=O)C1=CC=C(O)C=C1	O=C(c1ccc(cc1)O)c1ccc(cc1)O	1.82	1.98	1.2	0.82	1.5982	9.15	2.28936	2.90611	-0.226292	-2.95764	0.004224	-0.681126	-3.25543	-3.3287	1.26957	-0.61359	-3.05352																											OC1=CC=C(C=C1)C(=O)C1=CC=C(O)C=C1	DTXSID1022425	4,4'-Dihydoxybenzophenone	RXNYJUSEXLAVNQ-UHFFFAOYSA-N
112	O=C(OC1CCCCC1)C1=C(C=CC=C1)C(=O)OC1CCCCC1	O=C(c1ccccc1C(=O)OC1CCCCC1)OC1CCCCC1	1.28	1.71	0	0.98	2.6206	11.51	5.81285	6.46293	7.50256	5.45655	7.43589	5.37244	4.96938	5.0117	5.51948	6.78733	5.07897																											O=C(OC1CCCCC1)C1=C(C=CC=C1)C(=O)OC1CCCCC1	DTXSID5025021	Dicyclohexyl phthalate	VOWAEIGWURALJQ-UHFFFAOYSA-N
113	CCCCOC1=CC=C(O)C=C1	CCCCOc1ccc(cc1)O	0.84	1.16	0.57	0.52	1.3974	6.39	2.92323	3.14147	2.22706	0.571092	2.34937	1.54812	0.439804	0.349	2.47126	1.88607	0.482588																											CCCCOC1=CC=C(O)C=C1	DTXSID4059548	Phenol, 4-butoxy-	MBGGFXOXUIDRJD-UHFFFAOYSA-N
114	OC(=O)CCCCC1SCC2NC(=O)NC12	OC(=O)CCCCC1SCC2C1NC(=O)N2	1.35	2.51	0.94	1.34	1.7536	9.597	0.361586	1.19008	-0.845046	-5.09411	-0.803348	-2.88305	-5.36984	-5.5462	-0.590732	-2.26102	-5.27057																											OC(=O)CCCCC1SCC2NC(=O)NC12	DTXSID00859030	5-(2-Oxohexahydro-1H-thieno[3,4-d]imidazol-4-yl)pentanoic acid	YBJHBAHKTGYVGT-UHFFFAOYSA-N
115	CC1=CC=CC(C=CC(O)=O)=C1	OC(=O)C=Cc1cccc(c1)C	1.14	0.99	0.58	0.57	1.3114	6.223	2.70956	2.72757	1.81225	0.412912	1.80505	1.6531	0.232144	0.2144	2.09748	1.50507	0.257268																											CC1=CC=CC(C=CC(O)=O)=C1	DTXSID60901044	3-(3-Methylphenyl)-2-propenoic acid	JZINNAKNHHQBOS-UHFFFAOYSA-N
116	CC=CC1=CC2=C(OCO2)C=C1	CC=Cc1ccc2c(c1)OCO2	1.13	1.1	0	0.28	1.2458	5.975	3.39463	3.79039	4.4039	3.51876	4.46066	3.31381	3.25487	3.2735	3.15945	4.26569	3.234																											CC=CC1=CC2=C(OCO2)C=C1	DTXSID2020767	Isosafrole	VHVOLFRBFDOUSH-UHFFFAOYSA-N
117	CC(C)OC1=CC=CC=C1	CC(Oc1ccccc1)C	0.65	0.53	0	0.38	1.1978	4.313	3.02299	3.02589	3.95076	3.38912	3.9046	3.48865	3.25269	3.2601	2.96401	3.72129	3.15844																											CC(C)OC1=CC=CC=C1	DTXSID10181834	Isopropyl phenyl ether	ZYNMJJNWXVKJJV-UHFFFAOYSA-N
118	CCC1=C(C)C=CC=C1O	CCc1c(C)cccc1O	0.85	0.8	0.53	0.4	1.1978	5.176	2.84898	2.87739	2.07869	1.01072	2.1697	1.98875	0.906788	0.8574	2.45321	1.94119	0.915236																											CCC1=C(C)C=CC=C1O	DTXSID00210627	2-Ethyl-m-cresol	OCKYMBMCPOAFLL-UHFFFAOYSA-N
119	CCC1=CC=CC(C)=C1O	CCc1cccc(c1O)C	0.86	0.78	0.39	0.4	1.1978	5.176	2.90238	2.91709	2.56729	1.57572	2.6029	2.32155	1.44779	1.4182	2.53311	2.38229	1.43324																											CCC1=CC=CC(C)=C1O	DTXSID80168596	Phenol, 2-ethyl-6-methyl-	CIRRFAQIWQFQSS-UHFFFAOYSA-N
120	CCCCCO[N+]([O-])=O	CCCCCON(=O)=O	0.15	0.65	0	0.21	1.046	3.669	2.79753	2.8908	3.78393	2.94038	3.87132	2.71772	2.93026	2.8209	2.84808	3.4986	2.82832																											CCCCCO[N+]([O-])=O	DTXSID2058708	Amyl nitrate	HSNWZBCBUUSSQD-UHFFFAOYSA-N
121	CCN(CC)S(=O)(=O)C1=CC=CC=C1	CCN(S(=O)(=O)c1ccccc1)CC	1.07	1.42	0	0.52	1.6607	6.647	3.4043	4.42014	4.93708	3.65141	5.20462	3.45005	3.33892	3.32895	3.62559	4.73449	3.35483																											CCN(CC)S(=O)(=O)C1=CC=CC=C1	DTXSID8075120	N,N-Diethylbenzenesulfonamide	FZIFUJULXRFHBB-UHFFFAOYSA-N
122	O=CCCC1=CC=CC=C1	O=CCCc1ccccc1	0.75	1.11	0	0.63	1.1548	4.913	1.49706	1.80504	2.67784	1.06328	2.59614	1.34274	0.890108	0.8459	1.30422	1.95604	0.776976																											O=CCCC1=CC=CC=C1	DTXSID0047610	3-Phenylpropanal	YGCZTXZTJXYWCO-UHFFFAOYSA-N
123	COCCCC1=CC=CC=C1	COCCCc1ccccc1	0.68	0.82	0	0.58	1.3387	5.257	2.66958	2.75333	3.7547	2.58465	3.64318	2.79831	2.414	2.40075	2.49883	3.20548	2.32199																											COCCCC1=CC=CC=C1	DTXSID60876086	1-METHOXY-3-PHENYLPROPANE	FWJPBLZTIQGEGB-UHFFFAOYSA-N
124	CCC1=CC(CC)=CC(O)=C1	CCc1cc(CC)cc(c1)O	0.83	0.67	0.56	0.37	1.3387	5.5	3.60927	3.56843	2.72213	1.89455	2.83198	2.85621	1.7871	1.75245	3.24933	2.71958	1.82099																											CCC1=CC(CC)=CC(O)=C1	DTXSID80152551	3,5-Diethylphenol	LPCJHUPMQKSPDC-UHFFFAOYSA-N
125	CCC(C)C1=CC=CC(O)=C1	CCC(c1cccc(c1)O)C	0.8	0.93	0.55	0.35	1.3387	5.486	3.30745	3.61753	2.63869	1.57035	2.89198	2.37511	1.4603	1.38695	3.11163	2.64298	1.50799																											CCC(C)C1=CC=CC(O)=C1	DTXSID90883985	Phenol, 3-(1-methylpropyl)-	NBYBZLCUXTUWBA-UHFFFAOYSA-N
126	CCC1=C(CC)C(O)=CC=C1	CCc1c(CC)cccc1O	0.83	0.81	0.41	0.41	1.3387	5.544	3.31979	3.42583	3.00667	2.02315	3.10078	2.72851	1.8871	1.85195	3.03613	2.87749	1.89679																											CCC1=C(CC)C(O)=CC=C1	DTXSID80275057	2,3-diethylphenol	RLEWTHFVGOXXTN-UHFFFAOYSA-N
127	CC(C)COC1=CC=CC=C1	CC(COc1ccccc1)C	0.66	0.53	0	0.29	1.3387	4.894	3.92289	3.97433	4.86167	4.48595	4.88238	4.38241	4.3313	4.34345	3.91103	4.80148	4.27619																											CC(C)COC1=CC=CC=C1	DTXSID30291848	Isobutyl phenyl ether	ONNUYWHIJSKABC-UHFFFAOYSA-N
128	CCC1=C(CC)C=C(O)C=C1	CCc1cc(O)ccc1CC	0.83	0.67	0.56	0.66	1.3387	5.52	2.61737	2.36493	1.74613	0.464846	1.64588	1.85571	0.354502	0.32855	2.07773	1.32178	0.336194																											CCC1=C(CC)C=C(O)C=C1	DTXSID30236370	Phenol, 3,4-diethyl-	SEAZSNZFNABEMJ-UHFFFAOYSA-N
129	COC(=O)C=CC1=CC=CC=C1	COC(=O)C=Cc1ccccc1	0.94	0.97	0	0.57	1.3114	5.89	2.69897	2.78257	3.72252	2.45971	3.56365	2.6645	2.23074	2.2434	2.33948	3.15927	2.15407																											COC(=O)C=CC1=CC=CC=C1	DTXSID6042151	Methyl cinnamate	CCRCUPLGCSFEDV-UHFFFAOYSA-N
130	CC(=O)CC(=O)C1=CC=CC=C1	O=C(c1ccccc1)CC(=O)C	0.77	0.99	0.01	0.58	1.3114	5.647	2.52998	2.66377	3.58979	2.20681	3.47135	2.4017	2.01614	1.9948	2.25238	2.97647	1.93347																											CC(=O)CC(=O)C1=CC=CC=C1	DTXSID3021803	1-Benzoylacetone	CVBUKMMMRLOKQR-UHFFFAOYSA-N
131	CC1=CC=C(C=CC(O)=O)C=C1	OC(=O)C=Cc1ccc(cc1)C	1.14	0.99	0.57	0.57	1.3114	6.22	2.71007	2.72997	1.84552	0.450312	1.83565	1.6732	0.267944	0.2513	2.10188	1.53517	0.291468																											CC1=CC=C(C=CC(O)=O)C=C1	DTXSID301314899	4-Methylcinnamic acid	RURHILYUWQEGOS-UHFFFAOYSA-N
132	CC1=CC=CC=C1C=CC(O)=O	OC(=O)C=Cc1ccccc1C	1.14	0.99	0.58	0.57	1.3114	6.233	2.71386	2.72757	1.81435	0.412912	1.80505	1.6531	0.232144	0.2144	2.09748	1.50507	0.257268																											CC1=CC=CC=C1C=CC(O)=O	DTXSID101314786	2-Methylcinnamic acid	RSWBWHPZXKLUEX-UHFFFAOYSA-N
133	C=CCC1=CC=C2OCOC2=C1	C=CCc1ccc2c(c1)OCO2	0.9	1.1	0	0.29	1.2458	5.65	3.22038	3.64999	4.30185	3.29006	4.39676	3.05391	3.07667	3.0542	3.08455	4.09559	3.0448																											C=CCC1=CC=C2OCOC2=C1	DTXSID0021254	Safrole	ZMQAAUBTXCXRIC-UHFFFAOYSA-N
134	COC1=CC=CC=C1C=CC=O	O=CC=Cc1ccccc1OC	1.05	1.48	0	0.62	1.3114	6.4	2.02667	2.57647	3.30362	1.44221	3.27325	1.539	1.17324	1.1409	1.72558	2.60937	1.11747																											COC1=CC=CC=C1C=CC=O	DTXSID2025551	2'-Methoxycinnamaldehyde	KKVZAVRSVHUSPL-UHFFFAOYSA-N
135	COC1=CC=CC(C=CC=O)=C1	O=CC=Cc1cccc(c1)OC	1.05	1.48	0	0.62	1.3114	6.4	2.02667	2.57647	3.30362	1.44221	3.27325	1.539	1.17324	1.1409	1.72558	2.60937	1.11747																											COC1=CC=CC(C=CC=O)=C1	DTXSID90344283	2-Propenal, 3-(3-methoxyphenyl)-, (2E)-	XHYAQFCRAQUBTD-UHFFFAOYSA-N
136	CC1=NC(NC2=CC=CC=C2)=NC(=C1)C1CC1	Cc1nc(Nc2ccccc2)nc(c1)C1CC1	2.06	0.97	0.07	0.92	1.7968	9.097	4.0277	3.76074	4.64546	3.56914	4.12688	4.38948	3.04323	3.2797	3.06738	4.06374	3.03722																											CC1=NC(NC2=CC=CC=C2)=NC(=C1)C1CC1	DTXSID1032359	Cyprodinil	HAORKNGNJCEJBX-UHFFFAOYSA-N
137	NC(=O)N1C2=CC=CC=C2C=CC2=C1C=CC=C2	NC(=O)N1c2ccccc2C=Cc2c1cccc2	2.15	1.9	0.5	1.15	1.8106	10.07	2.29715	2.71393	2.01116	-0.601952	1.76229	0.941642	-1.11072	-1.0188	1.23828	1.10173	-1.03703																											NC(=O)N1C2=CC=CC=C2C=CC2=C1C=CC=C2	DTXSID4022731	Carbamazepine	FFGPTBGBLSHEPO-UHFFFAOYSA-N
138	C(NCC1=CC=CC=C1)C1=CC=CC=C1	N(Cc1ccccc1)Cc1ccccc1	1.34	0.87	0.26	0.65	1.7058	7.573	4.19137	4.16649	4.35088	3.37926	4.20366	4.07111	3.05877	3.146	3.67475	4.06959	3.0834																											C(NCC1=CC=CC=C1)C1=CC=CC=C1	DTXSID6044355	Dibenzylamine	BWLUMTFWVZZZND-UHFFFAOYSA-N
139	OC1=CC=C(C=CC2=CC(O)=CC(O)=C2)C=C1	Oc1ccc(cc1)C=Cc1cc(O)cc(c1)O	1.97	2.01	1.65	0.86	1.7391	10.23	2.83203	3.26455	-1.1965	-4.12592	-0.918388	-1.06556	-4.40291	-4.49575	1.48918	-1.46189	-4.10616																											OC1=CC=C(C=CC2=CC(O)=CC(O)=C2)C=C1	DTXSID10859420	3,5,4'-Trihydroxystilbene	LUKBXSAWLPMMSZ-UHFFFAOYSA-N
140	OC1=CC=C(C=C1)C(=O)OCC1=CC=CC=C1	Oc1ccc(cc1)C(=O)OCc1ccccc1	1.46	1.95	0.69	0.56	1.7391	8.99	3.59123	4.52605	2.8535	0.646478	3.20661	1.52404	0.332886	0.25265	3.09748	2.64661	0.506642																											OC1=CC=C(C=C1)C(=O)OCC1=CC=CC=C1	DTXSID9022526	Benzyl 4-hydroxybenzoate	MOZDKDIOPSPTBH-UHFFFAOYSA-N
141	OC1=C(C=CC=C1)C(=O)OCC1=CC=CC=C1	O=C(c1ccccc1O)OCc1ccccc1	1.41	1.35	0.01	0.44	1.7391	7.988	4.54277	5.21975	5.77388	4.75028	5.88721	4.50384	4.35809	4.41805	4.37798	5.6773	4.41264																											OC1=C(C=CC=C1)C(=O)OCC1=CC=CC=C1	DTXSID1024598	Benzyl salicylate	ZCTQGTTXIYCGGC-UHFFFAOYSA-N
142	OC(=O)C(O)(C1=CC=CC=C1)C1=CC=CC=C1	OC(=O)C(c1ccccc1)(c1ccccc1)O	1.53	1.93	0.93	0.87	1.7391	9.302	2.64089	3.21385	1.07162	-1.69122	1.21511	0.082337	-1.98431	-2.06645	1.76678	0.481505	-1.82616																											OC(=O)C(O)(C1=CC=CC=C1)C1=CC=CC=C1	DTXSID0058805	Benzilic acid	UKXSKSHDVLQNKG-UHFFFAOYSA-N
143	CC(=O)C=CC1=CC=CC=C1	CC(=O)C=Cc1ccccc1	1.22	1.35	0	0.6	1.2527	5.569	1.78018	2.50653	3.08578	1.62297	3.14316	1.80609	1.32774	1.33995	1.69865	2.62238	1.26647																											CC(=O)C=CC1=CC=CC=C1	DTXSID4025662	Methyl styryl ketone	BWHOZHOGCMHOBV-UHFFFAOYSA-N
144	CC1=CC=CC=C1C=CC=O	O=CC=Cc1ccccc1C	1.33	1.33	0	0.59	1.2527	5.851	1.96414	2.59713	3.1928	1.79167	3.19886	1.98999	1.47294	1.50725	1.77235	2.74328	1.41687																											CC1=CC=CC=C1C=CC=O	DTXSID301307004	3-(2-Methylphenyl)-2-propenal	ZAUAFFKABKNGKX-UHFFFAOYSA-N
145	O=C(C1CC1)C1=CC=CC=C1	O=C(c1ccccc1)C1CC1	0.97	1.36	0	0.45	1.1871	5.735	2.19686	2.75495	3.39497	1.85022	3.44637	1.7908	1.61907	1.57785	1.98782	2.9072	1.5648																											O=C(C1CC1)C1=CC=CC=C1	DTXSID30188345	Cyclopropyl phenyl ketone	PJRHFTYXYCVOSJ-UHFFFAOYSA-N
146	NC1=CC(Br)=CC=C1	Nc1cccc(c1)Br	1.13	1.19	0.28	0.29	0.9912	5.234	2.25061	2.64246	2.32647	1.105	2.44598	1.49308	0.913652	0.8799	1.86876	2.15146	0.899544																											NC1=CC(Br)=CC=C1	DTXSID4060448	m-Bromoaniline	DHYHYLGCQVVLOQ-UHFFFAOYSA-N
147	NC1=C(Br)C=CC=C1	Nc1ccccc1Br	1.07	0.98	0.31	0.31	0.9912	5.104	2.41641	2.54536	2.27687	1.2002	2.30628	1.74178	1.03295	1.013	1.94216	2.08416	1.00714																											NC1=C(Br)C=CC=C1	DTXSID5060645	2-Bromoaniline	AOPBDRUWRLBSDB-UHFFFAOYSA-N
148	NC1=CC=C(Br)C=C1	Nc1ccc(cc1)Br	1.19	1.19	0.31	0.3	0.9912	5.276	2.22877	2.61956	2.19979	0.990296	2.31928	1.45708	0.790452	0.7645	1.82416	2.04476	0.781744																											NC1=CC=C(Br)C=C1	DTXSID7021867	4-Bromoaniline	WDFQBORIUYODSI-UHFFFAOYSA-N
149	CC(C)C1=C(O)C=CC=C1	CC(c1ccccc1O)C	0.84	0.88	0.52	0.38	1.1978	4.816	2.65218	2.95129	2.04859	1.00452	2.2659	1.90165	0.898988	0.8379	2.46971	2.00479	0.913036																											CC(C)C1=C(O)C=CC=C1	DTXSID2044391	2-Isopropylphenol	CRBJBYGJVIBWIY-UHFFFAOYSA-N
150	CCCC1=CC=C(O)C=C1	CCCc1ccc(cc1)O	0.79	0.88	0.55	0.37	1.1978	5.185	2.83995	2.96409	2.05818	0.902624	2.21	1.82685	0.812988	0.7393	2.48941	1.93619	0.831636																											CCCC1=CC=C(O)C=C1	DTXSID9022100	4-Propylphenol	KLSLBUSXWBJMEC-UHFFFAOYSA-N
151	CCC1=CC(C)=C(O)C=C1	CCc1ccc(c(c1)C)O	0.84	0.79	0.53	0.38	1.1978	5.161	2.92563	2.95699	2.15014	1.11832	2.2524	2.06875	1.01709	0.9666	2.54091	2.03949	1.02824																											CCC1=CC(C)=C(O)C=C1	DTXSID10176725	4-Ethyl-o-cresol	QDQMEHXIUFCIGR-UHFFFAOYSA-N
152	OCCCC1=CC=CC=C1	OCCCc1ccccc1	0.82	0.9	0.3	0.67	1.1978	5.18	1.8196	1.79019	1.87663	0.348424	1.7472	1.28215	0.208588	0.1742	1.37511	1.24419	0.135436																											OCCCC1=CC=CC=C1	DTXSID6041638	3-Phenyl-1-propanol	VAJVDSVGBWFCLW-UHFFFAOYSA-N
153	CCC1=CC=CC=C1OC	COc1ccccc1CC	0.74	0.8	0	0.3	1.1978	4.656	3.06578	3.37229	4.10419	3.40012	4.1895	3.29125	3.23659	3.2227	3.07391	3.96019	3.17384																											CCC1=CC=CC=C1OC	DTXSID10163872	Benzene, 1-ethyl-2-methoxy-	NIEHEMAZEULEKB-UHFFFAOYSA-N
154	CCC1=CC(OC)=CC=C1	CCc1cccc(c1)OC	0.72	0.8	0	0.3	1.1978	4.92	3.1793	3.36369	4.15963	3.38452	4.1875	3.27165	3.22539	3.2079	3.07091	3.94959	3.16184																											CCC1=CC(OC)=CC=C1	DTXSID10147253	Benzene, 1-ethyl-3-methoxy-	DWLZULQNIPIABE-UHFFFAOYSA-N
155	COC1=CC(C)=CC(C)=C1	COc1cc(C)cc(c1)C	0.73	0.78	0	0.36	1.1978	5.053	3.05769	3.12079	3.99876	3.13012	3.9469	3.11605	2.96879	2.9575	2.84681	3.68009	2.89384																											COC1=CC(C)=CC(C)=C1	DTXSID40236326	3,5-Dimethylanisole	JCHJBEZBHANKGA-UHFFFAOYSA-N
156	CC1=C(C)C(CO)=CC=C1	OCc1cccc(c1C)C	0.87	0.88	0.39	0.63	1.1978	5.28	2.0126	1.95789	1.74173	0.281624	1.6442	1.32985	0.146188	0.1123	1.52141	1.20699	0.095636																											CC1=C(C)C(CO)=CC=C1	DTXSID50929454	(2,3-Dimethylphenyl)methanol	ZQQIVMXQYUZKIQ-UHFFFAOYSA-N
157	COC1=C(C)C=CC(C)=C1	COc1cc(C)ccc1C	0.74	0.79	0	0.38	1.1978	4.859	2.89117	3.04119	3.88342	3.02252	3.8642	3.03605	2.85849	2.8483	2.75911	3.58179	2.78084																											COC1=C(C)C=CC(C)=C1	DTXSID20168893	2,5-Dimethylanisole	SJZAUIVYZWPNAS-UHFFFAOYSA-N
158	COC1=CC=C(C(=O)C2=CC=CC=C2)C(O)=C1	COc1ccc(c(c1)O)C(=O)c1ccccc1	1.65	1.63	0	0.62	1.7391	8.84	3.89513	4.55316	5.1823	3.61708	5.15241	3.55574	3.16029	3.23355	3.45598	4.76541	3.20444																											COC1=CC=C(C(=O)C2=CC=CC=C2)C(O)=C1	DTXSID3022405	2-Hydroxy-4-methoxybenzophenone	DXGLGDHPHMLXJC-UHFFFAOYSA-N
159	CC1=CC2=CC3=C(OC(=O)C=C3C)C(C)=C2O1	Cc1cc2c(o1)c(C)c1c(c2)c(C)cc(=O)o1	1.5	1.5	0	0.72	1.6735	8.29	3.33883	3.81967	4.59414	2.92503	4.46972	3.06715	2.51201	2.57555	2.86775	3.99902	2.51517																											CC1=CC2=CC3=C(OC(=O)C=C3C)C(C)=C2O1	DTXSID3023716	Trioxsalen	FMHHVULEAZTJMA-UHFFFAOYSA-N
160	COC(=O)C1=NC=C(C)N=C1	COC(=O)c1cnc(cn1)C	0.75	1.56	0	0.87	1.1313	5.297	0.143043	0.673365	1.55144	-0.983546	1.42752	-0.516909	-1.1698	-1.26625	-0.140431	0.368315	-1.30739																											COC(=O)C1=NC=C(C)N=C1	DTXSID90332766	methyl 5-methylpyrazine-2-carboxylate	CRBOSZMVDHYLJE-UHFFFAOYSA-N
161	CC1=C(C(N)=CC=C1)[N+]([O-])=O	O=N(=O)c1c(C)cccc1N	1.18	1.37	0.3	0.37	1.1313	5.899	2.3408	2.87836	2.48386	1.01405	2.63362	1.42169	0.791898	0.74955	1.97167	2.24001	0.800006																											CC1=C(C(N)=CC=C1)[N+]([O-])=O	DTXSID40208846	Benzenamine, 3-methyl-2-nitro-	VDCZKCIEXGXCDJ-UHFFFAOYSA-N
162	CC(C)CCCOC(=O)C1=C(C=CC=C1)C(=O)OCCCC(C)C	CC(CCCOC(=O)c1ccccc1C(=O)OCCCC(C)C)C	0.66	1.25	0	0.97	2.8378	10.89	6.7528	7.15889	8.47533	6.78982	8.4405	6.64015	6.42689	6.4258	6.75031	7.82639	6.52524																											CC(C)CCCOC(=O)C1=C(C=CC=C1)C(=O)OCCCC(C)C	DTXSID20873995	Bis(4-methylpentyl) phthalate	ALEROMXYYSQFLX-UHFFFAOYSA-N
163	CCCCCCOC(=O)C1=C(C=CC=C1)C(=O)OCCCCCC	CCCCCCOC(=O)c1ccccc1C(=O)OCCCCCC	0.67	1.29	0	0.96	2.8378	11.11	6.8255	7.20109	8.52733	6.77972	8.4748	6.60125	6.41349	6.4087	6.75861	7.85109	6.51604																											CCCCCCOC(=O)C1=C(C=CC=C1)C(=O)OCCCCCC	DTXSID6025068	Dihexyl phthalate	KCXZNSGUUQJJTR-UHFFFAOYSA-N
164	CCCCCCCCOC(=O)C1=CC=CC=C1C(=O)OCCCC	CCCCCCCCOC(=O)c1ccccc1C(=O)OCCCC	0.67	1.29	0	0.97	2.8378	11.16	6.8125	7.15959	8.50403	6.73042	8.4339	6.56675	6.36409	6.3596	6.71821	7.80289	6.46484																											CCCCCCCCOC(=O)C1=CC=CC=C1C(=O)OCCCC	DTXSID2052578	Butyl octyl phthalate	MURWRBWZIMXKGC-UHFFFAOYSA-N
165	CCCCCCCCCCOC(=O)C1=CC=CC=C1C(=O)OCC	CCCCCCCCCCOC(=O)c1ccccc1C(=O)OCC	0.67	1.29	0	0.96	2.8378	11.13	6.8341	7.20109	8.53153	6.77972	8.4748	6.60125	6.41349	6.4087	6.75861	7.85109	6.51604																											CCCCCCCCCCOC(=O)C1=CC=CC=C1C(=O)OCC	DTXSID401276638	1-Decyl 2-ethyl 1,2-benzenedicarboxylate	PWAKPDQEKVAAFQ-UHFFFAOYSA-N
166	CCCCOC(=O)C1=CC=CC=C1C(=O)OCC(CC)CCCC	CCCCOC(=O)c1ccccc1C(=O)OCC(CCCC)CC	0.67	1.26	0	0.96	2.8378	10.85	6.756	7.20379	8.49373	6.83012	8.4805	6.66365	6.46479	6.4639	6.78381	7.87269	6.56584																											CCCCOC(=O)C1=CC=CC=C1C(=O)OCC(CC)CCCC	DTXSID8026519	Butyl 2-ethylhexyl phthalate	AVOLBYOSCILFLL-UHFFFAOYSA-N
167	CCCCCCCOC(=O)C1=C(C=CC=C1)C(=O)OCCCCC	CCCCCCCOC(=O)c1ccccc1C(=O)OCCCCC	0.67	1.29	0	0.96	2.8378	11.11	6.8255	7.20109	8.52733	6.77972	8.4748	6.60125	6.41349	6.4087	6.75861	7.85109	6.51604																											CCCCCCCOC(=O)C1=C(C=CC=C1)C(=O)OCCCCC	DTXSID801016331	Phthalic acid, heptyl pentyl ester	DOPWUIFVZJEDAV-UHFFFAOYSA-N
168	COC1=C(C=C(Cl)C=C1)C(=O)NCCC1=CC=C(C=C1)S(=O)(=O)NC(=O)NC1CCCCC1	COc1ccc(cc1C(=O)NCCc1ccc(cc1)S(=O)(=O)NC(=O)NC1CCCCC1)Cl	2.74	3.85	0.85	2.01	3.5583	18.96	4.5523	6.21731	4.43185	-0.962086	4.41246	0.906481	-1.82148	-1.81965	3.27838	2.76376	-1.44585																											COC1=C(C=C(Cl)C=C1)C(=O)NCCC1=CC=C(C=C1)S(=O)(=O)NC(=O)NC1CCCCC1	DTXSID0037237	Glybenclamide	ZNNLBTZKUZBEKO-UHFFFAOYSA-N
169	CC1=CC(N)=CC(=C1)[N+]([O-])=O	Cc1cc(N)cc(c1)N(=O)=O	1.2	1.72	0.37	0.4	1.1313	5.852	1.71099	2.71416	1.89029	0.031954	2.23222	0.469091	-0.194202	-0.28525	1.52867	1.64331	-0.161994																											CC1=CC(N)=CC(=C1)[N+]([O-])=O	DTXSID30393710	3-methyl-5-nitroaniline	DZIJEXQVMORGQX-UHFFFAOYSA-N
170	CC1=CC(=CC=C1N)[N+]([O-])=O	O=N(=O)c1ccc(c(c1)C)N	1.22	1.91	0.42	0.36	1.1313	5.875	1.58198	2.85967	1.72782	-0.261446	2.20872	0.130991	-0.489302	-0.60815	1.51167	1.55941	-0.431594																											CC1=CC(=CC=C1N)[N+]([O-])=O	DTXSID3025629	2-Methyl-4-nitroaniline	XTTIQGSLJBWVIV-UHFFFAOYSA-N
171	COCCOC(=O)C1=CC=CC=C1	COCCOC(=O)c1ccccc1	0.71	1.05	0	0.84	1.4131	6.206	2.03565	1.96785	3.17012	1.2806	2.86049	1.75512	1.08493	1.05795	1.567	2.14111	0.970722																											COCCOC(=O)C1=CC=CC=C1	DTXSID30281507	2-methoxyethyl benzoate	XRZZOPVYBXOXCN-UHFFFAOYSA-N
172	CC1=C(C=C(N)C=C1)[N+]([O-])=O	Nc1ccc(c(c1)N(=O)=O)C	1.2	1.72	0.37	0.43	1.1313	5.875	1.61738	2.58966	1.79372	-0.115946	2.10952	0.365591	-0.342402	-0.43255	1.40747	1.49871	-0.315594																											CC1=C(C=C(N)C=C1)[N+]([O-])=O	DTXSID7025633	4-Methyl-3-nitroaniline	GDIIPKWHAQGCJF-UHFFFAOYSA-N
173	CCOC(=O)C1=NC=CC=N1	CCOC(=O)c1ncccn1	0.73	1.68	0	0.99	1.1313	5.487	-0.358457	0.155965	1.10174	-1.79235	0.911916	-1.20011	-1.979	-2.09105	-0.729031	-0.307085	-2.13299																											CCOC(=O)C1=NC=CC=N1	DTXSID60879092	2-PYRIMIDINECARBOXYLIC ACID, ETHYL ESTER	PYFMAAFCQDFHJX-UHFFFAOYSA-N
174	COC(=O)C1=NC(C)=CN=C1	COC(=O)c1cncc(n1)C	0.75	1.56	0	0.89	1.1313	5.297	0.074043	0.590365	1.48384	-1.08215	1.34572	-0.585909	-1.2686	-1.36445	-0.221231	0.271915	-1.40979																											COC(=O)C1=NC(C)=CN=C1	DTXSID40522539	Methyl 6-methylpyrazine-2-carboxylate	GLARYWYPSTVHCO-UHFFFAOYSA-N
175	CC1=CC=C(C(N)=C1)[N+]([O-])=O	Cc1ccc(c(c1)N)N(=O)=O	1.18	1.37	0.3	0.36	1.1313	5.875	2.36498	2.91986	2.51262	1.06335	2.67452	1.45619	0.841298	0.79865	2.01207	2.28821	0.851206																											CC1=CC=C(C(N)=C1)[N+]([O-])=O	DTXSID2025634	5-Methyl-2-nitroaniline	IGDYNWKWXUCIJB-UHFFFAOYSA-N
176	CC1=CC(=C(N)C=C1)[N+]([O-])=O	Cc1ccc(c(c1)N(=O)=O)N	1.18	1.37	0.3	0.35	1.1313	5.875	2.39948	2.96136	2.54642	1.11265	2.71542	1.49069	0.890698	0.84775	2.05247	2.33641	0.902406																											CC1=CC(=C(N)C=C1)[N+]([O-])=O	DTXSID2025632	4-Methyl-2-nitroaniline	DLURHXYXQYMPLT-UHFFFAOYSA-N
177	CNC1=C(C=CC=C1)[N+]([O-])=O	CNc1ccccc1N(=O)=O	1.17	1.25	0	0.44	1.1313	5.675	2.22618	2.66636	3.30122	1.98475	3.28712	2.02299	1.7197	1.72625	1.92017	2.88671	1.66081																											CNC1=C(C=CC=C1)[N+]([O-])=O	DTXSID4060608	Benzenamine, N-methyl-2-nitro-	KFBOUJZFFJDYTA-UHFFFAOYSA-N
178	CC1=C(C=CC(N)=C1)[N+]([O-])=O	Nc1ccc(c(c1)C)N(=O)=O	1.22	1.91	0.42	0.37	1.1313	5.875	1.54748	2.81817	1.69402	-0.310746	2.16782	0.096491	-0.538702	-0.65725	1.47127	1.51121	-0.482794																											CC1=C(C=CC(N)=C1)[N+]([O-])=O	DTXSID80209973	4-Nitro-m-toluidine	XPAYEWBTLKOEDA-UHFFFAOYSA-N
179	CCOC(=O)C1=NC=CN=C1	CCOC(=O)c1cnccn1	0.73	1.59	0	0.78	1.1313	5.45	0.477033	1.03556	1.86677	-0.605846	1.78792	-0.288409	-0.787702	-0.89435	0.194969	0.769915	-0.908394																											CCOC(=O)C1=NC=CN=C1	DTXSID50219302	Ethyl pyrazinecarboxylate	SZYQPTAROQANMV-UHFFFAOYSA-N
180	CC1=C(N)C=CC=C1[N+]([O-])=O	O=N(=O)c1cccc(c1C)N	1.2	1.72	0.37	0.44	1.1313	5.899	1.5932	2.54816	1.76496	-0.165246	2.06862	0.331091	-0.391802	-0.48165	1.36707	1.45051	-0.366794																											CC1=C(N)C=CC=C1[N+]([O-])=O	DTXSID8025628	2-Methyl-3-nitroaniline	HFCFJYRLBAANKN-UHFFFAOYSA-N
181	CC1=C(N)C=C(C=C1)[N+]([O-])=O	O=N(=O)c1ccc(c(c1)N)C	1.2	1.72	0.34	0.4	1.1313	5.875	1.72628	2.72137	1.99682	0.144154	2.32402	0.529391	-0.086802	-0.17455	1.54187	1.73361	-0.059394																											CC1=C(N)C=C(C=C1)[N+]([O-])=O	DTXSID4020959	C.I. Azoic Diazo Component 12	DSBIJCMXAIKKKI-UHFFFAOYSA-N
182	CC1=CC=CC(=C1N)[N+]([O-])=O	O=N(=O)c1cccc(c1N)C	1.18	1.38	0.3	0.36	1.1313	5.899	2.3612	2.91896	2.51066	1.04655	2.67262	1.43539	0.824198	0.78025	2.00367	2.28101	0.834606																											CC1=CC=CC(=C1N)[N+]([O-])=O	DTXSID7025631	2-Methyl-6-nitroaniline	FCMRHMPITHLLLA-UHFFFAOYSA-N
183	COC(=O)C(CO)C1=CC=CC=C1	OCC(c1ccccc1)C(=O)OC	0.9	1.43	0.37	1.04	1.4131	6.013	0.660261	1.09655	0.933294	-1.5794	0.857092	-0.282783	-1.77107	-1.84795	0.305503	-0.109495	-1.83548																											COC(=O)C(CO)C1=CC=CC=C1,COC(=O)C(CO)C1=CC=CC=C1	DTXSID20286127	Methyl tropate	OLEWRQVKIUHEJP-UHFFFAOYSA-N
184	CC(C)COC(=O)C1=C(C=CC=C1)C(=O)OCC(C)C	CC(COC(=O)c1ccccc1C(=O)OCC(C)C)C	0.68	1.21	0	0.95	2.2742	8.88	4.65562	4.97151	6.21005	4.38994	6.09714	4.51809	4.09163	4.0762	4.54005	5.39781	4.1022																											CC(C)COC(=O)C1=C(C=CC=C1)C(=O)OCC(C)C	DTXSID9022522	Diisobutyl phthalate	MGWAVDBGNNKXQV-UHFFFAOYSA-N
185	CCCOC(=O)C1=CC=CC=C1O	CCCOC(=O)c1ccccc1O	0.79	0.9	0.02	0.43	1.4131	5.955	3.55012	3.71245	4.54041	3.5415	4.51269	3.51982	3.34003	3.33245	3.3526	4.2075	3.29852																											CCCOC(=O)C1=CC=CC=C1O	DTXSID3046790	Propyl salicylate	LZFIOSVZIQOVFW-UHFFFAOYSA-N
186	OC1=C(Cl)C=C(Cl)C=C1Cl	Clc1cc(Cl)c(c(c1)Cl)O	1.01	0.8	0.6	0.15	1.1423	5.67	3.77754	3.74211	2.59921	1.85203	2.75424	2.64146	1.73326	1.69525	3.2272	2.76776	1.79543																											OC1=C(Cl)C=C(Cl)C=C1Cl	DTXSID5021386	2,4,6-Trichlorophenol	LINPIYWFGCPVIE-UHFFFAOYSA-N
187	OC1=CC(Cl)=CC(Cl)=C1Cl	Clc1cc(O)c(c(c1)Cl)Cl	1.07	0.94	0.68	0.16	1.1423	5.494	3.45556	3.69462	2.15925	1.31513	2.44794	2.21376	1.19166	1.13775	3.043	2.40976	1.27423																											OC1=CC(Cl)=CC(Cl)=C1Cl	DTXSID0026208	2,3,5-Trichlorophenol	WWGQHTJIFOQAOC-UHFFFAOYSA-N
188	OC1=CC=C(Cl)C(Cl)=C1Cl	Oc1ccc(c(c1Cl)Cl)Cl	1.07	0.96	0.7	0.15	1.1423	5.63	3.51674	3.72951	2.13981	1.25603	2.42384	2.16646	1.13526	1.07625	3.0578	2.38336	1.22383																											OC1=CC=C(Cl)C(Cl)=C1Cl	DTXSID5026207	2,3,4-Trichlorophenol	HSQFVBWFPBKHEB-UHFFFAOYSA-N
189	OC1=CC(Cl)=C(Cl)C(Cl)=C1	Oc1cc(Cl)c(c(c1)Cl)Cl	1.13	1.15	0.99	0	1.1423	6.464	4.07276	4.29111	1.70585	0.638534	2.11984	1.76466	0.546758	0.43745	3.3856	2.12846	0.720626																											OC1=CC(Cl)=C(Cl)C(Cl)=C1	DTXSID4026212	3,4,5-Trichlorophenol	GBNHEBQXJVDXSW-UHFFFAOYSA-N
190	NNC1=CC=CC=C1	NNc1ccccc1	1.12	1.09	0.34	0.53	0.916	4.9	1.22796	1.3322	1.05304	-0.48682	0.97392	0.43662	-0.65674	-0.6817	0.64468	0.5386	-0.72188																											NNC1=CC=CC=C1	DTXSID8021147	Phenylhydrazine	HKOOXMFOFWEVGF-UHFFFAOYSA-N
191	CC1=C(C)N=CC=N1	Cc1nccnc1C	0.66	0.8	0	0.74	0.916	3.826	0.51174	0.3706	1.4733	-0.12212	1.16452	0.54792	-0.23864	-0.265	0.12048	0.5148	-0.42888																											CC1=C(C)N=CC=N1	DTXSID4064058	Pyrazine, 2,3-dimethyl-	OXQOBQJCDNLAPO-UHFFFAOYSA-N
192	NC1=CC(N)=CC=C1	Nc1cccc(c1)N	1.28	1.54	0.23	0.86	0.916	5.396	-0.31196	0.0174	0.0997	-2.33352	-0.10868	-1.25998	-2.57304	-2.6057	-0.99412	-0.9601	-2.68628																											NC1=CC(N)=CC=C1	DTXSID4021137	1,3-Benzenediamine	WZCQRUWWHSTZEM-UHFFFAOYSA-N
193	CC1=CC(C)=NC=N1	Cc1ncnc(c1)C	0.58	1	0	0.65	0.916	4.033	0.62925	0.6917	1.68097	-0.07682	1.48662	0.36402	-0.18084	-0.2503	0.30408	0.7622	-0.34808																											CC1=CC(C)=NC=N1	DTXSID2061777	Pyrimidine, 4,6-dimethyl-	LSBIUXKNVUBKRI-UHFFFAOYSA-N
194	CCC1=CN=CC=N1	CCc1cnccn1	0.62	0.84	0	0.67	0.916	3.887	0.72307	0.6403	1.69471	0.12458	1.43922	0.66702	0.01636	-0.0245	0.36368	0.8022	-0.16088																											CCC1=CN=CC=N1	DTXSID2065676	Ethylpyrazine	KVFIJIWMDBAGDP-UHFFFAOYSA-N
195	NC1=CC=C(N)C=C1	Nc1ccc(cc1)N	1.3	1.66	0.44	0.83	0.916	5.656	-0.30366	0.0893	-0.5402	-3.15702	-0.64938	-1.80858	-3.37064	-3.4393	-1.06312	-1.5234	-3.43808																											NC1=CC=C(N)C=C1	DTXSID9021138	1,4-Benzenediamine	CBCKQZAAMUWICA-UHFFFAOYSA-N
196	CC1=CN=CC(C)=N1	Cc1cncc(n1)C	0.63	0.85	0	0.73	0.916	3.846	0.48434	0.3947	1.4763	-0.18022	1.19292	0.44902	-0.29154	-0.3301	0.11438	0.5111	-0.47868																											CC1=CN=CC(C)=N1	DTXSID5047619	2,6-Dimethylpyrazine	HJFZAYHYIWGLNL-UHFFFAOYSA-N
197	NC1=C(N)C=CC=C1	Nc1ccccc1N	1.26	1.4	0.24	0.73	0.916	5.246	0.26764	0.5585	0.5717	-1.51042	0.41702	-0.55998	-1.73844	-1.7615	-0.35872	-0.2734	-1.83448																											NC1=C(N)C=CC=C1	DTXSID3025881	1,2-Phenylenediamine	GEYOCULIXLDCMW-UHFFFAOYSA-N
198	N#CCCCCC#N	N#CCCCCC#N	0.32	2.08	0	0.62	0.9816	4.853	-0.279354	0.87288	1.42423	-1.64567	1.66151	-1.76669	-1.73246	-1.9874	-0.249992	0.28988	-1.84021																											N#CCCCCC#N	DTXSID3021936	Hexanedinitrile	BTGRAWJCKBQKAO-UHFFFAOYSA-N
199	CCCOC(=O)C1=CC=C(O)C=C1	CCCOC(=O)c1ccc(cc1)O	0.9	1.45	0.74	0.43	1.4131	6.894	3.04879	3.53745	1.9118	0.010498	2.21599	1.03642	-0.116474	-0.25495	2.5903	1.7026	-0.010878																											CCCOC(=O)C1=CC=C(O)C=C1	DTXSID4022527	Propylparaben	QELSKZZBTMNZEB-UHFFFAOYSA-N
200	CCC(C)N1C(=O)NC(C)=C(Br)C1=O	CCC(n1c(=O)[nH]c(c(c1=O)Br)C)C	1.33	1.35	0.35	1.06	1.6311	8.014	2.09347	2.09335	2.15962	-0.134962	1.83645	1.16348	-0.448394	-0.42595	1.26554	1.1317	-0.471518																											CCC(C)N1C(=O)N=C(C)C(Br)C1=O	DTXSID4022020	Bromacil	CTSLUCNDVMMDHG-UHFFFAOYSA-N
201	OC1=C(Cl)C=CC(Cl)=C1Cl	Clc1ccc(c(c1Cl)O)Cl	1.01	0.88	0.62	0.15	1.1423	5.73	3.68694	3.73012	2.48801	1.64283	2.67784	2.43486	1.52486	1.47425	3.1512	2.64996	1.59423																											OC1=C(Cl)C=CC(Cl)=C1Cl	DTXSID5026209	2,3,6-Trichlorophenol	XGCHAIDDPMFRLJ-UHFFFAOYSA-N
202	OC1=C(Cl)C=C(Cl)C(Cl)=C1	Clc1cc(Cl)c(cc1O)Cl	1.07	0.92	0.73	0.1	1.1423	5.665	3.75529	3.93341	2.24246	1.45753	2.54414	2.36186	1.34326	1.28465	3.2802	2.56286	1.44363																											OC1=C(Cl)C=C(Cl)C(Cl)=C1	DTXSID4024359	2,4,5-Trichlorophenol	LHJGJYXLEPZJPM-UHFFFAOYSA-N
203	CCC1=C(O)C(=O)C=CN1C(C)C	CCc1n(ccc(=O)c1O)C(C)C	0.85	1.31	0.1	1.21	1.4972	6.817	0.839962	0.78576	1.81614	-0.859924	1.3691	0.216304	-1.09199	-1.1241	0.178136	0.32636	-1.22474																											CCC1N(C=CC(=O)C1=O)C(C)C	DTXSID10876112	4(1H)-Pyridinone, 2-ethyl-3-hydroxy-1-(1-methyle	PXGAGECVRBOGHU-UHFFFAOYSA-N
204	N1C=NC2=C1C=CC=C2	c1ccc2c(c1)[nH]cn2	1.27	1.4	0.38	0.76	0.9053	5.249	0.114443	0.361365	-0.040478	-2.22313	-0.179304	-0.978629	-2.42996	-2.46615	-0.584211	-0.882785	-2.51031																											N1C=NC2=C1C=CC=C2	DTXSID8024573	Benzimidazole	HYZJCKYKOHLVJF-UHFFFAOYSA-N
205	N1N=CC2=CC=CC=C12	c1ccc2c(c1)[nH]nc2	1.18	1.22	0.53	0.35	0.9053	5.565	1.89162	2.00436	1.02918	-0.530626	1.0638	0.420571	-0.684162	-0.74195	1.14389	0.723815	-0.679314																											N1N=CC2=CC=CC=C12	DTXSID4075374	Indazole	BAXOFTOLAUCFNW-UHFFFAOYSA-N
206	NC1=CC=CC(=C1)C#N	N#Cc1cccc(c1)N	1.08	1.59	0.38	0.48	0.9709	5.38	1.02697	1.69024	1.0261	-1.00968	1.19419	-0.327037	-1.18549	-1.28635	0.629817	0.527795	-1.20304																											NC1=CC=CC(=C1)C#N	DTXSID90176905	3-Aminobenzonitrile	NJXPYZHXZZCTNI-UHFFFAOYSA-N
207	N1C=CC2=CC=CN=C12	c1cnc2c(c1)cc[nH]2	1.45	1.15	0.37	0.38	0.9053	5.246	1.77845	2.04066	1.45219	0.248074	1.471	1.04887	0.011338	0.02975	1.19239	1.25431	-0.007514																											N1C=CC2=CC=CN=C12	DTXSID3075046	1H-Pyrrolo[2,3-b]pyridine	MVXVYAKCVDQRLW-UHFFFAOYSA-N
208	NC1=C(C=CC=C1)C#N	N#Cc1ccccc1N	1.07	1.37	0.35	0.51	0.9709	5.018	1.08341	1.58844	1.10438	-0.683578	1.20409	0.077563	-0.855686	-0.92555	0.705117	0.626595	-0.894842																											NC1=C(C=CC=C1)C#N	DTXSID9051824	2-Aminobenzonitrile	HLCPWBZNUKCSBN-UHFFFAOYSA-N
209	NC1=CC=C(C=C1)C#N	N#Cc1ccc(cc1)N	1.09	1.78	0.4	0.44	0.9709	5.639	1.00484	1.83864	1.01489	-1.19868	1.26149	-0.614637	-1.37879	-1.50595	0.624517	0.528895	-1.37604																											NC1=CC=C(C=C1)C#N	DTXSID0061240	Benzonitrile, 4-amino-	YBAZINRZQSAIAY-UHFFFAOYSA-N
210	CCNC(=O)C1CC(C)CCC1C(C)C	CCNC(=O)C1CC(C)CCC1C(C)C	0.55	1.55	0.4	0.8	1.9472	8.22	3.54985	4.08716	3.85957	1.46318	3.9964	2.0661	1.28801	1.1434	3.31444	3.11526	1.34906																											CCNC(=O)C1CC(C)CCC1C(C)C	DTXSID5047039	N-Ethyl-2-(isopropyl)-5-methylcyclohexanecarboxamide	VUNOFAIHSALQQH-UHFFFAOYSA-N
211	COC(=O)C1=CN=CN=C1	COC(=O)c1cncnc1	0.73	1.62	0	0.73	0.9904	5.007	0.077174	0.66972	1.43705	-1.05507	1.37803	-0.751772	-1.22042	-1.3381	-0.210148	0.34822	-1.35315																											COC(=O)C1=CN=CN=C1	DTXSID10878878	5-PYRIMIDINECARBOXYLIC ACID, METHYL ESTER	XMVNUAHPLDBEJH-UHFFFAOYSA-N
212	COC(=O)C1=NC=CC=N1	COC(=O)c1ncccn1	0.73	1.68	0	0.93	0.9904	5.012	-0.695276	-0.16568	0.720096	-2.14187	0.548628	-1.56657	-2.31102	-2.4305	-1.06855	-0.65898	-2.47675																											COC(=O)C1=NC=CC=N1	DTXSID70878879	2-PYRIMIDINECARBOXYLIC ACID, METHYL ESTER	JOQJEWAXHQDQAG-UHFFFAOYSA-N
213	COC(=O)C1=CN=NC=C1	COC(=O)c1ccnnc1	0.79	1.46	0	0.88	0.9904	5.144	-0.155816	0.08742	1.07082	-1.47897	0.800928	-0.877672	-1.65422	-1.7358	-0.672748	-0.22778	-1.81955																											COC(=O)C1=CN=NC=C1	DTXSID30498310	Methyl pyridazine-4-carboxylate	IJFLWNYKGMQQOW-UHFFFAOYSA-N
214	NC1=CC=C(C=C1)[N+]([O-])=O	Nc1ccc(cc1)N(=O)=O	1.22	1.91	0.42	0.38	0.9904	6.343	1.37465	2.20602	1.27381	-1.00537	1.51823	-0.511472	-1.21652	-1.3404	0.848952	0.82192	-1.18495																											NC1=CC=C(C=C1)[N+]([O-])=O	DTXSID8020961	4-Nitrobenzenamine	TYMLOMAKGOJONV-UHFFFAOYSA-N
215	NC1=CC=CC=C1[N+]([O-])=O	O=N(=O)c1ccccc1N	1.18	1.37	0.3	0.36	0.9904	5.627	1.91877	2.34922	1.97585	0.418032	2.06583	0.882728	0.212884	0.1646	1.43015	1.64712	0.200248																											NC1=CC=CC=C1[N+]([O-])=O	DTXSID1025726	2-Nitrobenzenamine	DPJCXCZTLWNFOH-UHFFFAOYSA-N
216	COC(=O)C1=NC=CN=C1	COC(=O)c1cnccn1	0.75	1.64	0	0.75	0.9904	5.028	-0.010996	0.59352	1.35986	-1.17167	1.29443	-0.842772	-1.34222	-1.4583	-0.304748	0.24802	-1.47675																											COC(=O)C1=NC=CN=C1	DTXSID4064131	Pyrazinecarboxylic acid, methyl ester	TWIIRMSFZNYMQE-UHFFFAOYSA-N
217	NC1=C(O)C=CC(=C1)N=O	O=Nc1ccc(c(c1)N)O	1.24	1.09	0.44	0.97	0.9904	5.342	0.061324	-0.16488	-0.424404	-2.59567	-0.798272	-0.861972	-2.78932	-2.7875	-0.851648	-1.48108	-2.90095																											NC1=C(O)C=CC(=C1)N=O	DTXSID80878880	2-AMINO-4-NITROSOPHENOL	LVRPDWZNGAHIDM-UHFFFAOYSA-N
218	NC1=CC(=CC=C1)[N+]([O-])=O	Nc1cccc(c1)N(=O)=O	1.2	1.71	0.4	0.35	0.9904	5.88	1.56466	2.34472	1.48578	-0.462268	1.73813	0.028628	-0.665916	-0.7661	1.14395	1.16012	-0.642952																											NC1=CC(=CC=C1)[N+]([O-])=O	DTXSID6025725	3-Nitroaniline	XJCVRTZCHMZPBD-UHFFFAOYSA-N
219	CCCN1C=CC(=O)C(O)=C1CC	CCCn1ccc(=O)c(c1CC)O	0.89	1.31	0.1	1.21	1.4972	7.079	0.952622	0.80296	1.87116	-0.828724	1.3731	0.255504	-1.06959	-1.0945	0.184136	0.34756	-1.20074																											CCCN1C=CC(=O)C(=O)C1CC	DTXSID60151209	2-Ethyl-3-hydroxy-1-propyl-4-pyridinone	FKIQYJKMNFKPFA-UHFFFAOYSA-N
220	CCCCN1C=CC(=O)C(O)=C1C	Cc1c(O)c(=O)ccn1CCCC	0.92	1.31	0.1	1.31	1.4972	7.183	0.652342	0.40086	1.555	-1.29832	0.967104	-0.060096	-1.54679	-1.5633	-0.215364	-0.11854	-1.69474																											CCCCN1C=CC(=O)C(=O)C1C	DTXSID90876110	4(1H)-Pyridinone, 1-butyl-3-hydroxy-2-methyl-	YYJBZFVEZYRNEW-UHFFFAOYSA-N
221	O=C(NCCCOC1=CC=CC(CN2CCCCC2)=C1)C1=CC=CC=C1	O=C(c1ccccc1)NCCCOc1cccc(c1)CN1CCCCC1	2.01	2.79	0.26	1.47	2.8986	14.51	4.51273	5.70963	5.79528	2.09669	5.70495	2.7598	1.41986	1.4504	3.77592	4.51713	1.61053																											O=C(NCCCOC1=CC=CC(CN2CCCCC2)=C1)C1=CC=CC=C1	DTXSID40440906	Benzamide, N-[3-[3-(1-piperidinylmethyl)phenoxy]propyl]-	IKQPZPCUEJJIRL-UHFFFAOYSA-N
222	CN(C)C(=O)NC1=CC(Cl)=C(Cl)C=C1	O=C(N(C)C)Nc1ccc(c(c1)Cl)Cl	1.28	1.6	0.57	0.7	1.5992	8.06	2.88627	3.36136	2.35555	0.211936	2.44534	1.26444	-0.055368	-0.1107	2.2739	1.85306	0.026904																											CN(C)C(=O)NC1=CC(Cl)=C(Cl)C=C1	DTXSID0020446	Diuron	XMTQQYYKAHVGBJ-UHFFFAOYSA-N
223	CON(C)C(=O)NC1=CC(Cl)=C(Br)C=C1	CON(C(=O)Nc1ccc(c(c1)Cl)Br)C	1.55	1.15	0.2	0.95	1.7105	8.39	3.13501	3.02002	3.53202	1.83959	3.14836	2.79923	1.45133	1.55575	2.30486	2.73528	1.43551																											CON(C)C(=O)NC1=CC(Cl)=C(Br)C=C1	DTXSID6040290	Chlorbromuron	NLYNUTMZTCLNOO-UHFFFAOYSA-N
224	CCOC(=O)C(O)(C1=CC=C(Cl)C=C1)C1=CC=C(Cl)C=C1	CCOC(=O)C(c1ccc(cc1)Cl)(c1ccc(cc1)Cl)O	1.57	1.35	0.1	0.95	2.2657	9.865	4.84329	5.28318	5.95066	4.43601	5.81682	4.8635	3.95472	4.06995	4.47684	5.42903	4.02253																											CCOC(=O)C(O)(C1=CC=C(Cl)C=C1)C1=CC=C(Cl)C=C1	DTXSID9020299	Chlorobenzilate	RAPBNVDSDCTNRC-UHFFFAOYSA-N
225	CCCOC(=O)C1=C(C=CC=C1)C(=O)OCCC	CCCOC(=O)c1ccccc1C(=O)OCCC	0.71	1.28	0	0.94	1.9924	8.271	3.65041	3.87832	5.09757	3.05439	4.91037	3.28947	2.7813	2.7506	3.36231	4.12932	2.75329																											CCCOC(=O)C1=C(C=CC=C1)C(=O)OCCC	DTXSID5031133	Di-n-propylphthalate	MQHNKCZKNAJROC-UHFFFAOYSA-N
226	[O-][N+](=O)C1=CC2=C(C=C1)C1=C(C2)C=CC=C1	O=N(=O)c1ccc2c(c1)Cc1c2cccc1	1.85	1.73	0	0.46	1.5307	9.126	3.92687	4.45014	4.99627	3.43941	4.90752	3.24755	2.96222	3.04535	3.18769	4.62239	3.01483																											[O-][N+](=O)C1=CC2=C(C=C1)C1=C(C2)C=CC=C1	DTXSID2020971	2-Nitrofluorene	XFOHWECQTFIEIX-UHFFFAOYSA-N
227	ClC1=CC=C(C=C1)S(=O)(=O)C1=CC=C(Cl)C=C1	Clc1ccc(cc1)S(=O)(=O)c1ccc(cc1)Cl	1.7	2.11	0	0.55	1.8499	9.78	4.13106	5.27069	5.66146	3.70224	5.83117	3.29879	3.20745	3.22965	3.80069	5.28784	3.30794																											ClC1=CC=C(C=C1)S(=O)(=O)C1=CC=C(Cl)C=C1	DTXSID9024986	4,4'-Dichlorodiphenyl sulfone	GPAPPPVRLPGFEQ-UHFFFAOYSA-N
228	CCOC(=O)C1=CC=CC=C1C(=O)OCC	CCOC(=O)c1ccccc1C(=O)OCC	0.73	1.26	0	0.9	1.7106	7.214	2.68297	2.91343	4.0554	2.01015	3.86239	2.34174	1.76748	1.7305	2.37988	3.06493	1.70137																											CCOC(=O)C1=CC=CC=C1C(=O)OCC	DTXSID7021780	Diethyl phthalate	FLKPEMZONWLCSK-UHFFFAOYSA-N
229	CC1=CC(C)=NC(NS(=O)(=O)C2=CC=C(N)C=C2)=N1	Nc1ccc(cc1)S(=O)(=O)Nc1nc(C)cc(n1)C	2.13	2.53	0.59	1.53	2.0043	11.504	1.16508	1.83451	0.948132	-2.99881	0.647776	-1.0919	-3.53472	-3.51905	-0.068741	-0.583635	-3.45333																											CC1=CC(C)=NC(NS(=O)(=O)C2=CC=C(N)C=C2)=N1	DTXSID6021290	Sulfamethazine	ASWVTGNCAZCNNR-UHFFFAOYSA-N
230	CNC(=O)OC1=C2C=CC=CC2=CC=C1	CNC(=O)Oc1cccc2c1cccc2	1.51	1.67	0.22	0.79	1.5414	7.97	2.36207	2.93037	2.97112	0.874312	2.90825	1.502	0.504344	0.5202	1.80128	2.28127	0.517868																											CNC(=O)OC1=C2C=CC=CC2=CC=C1	DTXSID9020247	1-Naphthalenol, 1-(N-methylcarbamate)	CVXBEEMKQHEXEN-UHFFFAOYSA-N
231	N1C2=C(C=CC=C2)N=C1C1=CSC=N1	c1scc(n1)c1nc2c([nH]1)cccc2	2.22	1.9	0.35	0.64	1.3967	8.762	2.52371	3.22024	2.54497	0.632286	2.52614	1.38667	0.138882	0.22805	1.66577	2.16528	0.216954																											N1C2=C(C=CC=C2)N=C1C1=CSC=N1	DTXSID0021337	Thiabendazole	WJCNZQLZVWNLKY-UHFFFAOYSA-N
232	CCCCC1=CC=C(O)C=C1	CCCCc1ccc(cc1)O	0.8	0.88	0.55	0.37	1.3387	5.75	3.42247	3.53904	2.66153	1.55575	2.81968	2.41011	1.447	1.38075	3.07283	2.58258	1.48859																											CCCCC1=CC=C(O)C=C1	DTXSID3047425	4-Butylphenol	CYYZDBDROVLTJU-UHFFFAOYSA-N
233	OC(C1=CC=C(F)C=C1)(C1=CN=CN=C1)C1=CC=CC=C1Cl	Fc1ccc(cc1)C(c1ccccc1Cl)(c1cncnc1)O	2.01	2.31	0.31	1.15	2.2095	10.17	2.75759	4.27797	3.76148	1.13761	3.97504	1.95707	0.56907	0.61935	2.60393	3.11923	0.69109																											OC(C1=CC=C(F)C=C1)(C1=CN=CN=C1)C1=CC=CC=C1Cl	DTXSID2042220	Nuarimol	SAPGTCDSBGMXCD-UHFFFAOYSA-N
234	COC(=O)C(C)N(C(=O)C1=CC=CO1)C1=C(C)C=CC=C1C	COC(=O)C(N(c1c(C)cccc1C)C(=O)c1ccco1)C	1.49	1.45	0	1.6	2.3203	10.61	2.92972	2.78742	4.36693	1.62517	3.6732	2.75782	1.12944	1.24995	2.02434	2.73107	1.07479																											COC(=O)C(C)N(C(=O)C1=CC=CO1)C1=C(C)C=CC=C1C	DTXSID4047543	Furalaxyl	CIEXPHRYOLIQQD-UHFFFAOYSA-N
235	CC(C)(C1=CC(Br)=C(OCCO)C(Br)=C1)C1=CC(Br)=C(OCCO)C(Br)=C1	OCCOc1c(Br)cc(cc1Br)C(c1cc(Br)c(c(c1)Br)OCCO)(C)C	2.89	1.52	0.21	1.59	3.2453	15.468	7.14591	7.12047	7.84201	6.09997	7.1942	7.36137	5.21684	5.59385	5.94379	7.04751	5.40509																											CC(C)(C1=CC(Br)=C(OCCO)C(Br)=C1)C1=CC(Br)=C(OCCO)C(Br)=C1	DTXSID4038922	Tetrabromobisphenol A bis(2-hydroxyethyl) ether	RVHUMFJSCJBNGS-UHFFFAOYSA-N
236	NC(=O)NC1=CC=C(Cl)C=C1	NC(=O)Nc1ccc(cc1)Cl	1.22	1.57	0.81	0.55	1.195	6.12	1.59455	2.26615	0.2721	-1.7938	0.578	-0.34195	-1.9586	-2.0679	1.12115	0.00435	-1.8795																											NC(=O)NC1=CC=C(Cl)C=C1	DTXSID5041512	4-Chlorophenylurea	RECCURWJDVZHIH-UHFFFAOYSA-N
237	CCCC1COC(CN2C=NC=N2)(O1)C1=C(Cl)C=C(Cl)C=C1	CCCC1COC(O1)(Cn1cncn1)c1ccc(cc1Cl)Cl	2.06	2.53	0	1.1	2.3429	12.3	3.91309	5.10184	5.73358	2.82388	5.66763	2.887	2.17263	2.24125	3.31598	4.76839	2.2884																											CCCC1COC(CN2C=NC=N2)(O1)C1=C(Cl)C=C(Cl)C=C1	DTXSID8024280	Propiconazole	STJLVHWMYQXCPB-UHFFFAOYSA-N
238	OC1=CC=C(C=C1)[N+]([O-])=O	Oc1ccc(cc1)N(=O)=O	1.07	1.72	0.82	0.26	0.9493	5.876	1.68469	2.39417	0.216952	-1.89581	0.628576	-0.820549	-1.99812	-2.17355	1.12511	0.066615	-1.90303																											OC1=CC=C(C=C1)[N+]([O-])=O	DTXSID0021834	4-Nitrophenol	BTJIUGUIPKRLHP-UHFFFAOYSA-N
239	NC1=CC(Cl)=CC(Cl)=C1	Nc1cc(Cl)cc(c1)Cl	1.15	1.2	0.35	0.22	1.061	5.553	2.7708	3.20655	2.62587	1.50678	2.81972	1.87677	1.31426	1.2758	2.40363	2.59915	1.33642																											NC1=CC(Cl)=CC(Cl)=C1	DTXSID7030307	3,5-Dichloroaniline	UQRLKWGPEVNVHT-UHFFFAOYSA-N
240	CC(C)NC1=NC(Cl)=NC(N)=N1	CC(Nc1nc(N)nc(n1)Cl)C	1.5	1.07	0.37	0.88	1.3378	6.674	1.82262	1.74599	1.60587	-0.062676	1.3146	1.29955	-0.364912	-0.2948	1.03331	0.89629	-0.406564																											CC(C)NC1=NC(Cl)=NC(N)=N1	DTXSID5037494	s-Chloroaminoisopropylaminotriazine	DFWFIQKMSFGDCQ-UHFFFAOYSA-N
241	CCC1=CC=C(C=C1)C(=O)NN(C(=O)C1=CC(C)=CC(C)=C1)C(C)(C)C	CCc1ccc(cc1)C(=O)NN(C(C)(C)C)C(=O)c1cc(C)cc(c1)C	1.78	1.94	0.46	1.07	2.9642	11.64	5.97922	7.56491	6.68725	4.86974	7.15084	5.54739	4.29713	4.3654	6.25435	6.63171	4.5506																											CCC1=CC=C(C=C1)C(=O)NN(C(=O)C1=CC(C)=CC(C)=C1)C(C)(C)C	DTXSID4034948	Tebufenozide	QYPNKSZPJQQLRK-UHFFFAOYSA-N
242	CC1=C(COC(=O)C2C(C=C(Cl)C(F)(F)F)C2(C)C)C=CC=C1C1=CC=CC=C1	O=C(C1C(C1(C)C)C=C(C(F)(F)F)Cl)OCc1cccc(c1C)c1ccccc1	1.05	1.36	0	0.95	2.9724	10.854	6.9756	7.94482	8.9214	7.62429	9.12187	7.41037	7.1563	7.2159	7.35311	8.66272	7.30089																											CC1=C(COC(=O)C2C(C=C(Cl)C(F)(F)F)C2(C)C)C=CC=C1C1=CC=CC=C1	DTXSID20669951	2-Methyl-3-phenylbenzyl 3-(2-chloro-3,3,3-trifluoroprop-1-en-1-yl)-2,2-dimethylcyclopropanecarboxylate	OMFRMAHOUUJSGP-UHFFFAOYSA-N
243	CC1=CN=C(C)C=N1	Cc1ncc(nc1)C	0.69	0.74	0	0.74	0.916	3.851	0.60709	0.3889	1.52055	0.00208	1.17892	0.70212	-0.11924	-0.1324	0.17538	0.5739	-0.31128																											CC1=CN=C(C)C=N1	DTXSID6047652	2,5-Dimethylpyrazine	LCZUOKDVTBMCMX-UHFFFAOYSA-N
244	CN(CCC1=CC=CC=C1)N=O	O=NN(CCc1ccccc1)C	1	1.55	0	0.65	1.3544	6.601	2.01453	2.59832	3.34335	1.33465	3.31801	1.41591	1.06912	1.0213	1.71567	2.58352	1.01633																											CN(CCC1=CC=CC=C1)N=O	DTXSID9021003	Nitroso-N-methyl-N-(2-phenyl)ethylamine	AVESHLVLHJKUKQ-UHFFFAOYSA-N
245	NC1=CC=CC2=CC3=CC=CC=C3C=C12	Nc1cccc2c1cc1ccccc1c2	2.63	1.69	0.21	0.63	1.5542	8.961	3.34465	4.12841	3.78396	2.59914	3.75674	3.18219	1.98063	2.1923	2.65615	3.72001	2.0692																											NC1=CC=CC2=CC3=CC=CC=C3C=C12	DTXSID00209859	1-Aminoanthracene	YUENFNPLGJCNRB-UHFFFAOYSA-N
246	NC1=CC2=CC=CC=C2C2=CC=CC=C12	Nc1cc2ccccc2c2c1cccc2	2.4	1.74	0.26	0.59	1.5542	9.333	3.56311	4.17901	3.79278	2.34594	3.73484	2.89029	1.78493	1.942	2.71925	3.60441	1.882																											NC1=CC2=CC=CC=C2C2=CC=CC=C12	DTXSID60241573	9-Aminophenanthrene	KIHQWOBUUIPWAN-UHFFFAOYSA-N
247	NC1=CC=C2C=C3C=CC=CC3=CC2=C1	Nc1ccc2c(c1)cc1c(c2)cccc1	2.65	1.69	0.21	0.62	1.5542	9.3	3.52492	4.17851	3.88895	2.66404	3.79964	3.23629	2.04123	2.2562	2.69955	3.77881	2.1324																											NC1=CC=C2C=C3C=CC=CC3=CC2=C1	DTXSID2024458	2-Aminoanthracene	YCSBALJAGZKWFF-UHFFFAOYSA-N
248	CC1=CC=C2C(C=CC3=CC=CC=C23)=N1	Cc1ccc2c(n1)ccc1c2cccc1	1.88	0.98	0	0.36	1.5542	8.314	5.03684	5.04071	5.76959	5.32344	5.56354	5.27759	4.86033	5.0443	4.32325	5.76721	4.8984																											CC1=CC=C2C(C=CC3=CC=CC=C23)=N1	DTXSID7058917	Benzo[f]quinoline, 3-methyl-	SUHRSZJZYUCLOD-UHFFFAOYSA-N
249	COC1=CC(=CC=C1)S(N)(=O)=O	COc1cccc(c1)S(=O)(=O)N	1.23	1.6	0.64	1.01	1.2967	6.94	0.593547	0.811435	-0.205352	-3.00261	-0.348556	-1.22593	-3.21452	-3.28935	-0.266129	-1.25472	-3.22725																											COC1=CC(=CC=C1)S(N)(=O)=O	DTXSID10563752	3-Methoxybenzene-1-sulfonamide	VBKIEQKVSHDVGH-UHFFFAOYSA-N
250	COC1=CC=C(C=C1)S(N)(=O)=O	COc1ccc(cc1)S(=O)(=O)N	1.23	1.65	0.66	1.03	1.2967	6.964	0.460767	0.719135	-0.370712	-3.26001	-0.501056	-1.43913	-3.47042	-3.55335	-0.397729	-1.44731	-3.48105																											COC1=CC=C(C=C1)S(N)(=O)=O	DTXSID90150200	Benzenesulfonamide, p-methoxy- (6CI,7CI,8CI)	MSFQEZBRFPAFEX-UHFFFAOYSA-N
251	CC(C)OC(=O)C1=CC=CC=C1C(=O)OC(C)C	CC(OC(=O)c1ccccc1C(=O)OC(C)C)C	0.69	1.22	0	0.96	1.9924	8.027	3.56109	3.79212	5.02073	3.04099	4.83797	3.32567	2.7739	2.748	3.32891	4.06552	2.73849																											CC(C)OC(=O)C1=CC=CC=C1C(=O)OC(C)C	DTXSID2040731	Diisopropyl phthalate	QWDBCIAVABMJPP-UHFFFAOYSA-N
252	NC1=CC(Cl)=C(Cl)C=C1	Nc1ccc(c(c1)Cl)Cl	1.16	1.24	0.35	0.24	1.061	5.54	2.63981	3.12425	2.52754	1.34878	2.73132	1.73437	1.15266	1.1114	2.29073	2.47925	1.17362																											NC1=CC(Cl)=C(Cl)C=C1	DTXSID7021815	3,4-Dichloroaniline	SDYWXFYBZPNOFX-UHFFFAOYSA-N
253	NC1=C(Cl)C(Cl)=CC=C1	Clc1c(N)cccc1Cl	1.14	1.15	0.3	0.25	1.061	5.652	2.78937	3.09425	2.74976	1.62208	2.85852	1.96797	1.42496	1.3976	2.34493	2.63575	1.43082																											NC1=C(Cl)C(Cl)=CC=C1	DTXSID8040696	2,3-Dichloroaniline	BRPSAOUFIJSKOT-UHFFFAOYSA-N
254	ClCC1=CN=C(Cl)C=C1	ClCc1ccc(nc1)Cl	0.89	0.91	0	0.45	1.061	4.827	2.13702	2.25035	3.08551	1.96628	2.97912	2.13517	1.78136	1.7792	1.83303	2.61505	1.68122																											ClCC1=CN=C(Cl)C=C1	DTXSID50220498	Pyridine, 2-chloro-5-(chloromethyl)-	SKCNYHLTRZIINA-UHFFFAOYSA-N
255	NC1=C(Cl)C=CC(Cl)=C1	Clc1ccc(c(c1)N)Cl	1.13	1.2	0.3	0.23	1.061	5.576	2.75519	3.16845	2.7664	1.62888	2.92982	1.92317	1.43266	1.3964	2.38223	2.69085	1.44422																											NC1=C(Cl)C=CC(Cl)=C1	DTXSID6024967	2,5-Dichloroaniline	AVYGCQXNNJPXSS-UHFFFAOYSA-N
256	NC1=C(Cl)C=CC=C1Cl	Clc1cccc(c1N)Cl	1.11	1.1	0.25	0.2	1.061	5.6	3.01901	3.30535	3.11234	2.11618	3.22252	2.31557	1.91966	1.8974	2.60643	3.04735	1.92282																											NC1=C(Cl)C=CC=C1Cl	DTXSID5044449	2,6-Dichloroaniline	JDMFXJULNGEPOI-UHFFFAOYSA-N
257	NC1=CC=C(Cl)C=C1Cl	Clc1ccc(c(c1)Cl)N	1.14	1.15	0.3	0.19	1.061	5.491	2.92714	3.34325	2.91875	1.91788	3.10392	2.17497	1.72136	1.6922	2.58733	2.92495	1.73802																											NC1=CC=C(Cl)C=C1Cl	DTXSID1024966	2,4-Dichloroaniline	KQCMTOWTPBNWDB-UHFFFAOYSA-N
258	CC1=CC2=CC3=CC=CC=C3N=C2C=C1	Cc1ccc2c(c1)cc1c(n2)cccc1	2.36	1.06	0	0.31	1.5542	8.252	5.06988	5.44741	5.86957	5.80994	5.80084	5.75409	5.23933	5.4978	4.53005	6.20501	5.3096																											CC1=CC2=CC3=CC=CC=C3N=C2C=C1	DTXSID10210193	2-Methylacridine	HVZWBVZEZZJOKQ-UHFFFAOYSA-N
259	O=C1C2CC3CC(C2)CC1C3	O=C1C2CC3CC1CC(C2)C3	0.92	1.3	0	0.68	1.2075	5.707	1.52509	1.86697	2.72387	0.87155	2.6002	1.15612	0.64845	0.61375	1.18577	1.90812	0.55105																											O=C1C2CC3CC(C2)CC1C3	DTXSID9022108	2-Adamantanone	IYKFYARMMIESOX-UHFFFAOYSA-N
260	N1C2=CC=CC=C2C=C1C1=CC=CC=C1	c1ccc(cc1)c1cc2c([nH]1)cccc2	1.99	1.53	0.44	0.4	1.5542	8.781	4.24495	4.76691	3.85586	2.64244	3.96004	3.21899	2.20863	2.2937	3.52255	3.91231	2.3418																											N1C2=CC=CC=C2C=C1C1=CC=CC=C1	DTXSID8061343	1H-Indole, 2-phenyl-	KLLLJCACIRKBDT-UHFFFAOYSA-N
261	NC(=O)NC1=C(Cl)C=CC=C1	NC(=O)Nc1ccccc1Cl	1.19	1.36	0.78	0.77	1.195	6.377	1.24756	1.36635	-0.16883	-2.4368	-0.1931	-0.63325	-2.5957	-2.6732	0.41745	-0.83045	-2.5727																											NC(=O)NC1=C(Cl)C=CC=C1	DTXSID1074460	(2-Chlorophenyl)urea	ASPIQYFYSMQBHA-UHFFFAOYSA-N
262	COC1=CC=C(CCC(O)=O)C=C1	COc1ccc(cc1)CCC(=O)O	0.88	1.18	0.56	0.75	1.4131	6.215	2.06592	2.26835	1.48681	-0.455902	1.50729	0.836217	-0.602374	-0.67995	1.6005	0.885805	-0.597478																											COC1=CC=C(CCC(O)=O)C=C1	DTXSID20871855	3-(4-Methoxyphenyl)propanoic acid	FIUFLISGGHNPSM-UHFFFAOYSA-N
263	CCOC1=CC=C(CC(O)=O)C=C1	CCOc1ccc(cc1)CC(=O)O	0.88	1.22	0.56	0.74	1.4131	6.313	2.08616	2.30625	1.51319	-0.473802	1.54059	0.787517	-0.621374	-0.70445	1.6073	0.905205	-0.612678																											CCOC1=CC=C(CC(O)=O)C=C1	DTXSID6063648	Benzeneacetic acid, 4-ethoxy-	ZVVWZNFSMIFGEP-UHFFFAOYSA-N
264	CCCOC1=CC=C(C=C1)C(O)=O	CCCOc1ccc(cc1)C(=O)O	0.88	0.98	0.56	0.53	1.4131	6.241	3.1181	3.19935	2.37587	0.964698	2.44509	2.01122	0.826426	0.76825	2.6573	2.0902	0.860922																											CCCOC1=CC=C(C=C1)C(O)=O	DTXSID10202750	p-Propoxybenzoic acid	GDFUWFOCYZZGQU-UHFFFAOYSA-N
265	OC1=C(Br)C=C(Br)C=C1Br	Brc1cc(Br)c(c(c1)Br)O	1.62	1.34	0.5	0.16	1.3001	7.105	3.99699	4.5774	3.37059	2.46806	3.65943	2.92481	2.16385	2.18305	3.52041	3.67306	2.28486																											OC1=C(Br)C=C(Br)C=C1Br	DTXSID6021959	2,4,6-Tribromophenol	BSWWXRFVMJHFBN-UHFFFAOYSA-N
266	CCCCCCOC(=O)CC1=CC=C(C=C1)C1=CC=CC=C1	CCCCCCOC(=O)Cc1ccc(cc1)c1ccccc1	1.27	1.53	0	0.72	2.5258	11.04	6.53308	7.16989	8.08255	6.59876	8.12296	6.24821	6.13317	6.1855	6.32805	7.73349	6.265																											CCCCCCOC(=O)CC1=CC=C(C=C1)C1=CC=CC=C1	DTXSID80536594	Hexyl ([1,1'-biphenyl]-4-yl)acetate	ZCDFTQUJAUTYNY-UHFFFAOYSA-N
267	[O-][N+](=O)C1=C(NCCSCC2=CC=CC=N2)NC=C1	O=N(=O)c1cc[nH]c1NCCSCc1ccccn1	2.07	2.3	0.7	1.7	2.0043	10.86	0.606163	1.09752	0.026392	-3.90871	-0.346424	-1.4799	-4.40862	-4.38085	-0.619741	-1.60033	-4.35413																											[O-][N+](=O)C1=C(NCCSCC2=CC=CC=N2)NC=C1	DTXSID40554431	3-Nitro-N-(2-{[(pyridin-2-yl)methyl]sulfanyl}ethyl)-1H-pyrrol-2-amine	OGWNKQBYDIKVII-UHFFFAOYSA-N
268	CC1=NC(C)=NC(NS(=O)(=O)C2=CC=C(N)C=C2)=C1	Nc1ccc(cc1)S(=O)(=O)Nc1cc(C)nc(n1)C	2.13	2.7	0.48	1.76	2.0043	11.47	0.137063	0.891115	0.417492	-4.00691	0.011376	-2.0179	-4.56782	-4.55525	-1.09234	-1.48354	-4.53693																											CC1=NC(C)=NC(NS(=O)(=O)C2=CC=C(N)C=C2)=C1	DTXSID1046390	Sulfisomidine	YZMCKZRAOLZXAZ-UHFFFAOYSA-N
269	OC1=CC=CC(=C1)[N+]([O-])=O	Oc1cccc(c1)N(=O)=O	1.05	1.57	0.79	0.23	0.9493	5.692	1.92597	2.53077	0.486412	-1.39931	0.869576	-0.364349	-1.49722	-1.65435	1.38251	0.398915	-1.40983																											OC1=CC=CC(=C1)[N+]([O-])=O	DTXSID2025765	3-Nitrophenol	RTZZCYNQPHTPPL-UHFFFAOYSA-N
270	OC1=C(C=CC=C1)[N+]([O-])=O	O=N(=O)c1ccccc1O	1.02	1.05	0.05	0.37	0.9493	4.76	1.90861	2.16126	2.69009	1.52829	2.65718	1.69225	1.33278	1.32345	1.57481	2.31001	1.24937																											OC1=C(C=CC=C1)[N+]([O-])=O	DTXSID1021790	2-Nitrophenol	IQUPABOKLQSFBK-UHFFFAOYSA-N
271	CC1=C2C(=O)C3=C(C(O)=C(O)C(C4OC(CO)C(O)C(O)C4O)=C3O)C(=O)C2=CC(O)=C1C(O)=O	OCC1OC(C(C(C1O)O)O)c1c(O)c2c(c(c1O)O)C(=O)c1c(C2=O)c(C)c(c(c1)O)C(=O)O	3.83	3.72	2.64	2.67	3.1501	19.459	1.36721	1.8759	-5.07547	-11.7114	-5.39407	-5.29119	-12.478	-12.4564	-1.58879	-6.99134	-11.9629																											CC1=C2C(=O)C3=C(C(O)=C(O)C(C4OC(CO)C(O)C(O)C4O)=C3O)C(=O)C2=CC(O)=C1C(O)=O	DTXSID20859613	7-Hexopyranosyl-9,10-dihydro-3,5,6,8-tetrahydroxy-1-methyl-9,10-dioxo-2-anthracenecarboxylic acid	DGQLVPJVXFOQEV-UHFFFAOYSA-N
272	CCN(CC)C(=S)N(CC)CC	CCN(C(=S)N(CC)CC)CC	0.88	0.94	0	0.99	1.6968	5.6	2.09639	2.57734	3.58879	2.15784	3.51048	2.78768	1.89253	1.9263	2.25058	2.87824	1.79802																											CCN(CC)C(=S)N(CC)CC	DTXSID60338891	Thiourea, tetraethyl-	ZSPQVOFATJEJMT-UHFFFAOYSA-N
273	NC(=O)NC1=CC(Cl)=CC=C1	NC(=O)Nc1cccc(c1)Cl	1.01	1.54	0.81	0.52	1.195	6.12	1.74035	2.30305	0.3945	-1.7593	0.6854	-0.38185	-1.8767	-2.0208	1.23605	0.05925	-1.8021																											NC(=O)NC1=CC(Cl)=CC=C1	DTXSID90173338	3-Chlorophenylurea	PPCUBWWPGYHEJE-UHFFFAOYSA-N
274	CC1=CC=C(C=C1)C(C)(C)O	Cc1ccc(cc1)C(O)(C)C	0.79	0.74	0.33	0.74	1.3387	5.08	2.09487	2.06463	2.11403	0.781846	2.00518	1.85721	0.640602	0.62605	1.79093	1.55688	0.572994																											CC1=CC=C(C=C1)C(C)(C)O	DTXSID0024890	p-Cymen-8-ol	XLPDVYGDNRIQFV-UHFFFAOYSA-N
275	CC(C)OC(=O)C1=CC=C(O)C=C1	CC(OC(=O)c1ccc(cc1)O)C	0.87	1.45	0.74	0.44	1.4131	6.804	2.97559	3.48305	1.8591	-0.062202	2.17209	0.972517	-0.182674	-0.32625	2.5454	1.6385	-0.080078																											CC(C)OC(=O)C1=CC=C(O)C=C1	DTXSID3052858	Isopropylparaben	CMHMMKSPYOOVGI-UHFFFAOYSA-N
276	CC1=CC(C)=C(O)C(C)=C1C	Cc1c(C)cc(c(c1C)O)C	0.86	0.8	0.38	0.44	1.3387	5.77	3.33297	3.32233	3.06143	2.02765	3.07478	2.73551	1.8802	1.85595	2.94103	2.84628	1.88039																											CC1=CC(C)=C(O)C(C)=C1C	DTXSID5062926	Phenol, 2,3,4,6-tetramethyl-	WEJVHFVGNQBRGH-UHFFFAOYSA-N
277	CC1CCC2=C(C1)OC=C2C	CC1CCc2c(C1)occ2C	0.56	0.76	0	0.14	1.2731	4.948	3.98121	4.26745	4.99334	4.4606	5.15879	4.05652	4.33043	4.28755	4.0379	5.0074	4.29932																											CC1CCC2=C(C1)OC=C2C	DTXSID9025534	Menthofuran	YGWKXXYGDYYFJU-UHFFFAOYSA-N
278	CC1=CC(=O)C2CC1C2(C)C	CC1=CC(=O)C2CC1C2(C)C	0.64	1.16	0	0.53	1.2731	4.855	2.03172	2.64735	3.37561	1.9283	3.49569	1.95742	1.76463	1.69585	2.1383	2.882	1.68652																											CC1=CC(=O)C2CC1C2(C)C	DTXSID2048115	DL-Verbenone	DCSCXTJOXBUFGB-UHFFFAOYSA-N
279	CC(C)C1=CC=C(C)C=C1O	Cc1ccc(c(c1)O)C(C)C	0.82	0.84	0.44	0.43	1.3387	5.801	3.3136	3.32863	2.87034	1.75415	2.92048	2.52701	1.624	1.58045	2.91543	2.66388	1.63599																											CC(C)C1=CC=C(C)C=C1O	DTXSID6034972	Thymol	MGSRCZKZVOBKFT-UHFFFAOYSA-N
280	CC1=CC(C)=C(C)C(O)=C1C	Cc1cc(C)c(c(c1C)O)C	0.88	0.81	0.38	0.44	1.3387	5.788	3.32661	3.33004	3.05821	2.02645	3.07488	2.73431	1.8743	1.85235	2.93563	2.84968	1.87579																											CC1=CC(C)=C(C)C(O)=C1C	DTXSID7060174	Durenol	KLAQSPUVCDBEGF-UHFFFAOYSA-N
281	CC(C)(C)OC1=CC=CC=C1	CC(Oc1ccccc1)(C)C	0.59	0.7	0	0.43	1.3387	5.207	3.33478	3.34793	4.3352	3.45555	4.27048	3.47721	3.3098	3.29145	3.19213	3.96718	3.23519																											CC(C)(C)OC1=CC=CC=C1	DTXSID30216839	Benzene, (1,1-dimethylethoxy)-	PNKZBZPLRKCVLI-UHFFFAOYSA-N
282	CC1=CC(O)=C(C)C(C)=C1C	Cc1c(C)cc(c(c1C)C)O	0.86	0.88	0.55	0.43	1.3387	6.099	3.36554	3.31583	2.53202	1.30675	2.58028	2.26191	1.1842	1.13055	2.83943	2.32518	1.21739																											CC1=CC(O)=C(C)C(C)=C1C	DTXSID4060074	Phenol, 2,3,4,5-tetramethyl-	PXSSNPBEHHJLDH-UHFFFAOYSA-N
283	CC(C)(C)C1=C(O)C=CC=C1	Oc1ccccc1C(C)(C)C	0.82	0.92	0.52	0.4	1.3387	5.903	3.33376	3.42673	2.66596	1.46845	2.78318	2.30331	1.349	1.28535	2.93423	2.51008	1.38319																											CC(C)(C)C1=C(O)C=CC=C1	DTXSID2026525	2-tert-Butylphenol	WJQOZHYUIDYNHM-UHFFFAOYSA-N
284	CCOC(=O)NCCOC1=CC=C(OC2=CC=CC=C2)C=C1	CCOC(=O)NCCOc1ccc(cc1)Oc1ccccc1	1.31	2	0.11	0.94	2.3203	10.96	4.56192	5.37311	5.91333	3.40317	5.9135	3.49332	2.95474	2.93945	4.15334	5.08976	3.05679																											CCOC(=O)NCCOC1=CC=C(OC2=CC=CC=C2)C=C1	DTXSID7032393	Fenoxycarb	HJUFTIJOISQSKQ-UHFFFAOYSA-N
285	COC1=CC(CC=C)=C(OC)C2=C1OCO2	C=CCc1cc(OC)c2c(c1OC)OCO2	1.14	1.55	0	0.76	1.645	7.786	2.84493	3.37895	4.22006	2.2325	4.1375	2.35635	1.9002	1.8925	2.49245	3.44975	1.8797																											COC1=CC(CC=C)=C(OC)C2=C1OCO2	DTXSID4041236	5-Allyl-4,7-dimethoxy-1,3-benzodioxole	QQRSPHJOOXUALR-UHFFFAOYSA-N
286	CC(C)OC(=O)COC1=CC=C(C=O)C=C1	O=Cc1ccc(cc1)OCC(=O)OC(C)C	0.94	1.78	0	0.98	1.7106	7.93	1.98165	2.62493	3.57136	0.905948	3.45739	1.18994	0.600676	0.5363	1.65138	2.41623	0.554572																											CC(C)OC(=O)COC1=CC=C(C=O)C=C1	DTXSID30632272	Propan-2-yl (4-formylphenoxy)acetate	SIPMCPQKUMPVBW-UHFFFAOYSA-N
287	CN(C)C(=O)NC1=CC=CC=C1	CN(C(=O)Nc1ccccc1)C	1.05	1.31	0.37	0.96	1.3544	6.58	1.2078	1.26612	1.20484	-1.13525	0.968508	0.150908	-1.34848	-1.3875	0.509572	0.17492	-1.40787																											CN(C)C(=O)NC1=CC=CC=C1	DTXSID7037551	Fenuron	XXOYNJXVWVNOOJ-UHFFFAOYSA-N
288	CN(C)C(=O)C1=CC=C(N)C=C1	CN(C(=O)c1ccc(cc1)N)C	1.3	1.84	0.33	1.24	1.3544	7.03	-0.304796	0.17352	0.117536	-3.06145	-0.129992	-1.59209	-3.35478	-3.4049	-1.01173	-1.30338	-3.43447																											CN(C)C(=O)C1=CC=C(N)C=C1	DTXSID50284378	4-Amino-N,N-dimethylbenzamide	QEPGWLBMAAEBCP-UHFFFAOYSA-N
289	CCC1=CC(CC)=C(O)C=C1	CCc1ccc(c(c1)CC)O	0.84	0.83	0.53	0.39	1.3387	5.375	3.26632	3.48253	2.61798	1.64715	2.81258	2.52451	1.5277	1.47795	3.04883	2.60358	1.56159																											CCC1=CC(CC)=C(O)C=C1	DTXSID70239481	2,4-Diethylphenol	LMLAXOBGXCTWBJ-UHFFFAOYSA-N
290	CCCC1=CC=C(OC)C=C1	CCCc1ccc(cc1)OC	0.73	0.8	0	0.33	1.3387	5.614	3.71379	3.81413	4.68867	3.88975	4.67448	3.75141	3.7112	3.70205	3.53313	4.45138	3.66519																											CCCC1=CC=C(OC)C=C1	DTXSID0042325	4-Propylanisole	KBHWKXNXTURZCD-UHFFFAOYSA-N
291	CCC(C)C1=CC=C(O)C=C1	CCC(c1ccc(cc1)O)C	0.8	0.88	0.55	0.39	1.3387	5.55	3.26747	3.45603	2.55193	1.45715	2.73788	2.34111	1.3482	1.28255	2.99203	2.48618	1.38619																											CCC(C)C1=CC=C(O)C=C1	DTXSID7022332	4-(Butan-2-yl)phenol	ZUTYZAFDFLLILI-UHFFFAOYSA-N
292	CCOC(=O)C1OC1(C)C1=CC=CC=C1	CCOC(=O)C1OC1(C)c1ccccc1	0.74	1.13	0	0.7	1.5863	6.66	3.01848	3.25601	4.27847	2.65305	4.16912	2.80604	2.429	2.39975	2.78522	3.56227	2.37291																											CCOC(=O)C1OC1(C)C1=CC=CC=C1	DTXSID8020591	Ethyl methylphenylglycidate	LQKRYVGRPXFFAV-UHFFFAOYSA-N
293	CCC1=CC=C(CC)C(O)=C1	CCc1ccc(c(c1)O)CC	0.82	0.86	0.54	0.39	1.3387	5.44	3.25017	3.46883	2.57673	1.54375	2.77428	2.42241	1.4294	1.37105	3.01623	2.54128	1.46559																											CCC1=CC=C(CC)C(O)=C1	DTXSID601043546	2,5-Diethylphenol	AQFCDVGUEQOTAC-UHFFFAOYSA-N
294	CCCC1=CC=CC(C)=C1O	CCCc1cccc(c1O)C	0.86	0.7	0.39	0.4	1.3387	5.524	3.50439	3.49493	3.18107	2.35545	3.22678	3.06141	2.213	2.19945	3.18223	3.08098	2.21699																											CCCC1=CC=CC(C)=C1O	DTXSID90289923	2-Methyl-6-propylphenol	NXSQQKKFGJHACS-UHFFFAOYSA-N
295	CCCCOC1=CC=CC=C1	CCCCOc1ccccc1	0.66	0.7	0	0.32	1.3387	5.048	3.64591	3.83453	4.67361	4.05245	4.72738	3.92531	3.8924	3.88335	3.64703	4.53448	3.84039																											CCCCOC1=CC=CC=C1	DTXSID0022149	Butyl phenyl ether	YFNONBGXNFCTMM-UHFFFAOYSA-N
296	CC(C)(C)C1=CC=CC(O)=C1	Oc1cccc(c1)C(C)(C)C	0.8	0.91	0.55	0.42	1.3387	5.94	3.28937	3.32883	2.51143	1.25885	2.60948	2.17521	1.1487	1.08005	2.84563	2.31998	1.18279																											CC(C)(C)C1=CC=CC(O)=C1	DTXSID9044825	3-tert-Butylphenol	CYEKUDPFXBLGHH-UHFFFAOYSA-N
297	CCCC1=CC(OC)=CC=C1	CCCc1cccc(c1)OC	0.72	0.8	0	0.35	1.3387	5.524	3.60609	3.72683	4.60217	3.78335	4.59168	3.67261	3.6068	3.59645	3.45083	4.34968	3.55679																											CCCC1=CC(OC)=CC=C1	DTXSID90558247	1-Methoxy-3-propylbenzene	NZSPOOBIPDPNNX-UHFFFAOYSA-N
298	CC(C)C1=CC=C(CO)C=C1	OCc1ccc(cc1)C(C)C	0.8	0.98	0.39	0.7	1.3387	5.119	1.90044	2.19893	1.88602	0.359246	1.94058	1.38521	0.218602	0.16685	1.72603	1.40159	0.180194																											CC(C)C1=CC=C(CO)C=C1	DTXSID0021626	4-Isopropylbenzyl alcohol	OIGWAXDAPKFNCQ-UHFFFAOYSA-N
299	CCC1=CC=CC(CC)=C1O	CCc1cccc(c1O)CC	0.86	0.85	0.39	0.39	1.3387	5.932	3.50283	3.52293	3.19555	2.15275	3.23918	2.78391	2.0059	1.97255	3.09663	3.02118	2.01919																											CCC1=CC=CC(CC)=C1O	DTXSID5061401	Phenol, 2,6-diethyl-	METWAQRCMRWDAW-UHFFFAOYSA-N
300	CC(C)(C)C1=CC=C(O)C=C1	CC(c1ccc(cc1)O)(C)C	0.81	0.89	0.56	0.39	1.3387	5.264	3.12859	3.45703	2.45097	1.41075	2.70638	2.31001	1.3009	1.23465	2.98073	2.45418	1.34139																											CC(C)(C)C1=CC=C(O)C=C1	DTXSID1020221	4-(1,1-Dimethylethyl)phenol	QHPQWRBYOIRBIT-UHFFFAOYSA-N
301	CC(=C)C1CCC(C=O)=CC1	O=CC1=CCC(CC1)C(=C)C	0.72	0.89	0	0.49	1.3387	5.787	3.10928	3.13773	4.1212	2.94195	4.00198	3.00241	2.7613	2.74345	2.80963	3.61008	2.69059																											CC(=C)C1CCC(C=O)=CC1	DTXSID6051855	Perillaldehyde	RUMOYJJNUMEFDD-UHFFFAOYSA-N
302	OCCCCC1=CC=CC=C1	OCCCCc1ccccc1	0.81	0.9	0.33	0.7	1.3387	5.049	1.99394	2.22483	2.13072	0.725846	2.14038	1.68201	0.575802	0.54285	1.82113	1.64508	0.524194																											OCCCCC1=CC=CC=C1	DTXSID3062994	Benzenebutanol	LDZLXQFDGRCELX-UHFFFAOYSA-N
303	CCCC1=CC=CC=C1OC	CCCc1ccccc1OC	0.74	0.8	0	0.3	1.3387	5.2	3.63927	3.94293	4.70313	4.04545	4.79818	3.86471	3.865	3.85675	3.65583	4.60128	3.82479																											CCCC1=CC=CC=C1OC	DTXSID30501292	1-Methoxy-2-propylbenzene	RQUBLQRVLBWBLZ-UHFFFAOYSA-N
304	CCCC1=C(O)C=CC(C)=C1	CCCc1cc(C)ccc1O	0.82	0.8	0.53	0.38	1.3387	5.419	3.36204	3.51813	2.68202	1.73125	2.85718	2.60181	1.6172	1.56745	3.11143	2.66278	1.65059																											CCCC1=C(O)C=CC(C)=C1	DTXSID20193726	4-Methyl-2-propylphenol	NNPMYBBCIDUAJD-UHFFFAOYSA-N
305	CCCCC1=CC(O)=CC=C1	CCCCc1cccc(c1)O	0.8	0.91	0.55	0.37	1.3387	5.59	3.31137	3.53633	2.60693	1.50535	2.81398	2.34771	1.3957	1.32555	3.04763	2.56099	1.43879																											CCCCC1=CC(O)=CC=C1	DTXSID60193725	3-Butylphenol	MQSXUKPGWMJYBT-UHFFFAOYSA-N
306	CCC(C)OC1=CC=CC=C1	CCC(Oc1ccccc1)C	0.64	0.7	0	0.4	1.3387	5.267	3.46408	3.49394	4.4492	3.64245	4.39818	3.62971	3.486	3.47575	3.32083	4.13828	3.41879																											CCC(C)OC1=CC=CC=C1	DTXSID40870421	[(Butan-2-yl)oxy]benzene	VJQIPKNMASGCOC-UHFFFAOYSA-N
307	CC(C)C1=CC=C(C)C(O)=C1	CC(c1ccc(c(c1)O)C)C	0.82	0.81	0.56	0.43	1.3387	5.861	3.3601	3.30253	2.49714	1.35575	2.55898	2.34821	1.2457	1.19285	2.88783	2.32428	1.27539																											CC(C)C1=CC=C(C)C(O)=C1	DTXSID6042074	Isopropyl-o-cresol	RECUKUPTGUEGMW-UHFFFAOYSA-N
308	CC(=C)C1CC=C(C)C(=O)C1	CC(=C)C1CC=C(C(=O)C1)C	0.67	0.86	0	0.57	1.3387	5.445	2.72852	2.78694	3.79998	2.55895	3.67548	2.73981	2.3894	2.36885	2.50413	3.21958	2.30079																											CC(=C)C1CC=C(C)C(=O)C1	DTXSID8047426	dl-Carvone	ULDHMXUKGWMISQ-UHFFFAOYSA-N
309	CCCCC1=C(O)C=CC=C1	CCCCc1ccccc1O	0.81	0.84	0.52	0.37	1.3387	5.473	3.36516	3.55414	2.73306	1.74295	2.92008	2.56341	1.6284	1.57245	3.12113	2.70698	1.66359																											CCCCC1=C(O)C=CC=C1	DTXSID0062898	2-Butylphenol	GJYCVCVHRSWLNY-UHFFFAOYSA-N
310	CCC(C)C1=C(O)C=CC=C1	CCC(c1ccccc1O)C	0.82	0.91	0.52	0.41	1.3387	5.87	3.29917	3.38613	2.63223	1.43595	2.74418	2.28961	1.3167	1.25465	2.90223	2.46908	1.34859																											CCC(C)C1=C(O)C=CC=C1	DTXSID2022331	2-(Butan-2-yl)phenol	NGFPWHGISWUQOI-UHFFFAOYSA-N
311	CC1N=NC(=O)NC1=O	CC1N=NC(=O)NC1=O	1.03	1.4	0.53	1	0.8514	4.524	-1.18221	-0.99213	-1.69784	-4.40139	-1.87675	-2.81157	-4.52736	-4.6182	-1.87842	-2.86353	-4.64513	0.1744	3.5	0.0363	out of domain	2	0.2276	5.8	0.0584	low similarity	1	0	0	0.054	out of domain	2	0.4523	26.6	0.0579		0	0.5802	31.9	0.095		0	5	CC1N=NC(=O)NC1=O	DTXSID70239325	6-Azathymine	XZWMZFQOHTWGQE-UHFFFAOYSA-N
312	CN1C(=O)CN=NC1=O	CN1C(=O)CN=NC1=O	1.03	1.64	0	1.11	0.8514	4.26	-1.91823	-1.34303	-0.496384	-3.36469	-0.750452	-1.87897	-3.58376	-3.6442	-2.29122	-1.97123	-3.79413	0.245	6.2	0.0292	low similarity	1	0.6811	51.2	0.0841		0	0	0	0	no fragment overlap	0	0.5954	47.9	0.4111	structural outlier	2	0.4693	18.4	0.2456	structural outlier	2	5	CN1C(=O)CN=NC1=O	DTXSID30167438	4-Methyl-1,2,4-triazine-3,5(2H,4H)-dione	XEMKAWDHPYXCKU-UHFFFAOYSA-N
313	NCCOCCOCC(O)=O	NCCOCCOCC(=O)O	0.58	1.26	0.63	1.5	1.2456	5.189	-1.49183	-1.67552	-2.13315	-5.55075	-2.54321	-3.91039	-5.60982	-5.7437	-2.26427	-3.91862	-5.76353	0.2705	7.5	0.0847	low similarity	1	0.4729	25.2	0.3659	structural outlier	2	0	0	0.0478	out of domain	2	0.3436	13.8	0.0427	low similarity	1	0.5614	28.7	0.0875		0	6	NCCOCCOCC(O)=O	DTXSID10327018	2-(2-(2-Aminoethoxy)ethoxy)acetic acid	RUVRGYVESPRHSZ-UHFFFAOYSA-N
314	OCCN(CCO)CC(O)=O	OCCN(CC(=O)O)CCO	0.7	1.79	1.13	1.48	1.2456	5.703	-2.03911	-1.70862	-4.02361	-8.11895	-4.08011	-5.91469	-8.14012	-8.3769	-2.83067	-5.64522	-8.17893	0.2756	7.6	0.0157	low similarity	1	0.4422	22.3	0.0367	low similarity	1	0.128	16.6	0.1543	structural outlier	2	0.3342	13	0.0945	low similarity	1	0.5583	28.2	0.1815	high leverage	1	6	OCCN(CCO)CC(O)=O	DTXSID3041669	N,N-(2-Dihydroxyethyl)glycine	FSVCELGFZIQNCK-UHFFFAOYSA-N
315	CCSCCCCCCCCCCCC(O)=O	CCSCCCCCCCCCCCC(=O)O	0.49	1.45	0.57	0.7	2.3191	8.975	5.22618	5.95076	5.12915	3.14488	5.50481	2.87943	2.96949	2.82025	5.25458	4.8179	3.12784	0.2144	4.6	0.0089	out of domain	2	0.5815	36.9	0.1071	high leverage	1	0.6645	77.2	0.0308		0	0.7158	69.5	0.1721	high leverage	1	0.7068	55	0.1037		0	4	CCSCCCCCCCCCCCC(O)=O	DTXSID10327497	12-(Ethylthio)dodecanoic acid	DSQBWINXXHAPMB-UHFFFAOYSA-N
316	CCCCCCCCCCCCSCC(O)=O	CCCCCCCCCCCCSCC(=O)O	0.49	1.45	0.46	0.58	2.3191	9.139	5.7305	6.47515	5.94209	4.14788	6.33221	3.69073	3.95609	3.81535	5.78778	5.72741	4.11844	0.2144	4.6	0.0089	out of domain	2	0.5815	36.9	0.1071	high leverage	1	0	0	0.0207	out of domain	2	0.3721	16.2	0.167	high leverage low similarity	1	0.6361	40.9	0.0692		0	6	CCCCCCCCCCCCSCC(O)=O	DTXSID8073398	Acetic acid, (dodecylthio)-	LZQSKUQISWIZQS-UHFFFAOYSA-N
317	OC(=O)CCCCCCCCCCCCCS	SCCCCCCCCCCCCCC(=O)O	0.53	1.12	0.57	0.65	2.3191	9.07	5.90483	6.20516	5.5491	3.97698	5.77601	3.50203	3.80319	3.70255	5.73978	5.31771	3.95564	0.1917	3.8	0.0501	out of domain	2	0.6112	41	0.0452		0	0.6645	77.2	0.0308		0	0.7731	78.9	0.0759		0	0.6231	38.5	0.105		0	2	OC(=O)CCCCCCCCCCCCCS	DTXSID90729672	14-Sulfanyltetradecanoic acid	VPORVJHUQAFEIX-UHFFFAOYSA-N
318	NCCC1=CNC2=CC=CC=C12	NCCc1c[nH]c2c1cccc2	1.56	1.41	0.63	1.06	1.328	7.47	0.99408	0.8921	0.01152	-2.49176	-0.31814	-1.23564	-2.77642	-2.7633	-0.12536	-1.0115	-2.79104	0.5115	27.9	0.0429		0	0.6982	53.5	0.0393		0	0.6815	77.7	0.1	high leverage	1	0.4531	26.6	0.0524		0	0.5781	31.6	0.0904		0	1	NCCC1=CNC2=CC=CC=C12	DTXSID2075340	Tryptamine	APJYDQYYACXCRM-UHFFFAOYSA-N
319	NC(=N)NCC1=CC=CC=C1	NC(=N)NCc1ccccc1	1.26	1.54	0.35	1.05	1.2546	5.874	0.032506	0.56283	0.315864	-2.18383	0.207772	-0.996808	-2.44228	-2.4725	-0.419102	-0.70707	-2.51715	0.5277	29.8	0.171	high leverage	1	0.731	59.1	0.0249		0	0	0	0.0225	out of domain	2	0.4655	28.4	0.0211		0	0.6162	37.3	0.0775		0	3	NC(=N)NCC1=CC=CC=C1	DTXSID20944755	N-Benzylguanidine	ABSNGNUGFQIDDO-UHFFFAOYSA-N
320	C1CCC2(C1)CCNCC2	N1CCC2(CC1)CCCC2	0.61	0.33	0.14	0.59	1.2593	4.717	2.87722	2.37066	3.20276	2.41669	2.91698	2.35234	2.30798	2.32755	2.47001	2.69032	2.19657	0.4611	21.9	0.0148	low similarity	1	0.2769	8.8	0.2053	structural outlier	2	0.3963	51	0.042		0	0.3023	10.8	0.0392	low similarity	1	0.6028	34.8	0.963	structural outlier	2	6	C1CCC2(C1)CCNCC2	DTXSID10331317	8-Azaspiro[4.5]decane	AXMNGEUJXLXFRY-UHFFFAOYSA-N
321	CC(N)C1CC2CCC1C2	CC(C1CC2CC1CC2)N	0.58	0.44	0.16	0.61	1.2593	5.121	2.82324	2.26006	3.0752	2.03509	2.75008	2.05524	1.93268	1.93095	2.28351	2.43861	1.82517	0.3372	11.3	0.1837	high leverage low similarity	1	0.6727	49.9	0.0721		0	0	0	0.2505	out of domain structural outlier	2	0.1353	1.7	0.1553	out of domain	2	0.4401	15.8	0.1157	high leverage low similarity	1	6	CC(N)C1CC2CCC1C2	DTXSID50947411	1-(Bicyclo[2.2.1]heptan-2-yl)ethan-1-amine	LPUCHTNHUHOTRY-UHFFFAOYNA-N
322	C1CCN2CCCCC2C1	C1CCC2N(C1)CCCC2	0.45	0.68	0	0.7	1.2593	5.126	2.20529	1.84746	3.14645	1.68519	2.81298	1.80354	1.57768	1.54165	1.76921	2.24471	1.43517	0.3783	14.2	0.1053	low similarity	1	0.5508	33.2	0.0094		0	0	0	0	no fragment overlap	0	0.2816	9.6	0.1555	high leverage low similarity	1	0.4843	19.4	0.0635	low similarity	1	3	C1CCN2CCCCC2C1	DTXSID90964203	Octahydro-2H-quinolizine	LJPZHJUSICYOIX-UHFFFAOYSA-N
323	NCCC1=CC2=CC=CC=C2N1	NCCc1cc2c([nH]1)cccc2	1.56	1.31	0.63	0.99	1.328	7.344	1.3224	1.1916	0.29166	-1.97866	-0.01284	-0.84294	-2.25962	-2.2356	0.24144	-0.6021	-2.26664	0.5115	27.9	0.0429		0	0.7677	67.4	0.0687		0	0.6815	77.7	0.1	high leverage	1	0.791	82.3	0.0292		0	0.5967	34	0.1521	high leverage	1	2	NCCC1=CC2=CC=CC=C2N1	DTXSID10331438	2-(1H-indol-2-yl)ethanamine	WRAUXDQDRDJTKM-UHFFFAOYSA-N
324	C(C1=NCCN1)C1=CC=CC=C1	c1ccc(cc1)CC1=NCCN1	1.13	1.04	0.17	1.19	1.328	6.397	0.68869	0.3114	1.16519	-1.12606	0.58506	-0.24284	-1.37992	-1.3416	-0.20186	-0.215	-1.52724	0.6552	52.8	0.1545	high leverage	1	0.6501	46.7	0.0573		0	0.0323	1.7	0.1765	out of domain structural outlier	2	0.5153	36.1	0.1149		0	0.5454	26.4	0.0954		0	3	C(C1=NCCN1)C1=CC=CC=C1	DTXSID3023683	Tolazoline	JIVZKJJQOZQXQB-UHFFFAOYSA-N
325	C1CCC(=NC1)C1=CN=CC=C1	c1ccc(cn1)C1=NCCCC1	1.05	0.89	0	1.04	1.328	6.339	1.42335	0.9538	2.34131	0.43884	1.73926	0.98206	0.18138	0.239	0.59294	1.0853	0.02316	0.2868	8	0.1485	high leverage low similarity	1	0.5229	30.4	0.0479		0	0	0	0	no fragment overlap	0	0.606	49.6	0.1771	high leverage	1	0	0	0.0238	out of domain	2	4	C1CCC(=NC1)C1=CN=CC=C1	DTXSID50188266	Anabaseine	AUBPMADJYNSPOA-UHFFFAOYSA-N
326	CC1=CC=CC=C1N=C(N)N	NC(=Nc1ccccc1C)N	1.43	1.14	0.55	0.43	1.2546	5.915	2.71714	3.19693	2.02207	0.929368	2.22457	1.42759	0.683716	0.6955	2.3592	2.05743	0.739252	0.5671	34.9	0.0521		0	0.6747	50.3	0.0466		0	0	0	0.048	out of domain	2	0.4416	25.2	1.0661	leverage > 1	3	0.6421	42.3	0.0738		0	5	CC1=CC=CC=C1N=C(N)N	DTXSID10328323	N-o-tolyl-guanidine	VVFVRTNNLLZXAL-UHFFFAOYSA-N
327	CC1=NC=C(N1)[N+]([O-])=O	Cc1ncc([nH]1)N(=O)=O	0.96	1.13	0.46	0.66	0.8514	4.843	0.521264	0.42987	-0.055354	-2.06439	-0.227652	-1.00337	-2.17466	-2.2455	-0.257718	-0.85673	-2.25873	0.6768	57.6	0.0333		0	0.5526	33.4	0.2617	structural outlier	2	0.4449	58.6	0.0729	high leverage	1	0.6485	57.4	0.0127		0	0.195	2.6	0.5976	out of domain structural outlier	2	5	CC1=NC=C(N1)[N+]([O-])=O	DTXSID2061010	1H-Imidazole, 2-methyl-4-nitro-	FFYTTYVSDVWNMY-UHFFFAOYSA-N
328	CN1CCN2C3=CC=CC=C3C3=C2C1=NCC3	CN1CCn2c3C1=NCCc3c1c2cccc1	2.08	1.71	0	1.45	1.7312	9.642	1.24465	1.25436	2.46215	-0.310004	1.75138	0.708224	-0.871148	-0.7063	0.067456	0.89916	-0.956456	0.174	3.5	0.5542	out of domain structural outlier	2	0.4889	26.8	0.059		0	0	0	0	no fragment overlap	0	0.3857	18.3	0.1503	high leverage low similarity	1	0.4382	15.7	0.1063	low similarity	1	4	CN1CCN2C3=CC=CC=C3C3=C2C1=NCC3	DTXSID70202539	1H-3,4,6a-Triazafluoranthene, 2,4,5,6-tetrahydro-4-methyl-	OPZKYNCXJTVWJQ-UHFFFAOYSA-N
329	COC(=O)C1=C(CC(C)C)C(C2=NCCS2)=C(N=C1C(F)F)C(F)(F)F	COC(=O)c1c(nc(c(c1CC(C)C)C1=NCCS1)C(F)(F)F)C(F)F	0.98	1.12	0	1.54	2.4998	10.077	3.80543	3.57379	5.30628	2.89968	4.70574	2.8179	2.50511	2.5821	3.20877	3.80429	2.45308	0.2213	5.1	0.2086	high leverage low similarity	1	0	0	0.0838	out of domain	2	0	0	0	no fragment overlap	0	0.3803	17.1	0.2466	high leverage low similarity	1	0.4828	19.2	0.2099	high leverage low similarity	1	5	COC(=O)C1=C(CC(C)C)C(C2=NCCS2)=C(N=C1C(F)F)C(F)(F)F	DTXSID1032488	Thiazopyr	YIJZJEYQBAAWRJ-UHFFFAOYSA-N
330	CN(C)C1=CC=C(C=NC2=CC=CC=N2)C=C1	CN(c1ccc(cc1)C=Nc1ccccn1)C	1.86	1.86	0	1.27	1.8624	8.811	1.61301	2.42462	3.24237	0.754692	3.00387	1.50615	0.223504	0.3291	1.17751	2.13912	0.190288	0.4167	16.9	0.1371	high leverage low similarity	1	0.4185	19.8	0.0097	low similarity	1	0	0	0	no fragment overlap	0	0.1346	1.5	0.301	out of domain structural outlier	2	0.2096	3.4	0.2359	out of domain structural outlier	2	6	CN(C)C1=CC=C(C=NC2=CC=CC=N2)C=C1	DTXSID50406533	2-Pyridinamine, N-[[4-(dimethylamino)phenyl]methylene]-	VGYPCJHBOMREJA-UHFFFAOYSA-N
331	CC1=C(C)C(C#N)=C(N)N1C1=CC=C(C)C=C1	N#Cc1c(N)n(c(c1C)C)c1ccc(cc1)C	2.01	2.49	0.29	1.14	1.8624	9.689	1.49855	2.90232	2.44205	-0.630408	2.54347	0.491848	-1.1658	-1.1509	1.06841	1.51872	-1.09171	0.5087	27.4	0.05		0	0.5014	28.1	0.046		0	0.2396	35.5	0.0298		0	0.5948	47.9	0.0557		0	0.148	1.3	0.1712	out of domain	2	2	CC1=C(C)C(C#N)=C(N)N1C1=CC=C(C)C=C1	DTXSID50407005	2-Amino-4,5-dimethyl-1-(4-methylphenyl)-1H-pyrrole-3-carbonitrile	CKZLVEXRYOVMGT-UHFFFAOYSA-N
332	C=CC=P(C1=CC=CC=C1)(C1=CC=CC=C1)C1=CC=CC=C1	C=CC=P(c1ccccc1)(c1ccccc1)c1ccccc1	2.12	1.83	0	1.41	2.5163	10.156	3.32656	4.60642	5.32203	3.31255	5.28782	3.51978	2.6452	2.83185	3.37672	4.59896	2.70031	0.2623	7.2	0.0349	low similarity	1	0.3336	11.7	0.0177	low similarity	1	0	0	0	no fragment overlap	0	0.3816	17.3	0.5961	structural outlier	2	0.3413	9.5	0.0673	low similarity	1	5	C=CC=P(C1=CC=CC=C1)(C1=CC=CC=C1)C1=CC=CC=C1	DTXSID10333290	Triphenyl(prop-2-en-1-ylidene)-lambda~5~-phosphane	KTXDDSBSRMDZLM-UHFFFAOYSA-N
333	C(N1CNC2=C(C1)C=CC=N2)C1=CC=CC=C1	c1ccc(cc1)CN1CNc2c(C1)cccn2	1.81	1.81	0.19	1.28	1.7968	8.744	1.42791	2.05484	2.35973	-0.260656	2.10268	0.661736	-0.741172	-0.6613	0.817084	1.23004	-0.760784	0.3916	15	0.0974	low similarity	1	0.4487	22.8	0.0237	low similarity	1	0.1147	15.1	0.0215	low similarity	1	0.3068	11.2	0.0393	low similarity	1	0.5532	27.5	0.1381	high leverage	1	5	C(N1CNC2=C(C1)C=CC=N2)C1=CC=CC=C1	DTXSID50438233	Pyrido[2,3-d]pyrimidine, 1,2,3,4-tetrahydro-3-(phenylmethyl)-	WAWNSSUMSGJWCJ-UHFFFAOYSA-N
334	N#CC1=CC2=C(C=C1)N(C=N2)C1CCCCC1	N#Cc1ccc2c(c1)ncn2C1CCCCC1	1.89	1.65	0.02	0.72	1.7968	9.677	4.0173	4.46844	5.13676	3.46714	4.95168	3.63924	2.95223	3.0692	3.30068	4.59854	3.00142	0.324	10.7	0.0548	low similarity	1	0.4568	23.5	0.1405	high leverage low similarity	1	0.9039	93.9	0.0182		0	0.3219	12.2	0.0508	low similarity	1	0.5613	28.6	0.1385	high leverage	1	4	N#CC1=CC2=C(C=C1)N(C=N2)C1CCCCC1	DTXSID50682072	1-Cyclohexyl-1H-benzimidazole-5-carbonitrile	DURWCXWCURBKLM-UHFFFAOYSA-N
335	NC1=CC=C(N=C1)N1CCCC2=CC=CC=C12	Nc1ccc(nc1)N1CCCc2c1cccc2	1.98	2.02	0.27	0.97	1.7968	9.364	2.45351	3.37634	3.11953	0.748244	3.10288	1.52134	0.239928	0.305	1.88338	2.42234	0.306216	0.4975	25.9	0.0228		0	0.4756	25.6	0.0128		0	0	0	0.012	out of domain	2	0.3797	16.9	0.0552	low similarity	1	0.5477	26.9	0.0584		0	3	NC1=CC=C(N=C1)N1CCCC2=CC=CC=C12	DTXSID601241843	6-(3,4-Dihydro-1(2H)-quinolinyl)-3-pyridinamine	QPGPWDYYRQUBJT-UHFFFAOYSA-N
336	CC1=NC2=C(C#N)C3=C(CCCC3)N2C(C)=C1	N#Cc1c2nc(C)cc(n2c2c1CCCC2)C	1.99	1.78	0.02	0.98	1.7968	9.489	2.85616	3.42074	4.12748	2.04494	3.87358	2.55394	1.50153	1.6274	2.15608	3.30474	1.51442	0.1943	4	1.1844	leverage > 1	3	0.6815	51.2	0.0341		0	0.9039	93.9	0.0182		0	0.2873	10	0.062	low similarity	1	0.2171	3.6	0.0835	out of domain	2	6	CC1=NC2=C(C#N)C3=C(CCCC3)N2C(C)=C1	DTXSID60353887	2,4-dimethyl-6,7,8,9-tetrahydropyrimido[1,2-a]indole-10-carbonitrile	JYPUZBCTJJJTNJ-UHFFFAOYSA-N
337	NC1=NC(=O)N(O)C=C1	Nc1ccn(c(=O)n1)O	1.28	1.58	0.58	1.2	0.8514	5.361	-1.7751	-1.74283	-2.49357	-5.68179	-2.85695	-3.74827	-5.86216	-5.9309	-2.82212	-3.97513	-5.98893	0	0	0.0628	out of domain	2	0.551	33.2	0.0115		0	0.1344	16.9	0.0204	low similarity	1	0.2273	6.5	0.0449	low similarity	1	0.5069	21.5	0.0494	low similarity	1	5	NC1=NC(=O)N(O)C=C1	DTXSID10326506	4-amino-1-hydroxypyrimidin-2-one	DQDFTGKLWKBNCB-UHFFFAOYSA-N
338	C(N1CCNC2=CC=CC=C12)C1=CN=CC=C1	c1ccc(cn1)CN1CCNc2c1cccc2	2.02	2.12	0.19	1.35	1.7968	9.22	0.953988	1.82674	2.00609	-0.962756	1.77848	0.199736	-1.49947	-1.42	0.305384	0.78074	-1.50778	0.532	30.3	0.5064	structural outlier	2	0.5164	29.4	0.0319		0	0.1147	15.1	0.0215	low similarity	1	0.3888	18.8	0.1016	low similarity	1	0.5637	29.1	0.1238	high leverage	1	5	C(N1CCNC2=CC=CC=C12)C1=CN=CC=C1	DTXSID60585742	1-[(Pyridin-3-yl)methyl]-1,2,3,4-tetrahydroquinoxaline	ITTJTLYDQNPQGB-UHFFFAOYSA-N
339	CC(C#N)(C#N)C1(C)CN1CC1=CC=CC=C1	N#CC(C1(C)CN1Cc1ccccc1)(C#N)C	1.22	1.91	0.1	1.05	1.8624	7.9	1.89178	3.03392	3.42066	0.882092	3.52417	1.44545	0.508404	0.4747	1.88431	2.52332	0.507688	0.4131	16.7	0.1714	high leverage low similarity	1	0.5559	33.7	0.0576		0	0	0	0.0441	out of domain	2	0.4523	26.6	0.3059	structural outlier	2	0.5494	27.1	0.2132	high leverage	1	6	CC(C#N)(C#N)C1(C)CN1CC1=CC=CC=C1	DTXSID701161137	2-Methyl-2-[2-methyl-1-(phenylmethyl)-2-aziridinyl]propanedinitrile	ZLIOSUZMAJJCHG-UHFFFAOYNA-N
340	NC1=C(C=C2C=NC=CC2=N1)C1=CCCCC1	Nc1nc2ccncc2cc1C1=CCCCC1	2.13	1.66	0.27	0.97	1.7968	9.335	2.94864	3.47324	3.36544	1.47004	3.18628	2.07874	0.939528	1.0784	2.20828	2.76104	0.993816	0.5766	36.9	0.0283		0	0.5148	29.3	0.0272		0	0	0	0.012	out of domain	2	0.3614	15.2	0.0933	low similarity	1	0.4857	19.5	0.3457	structural outlier	2	5	NC1=C(C=C2C=NC=CC2=N1)C1=CCCCC1	DTXSID70304668	NSC166752	NDGGEEVBTFWDQY-UHFFFAOYSA-N
341	CC1=CC=C(C=CC2=NC(C)=NC(C)=N2)C=C1	Cc1ccc(cc1)C=Cc1nc(C)nc(n1)C	1.79	1.28	-0.11	0.95	1.8624	8.088	3.24372	3.80112	4.95104	3.66349	4.75247	3.72945	3.1507	3.3216	2.99541	4.39312	3.12569	0.4348	18.7	0.1671	high leverage low similarity	1	0.3539	14.6	0.0609	low similarity	1	0.4388	58.1	0.1363	structural outlier	2	0.2676	8.7	0.2209	high leverage low similarity	1	0.2775	6.1	0.1777	high leverage low similarity	1	6	CC1=CC=C(C=CC2=NC(C)=NC(C)=N2)C=C1	DTXSID70845248	2,4-Dimethyl-6-[2-(4-methylphenyl)ethenyl]-1,3,5-triazine	CYVAGCCXIQYNSD-UHFFFAOYSA-N
342	CC1=CC=CC(=C1)N=NC1=CC(C)=C(N)C=C1	Cc1cccc(c1)N=Nc1ccc(c(c1)C)N	1.93	2	0.27	0.79	1.8624	9.146	3.16706	4.36932	3.92182	1.93069	4.12127	2.43685	1.4279	1.4838	2.89081	3.57632	1.53409	0.2895	8.2	0.1326	high leverage low similarity	1	0.36	14.9	0.0403	low similarity	1	0	0	0.012	out of domain	2	0.5391	39.8	0.0196		0	0.2845	6.6	0.0612	low similarity	1	5	CC1=CC=CC(=C1)N=NC1=CC(C)=C(N)C=C1	DTXSID901038251	Benzenamine, 2-methyl-4-[2-(3-methylphenyl)diazenyl]-	FKTXSJWQORNULK-UHFFFAOYSA-N
343	CCCCNC1=C(C=NC2=CC=CC=C12)C#N	CCCCNc1c(C#N)cnc2c1cccc2	1.71	1.71	0.21	0.83	1.8624	9.253	3.49477	4.14922	4.21549	2.27349	4.17437	2.62295	1.8178	1.8796	2.96621	3.65632	1.88389	0.5217	28.8	0.0197		0	0.7127	56.1	0.0226		0	0.3691	48.8	0.0398		0	0.3002	10.7	0.0621	low similarity	1	0.5201	23.5	0.0448	low similarity	1	2	CCCCNC1=C(C=NC2=CC=CC=C12)C#N	DTXSID901285105	4-(Butylamino)-3-quinolinecarbonitrile	BYKMQGUVBKSQPQ-UHFFFAOYSA-N
344	CC1=C(C)C(C#N)=C(N)N1CC1=CC=CC=C1	N#Cc1c(N)n(c(c1C)C)Cc1ccccc1	1.67	2.28	0.29	1.12	1.8624	9.577	1.81549	2.85802	2.63313	-0.444208	2.63117	0.527548	-0.898296	-0.9179	1.27461	1.58612	-0.844712	0.463	22.3	0.3011	structural outlier	2	0.5016	28.1	0.0431		0	0.2396	35.5	0.0298		0	0.6117	50.9	0.0423		0	0.4691	18.4	0.1177	high leverage low similarity	1	3	CC1=C(C)C(C#N)=C(N)N1CC1=CC=CC=C1	DTXSID90376887	2-amino-1-benzyl-4,5-dimethyl-1H-pyrrole-3-carbonitrile	RJDOFGRDZKVLTM-UHFFFAOYSA-N
345	CCOP(=S)(OC(C)C)OC1=CN=C(N=C1)C(C)(C)C	CCOP(=S)(Oc1cnc(nc1)C(C)(C)C)OC(C)C	0.98	1.13	0	1.21	2.4465	8.598	4.1654	4.72652	5.92074	4.26567	5.82328	3.90868	3.88049	3.94415	4.31344	5.14518	3.87983	0.6163	44.9	0.0542		0	0.2593	7.9	0.2408	structural outlier	2	0	0	0	no fragment overlap	0	0.3106	11.4	0.1035	low similarity	1	0.273	5.7	0.0799	low similarity	1	4	CCOP(=S)(OC(C)C)OC1=CN=C(N=C1)C(C)(C)C	DTXSID1032482	Tebupirimfos	AWYOMXWDGWUJHS-UHFFFAOYSA-N
346	C1CCN(C1)C1=NC=C(N=C1)C1=CC=CC=C1	c1ccc(cc1)c1cnc(cn1)N1CCCC1	1.81	1.92	0	1.09	1.7968	9.032	2.08635	2.87904	3.62951	1.20184	3.44028	1.86464	0.689528	0.7703	1.57588	2.63854	0.679216	0.3126	9.9	0.399	structural outlier	2	0.236	6	0.0169	low similarity	1	0	0	0	no fragment overlap	0	0.5404	40	0.1134		0	0.2585	5.2	0.1792	high leverage low similarity	1	4	C1CCN(C1)C1=NC=C(N=C1)C1=CC=CC=C1	DTXSID60587600	2-Phenyl-5-(pyrrolidin-1-yl)pyrazine	WHYKKVDUOXOPAX-UHFFFAOYSA-N
347	ClC1=CC2=C(C=CC=N2)C=C1	Clc1ccc2c(c1)nccc2	1.37	1.05	0	0.39	1.1667	6.159	2.97412	3.12123	3.83364	2.88539	3.70254	3.04058	2.57858	2.64705	2.46637	3.53878	2.53235	0.4781	23.7	0.0454	low similarity	1	0.7571	64	0.0097		0	0	0	0	no fragment overlap	0	0.6174	52	0.0535		0	0.7829	73.9	0.0137		0	1	ClC1=CC2=C(C=CC=N2)C=C1	DTXSID10334803	7-chloroquinoline	QNGUPQRODVPRDC-UHFFFAOYSA-N
348	CCCN(CC)CC1COC2(CCC(CC2)C(C)(C)C)O1	CCCN(CC1COC2(O1)CCC(CC2)C(C)(C)C)CC	0.57	0.89	0	1.02	2.6448	8.503	5.59636	6.16344	7.39314	6.19398	7.46164	5.2826	5.88431	5.9076	6.04012	6.91874	5.92118	0.4204	17.5	0.0481	low similarity	1	0.488	26.8	0.1655	high leverage	1	0	0	0	no fragment overlap	0	0.2206	6.3	0.0479	low similarity	1	0.4986	20.5	0.1979	high leverage low similarity	1	4	CCCN(CC)CC1COC2(CCC(CC2)C(C)(C)C)O1	DTXSID1034212	Spiroxamine	PUYXTUJWRLOUCW-UHFFFAOYSA-N
349	CCCCC(=O)OC1=CC=C(C=C1)[N+]([O-])=O	CCCCC(=O)Oc1ccc(cc1)N(=O)=O	0.96	1.6	0	0.63	1.6695	7.627	3.2136	3.93578	4.67535	2.76121	4.74754	2.86494	2.46537	2.41585	3.04983	4.05642	2.46749	0.5419	31.5	0.0115		0	0.542	32.3	0.0756		0	0	0	0	no fragment overlap	0	0.6073	50	0.0194		0	0.6155	37.1	0.1491	high leverage	1	1	CCCCC(=O)OC1=CC=C(C=C1)[N+]([O-])=O	DTXSID10336362	4-Nitrophenyl valerate	RJQXEHRFVKJLJO-UHFFFAOYSA-N
350	OC(=O)C1=CC=CC=C1NC1=CC(Cl)=CC(Cl)=C1	Clc1cc(cc(c1)Cl)Nc1ccccc1C(=O)O	1.96	2.05	0.69	0.4	1.8841	9.938	4.75932	5.9833	4.02218	2.32138	4.51841	2.69823	1.87899	1.87675	4.33373	4.27055	2.12974	0.6838	59.5	0.2737	structural outlier	2	0.3736	16.1	0.0069	low similarity	1	0.5107	64.3	0.5	structural outlier	2	0.7259	70.8	0.127		0	0.4659	18	0.1248	high leverage low similarity	1	6	OC(=O)C1=CC=CC=C1NC1=CC(Cl)=CC(Cl)=C1	DTXSID10349356	Dichlorophenyl-ABA	FNGSQOJHNAYHAT-UHFFFAOYSA-N
351	CC(=O)OC1(CCC2C3C=C(C)C4=CC(=O)CCC4C3CCC12C)C(C)=O	CC(=O)OC1(CCC2C1(C)CCC1C2C=C(C2=CC(=O)CCC12)C)C(=O)C	1.71	3.04	0	1.62	2.9347	12.898	3.08337	5.14424	5.78035	1.84093	5.9655	2.37894	1.17516	1.15375	3.17841	4.40198	1.30351	0.4171	17	0.055	low similarity	1	0.2591	7.9	0.064	low similarity	1	0	0	0	no fragment overlap	0	0.3157	11.6	0.2817	structural outlier	2	0.4047	13.3	0.297	structural outlier	2	6	CC(=O)OC1(CCC2C3C=C(C)C4=CC(=O)CCC4C3CCC12C)C(C)=O	DTXSID90207349	Nomegestrol acetate	IIVBFTNIGYRNQY-YQLZSBIMSA-N
352	CC1=CC(C)=C(C2=C(OC(=O)CC(C)(C)C)C3(CCCC3)OC2=O)C(C)=C1	O=C(CC(C)(C)C)OC1=C(C(=O)OC21CCCC2)c1c(C)cc(cc1C)C	1.29	2.49	0	0.94	3.0003	11.84	5.90802	8.10082	8.46723	6.09017	9.0926	5.56196	5.53224	5.48895	6.59554	8.15146	5.74919	0.6196	45.5	0.0417		0	0.3959	17.9	0.2826	structural outlier	2	0	0	0	no fragment overlap	0	0.5791	46.1	0.0558		0	0.1827	2.2	0.1453	out of domain	2	4	CC1=CC(C)=C(C2=C(OC(=O)CC(C)(C)C)C3(CCCC3)OC2=O)C(C)=C1	DTXSID1034929	Spiromesifen	GOLXNESZZPUPJE-UHFFFAOYSA-N
353	ClC1=NC=CC(NC(=O)NC2=CC=CC=C2)=C1	O=C(Nc1ccnc(c1)Cl)Nc1ccccc1	1.87	1.85	0.77	0.93	1.7617	9.064	2.52762	3.24818	1.49499	-0.885514	1.60614	0.106884	-1.27992	-1.27015	1.80632	1.01453	-1.14495	0.6002	41.8	0.0989		0	0.5194	30	0.1307	high leverage	1	0.3056	44.5	0.2384	structural outlier	2	0.4532	26.6	0.0559		0	0.2461	4.6	0.0364	out of domain	2	5	ClC1=NC=CC(NC(=O)NC2=CC=CC=C2)=C1	DTXSID1034634	Forchlorfenuron	GPXLRLUVLMHHIK-UHFFFAOYSA-N
354	C(N1C=CC=N1)C1=CC=CC=C1	c1ccc(cc1)Cn1cccn1	1.27	1.32	0	0.7	1.285	6.299	1.86922	2.24655	3.03319	1.3673	2.8844	1.8376	1.0571	1.0865	1.46075	2.33545	0.9835	0.6702	55.3	0.0653		0	0.3105	10.3	0.0372	low similarity	1	0	0	0	no fragment overlap	0	0.2383	7.1	0.1397	high leverage low similarity	1	0.5105	22.4	0.0786	low similarity	1	3	C(N1C=CC=N1)C1=CC=CC=C1	DTXSID70393512	1-benzyl-1H-pyrazole	AKQAJYLKBCWJBV-UHFFFAOYSA-N
355	C(N1C=CN=C1)C1=CC=CC=C1	c1ccc(cc1)Cn1cncc1	1.34	1.57	0	0.85	1.285	6.456	1.06673	1.63165	2.38416	0.2624	2.2304	1.0138	-0.0722	-0.0582	0.65525	1.46955	-0.1575	0.2342	5.6	0.0504	low similarity	1	0.3524	14.6	0.0229	low similarity	1	0	0	0	no fragment overlap	0	0.3303	12.5	0.021	low similarity	1	0.2377	4.3	0.0785	out of domain	2	5	C(N1C=CN=C1)C1=CC=CC=C1	DTXSID60195183	1-Benzylimidazole	KKKDZZRICRFGSD-UHFFFAOYSA-N
356	NC1=CC2=CC=CC=C2C=C1N	Nc1cc2ccccc2cc1N	1.97	1.75	0.55	0.63	1.285	7.555	1.9455	2.66735	1.36805	-0.521	1.476	0.4911	-0.9094	-0.8725	1.24535	1.07875	-0.8329	0.4973	25.9	0.0343		0	0	0	0.0269	out of domain	2	0	0	0.048	out of domain	2	0.2855	9.7	0.0253	low similarity	1	0.615	37.1	0.1048		0	5	NC1=CC2=CC=CC=C2C=C1N	DTXSID4061121	2,3-Naphthalenediamine	XTBLDMQMUSHDEN-UHFFFAOYSA-N
357	CCON=C(CC)C1C(=O)CC(CC1=O)C1=C(C)C=C(C)C=C1C	CCON=C(C1C(=O)CC(CC1=O)c1c(C)cc(cc1C)C)CC	1.49	1.83	0	1.35	2.7273	11.422	4.58645	5.43907	6.51653	4.08333	6.38174	3.9553	3.52986	3.60975	4.39605	5.51431	3.60433	0.5654	34.7	0.0876		0	0.2502	7.7	0.3023	structural outlier	2	0	0	0	no fragment overlap	0	0.4666	28.6	0.0532		0	0.1607	1.7	0.572	out of domain structural outlier	2	4	CCON=C(CC)C1C(=O)CC(CC1=O)C1=C(C)C=C(C)C=C1C	DTXSID1034973	Tralkoxydim	DQFPEYARZIQXRM-UHFFFAOYSA-N
358	CN1C=CC=C1C1=CC=CN=C1	Cn1cccc1c1cccnc1	1.33	1.77	0	0.83	1.285	6.812	1.00681	1.69235	2.38652	0.0172	2.2732	0.8454	-0.321	-0.3354	0.56655	1.41665	-0.3931	0.4891	24.7	0.0334	low similarity	1	0.3236	11.1	0.0406	low similarity	1	0	0	0	no fragment overlap	0	0.6015	48.9	0.0218		0	0.2963	7.1	0.1466	high leverage low similarity	1	3	CN1C=CC=C1C1=CC=CN=C1	DTXSID3075048	Pyridine, 3-(1-methyl-1H-pyrrol-2-yl)-	RYFOJXFXERAMLS-UHFFFAOYSA-N
359	C(C1=CNN=C1)C1=CC=CC=C1	c1ccc(cc1)Cc1c[nH]nc1	1.24	1.21	0.68	0.6	1.285	6.583	2.36904	2.49535	1.20263	-0.5215	1.2305	0.2189	-0.712	-0.7515	1.65345	0.83395	-0.6655	0.687	60	0.0433		0	0.3806	16.6	0.0676	low similarity	1	0.172	21.3	0.2222	structural outlier	2	0.6112	50.9	0.0431		0	0.4398	15.7	0.127	high leverage low similarity	1	4	C(C1=CNN=C1)C1=CC=CC=C1	DTXSID20473691	1H-Pyrazole, 4-(phenylmethyl)-	DLHAWERXBUJHNY-UHFFFAOYSA-N
360	C(C1=CN=CN1)C1=CC=CC=C1	c1ccc(cc1)Cc1cnc[nH]1	1.32	1.25	0.46	0.85	1.285	6.796	1.58133	1.54145	1.12016	-0.936	0.8816	-0.0532	-1.183	-1.1816	0.71865	0.30475	-1.2115	0.4097	16.4	0.0325	low similarity	1	0.3562	14.8	0.1068	high leverage low similarity	1	0.4449	58.6	0.0729	high leverage	1	0.5497	41.8	0.0462		0	0.4298	15	0.2565	structural outlier	2	5	C(C1=CN=CN1)C1=CC=CC=C1	DTXSID10344043	4-Benzyl-1H-imidazole	HREUGOAZLRNTEM-UHFFFAOYSA-N
361	OC(C(O)=O)C1=CC(F)=CC(F)=C1	OC(c1cc(F)cc(c1)F)C(=O)O	0.76	1.24	0.6	0.68	1.1667	5.188	1.18019	1.49433	0.482528	-1.58331	0.583344	-0.710016	-1.66852	-1.79185	0.779671	-0.125115	-1.68585	0.5468	32.1	0.0419		0	0.4212	20	0.0076	low similarity	1	0.1627	20.3	0.2037	structural outlier	2	0.4223	22.8	0.0232	low similarity	1	0.4297	15	0.1443	high leverage low similarity	1	5	OC(C(O)=O)C1=CC(F)=CC(F)=C1	DTXSID10343273	3,5-Difluoromandelic acid	PHMLPPFFMSRWBK-UHFFFAOYSA-N
362	FC1=CC=C(C=C1)C(=O)OC(=O)C1=CC=C(F)C=C1	O=C(c1ccc(cc1)F)OC(=O)c1ccc(cc1)F	1.1	1.46	0	0.48	1.7315	7.783	4.14501	4.88218	5.52639	4.12907	5.66948	3.95668	3.80069	3.79255	4.05049	5.23653	3.83833	0.413	16.7	0.0412	low similarity	1	0.3943	17.6	0.0179	low similarity	1	0	0	0	no fragment overlap	0	0.2821	9.6	0.0501	low similarity	1	0.2197	3.7	0.0756	out of domain	2	5	FC1=CC=C(C=C1)C(=O)OC(=O)C1=CC=C(F)C=C1	DTXSID10342180	4-Fluorobenzoic Anhydride	BBLXFRIGTQYGOT-UHFFFAOYSA-N
363	CC1NC(CCCCCCCCCCC(C)=O)CCC1O	CC(=O)CCCCCCCCCCC1CCC(C(N1)C)O	0.74	0.89	0.31	1.74	2.7104	10.65	4.13786	3.43982	4.58518	1.91803	3.86863	1.88041	1.60548	1.6495	3.29135	2.90382	1.57965	0.5086	27.4	0.0058		0	0.3999	18.2	0.5664	structural outlier	2	0	0	0.0086	out of domain	2	0.6458	56.7	0.6818	structural outlier	2	0.6239	38.8	0.0716		0	6	CC1NC(CCCCCCCCCCC(C)=O)CCC1O	DTXSID90966641	12-(5-Hydroxy-6-methylpiperidin-2-yl)dodecan-2-one	QPRMGHKASRLPJP-FGTMMUONSA-N
364	CCN(CC)CCOC(=O)C1(CCC(C)C)CCCCC1	CCN(CCOC(=O)C1(CCCCC1)CCC(C)C)CC	0.4	0.75	0	1.05	2.7104	8.733	5.94725	6.24412	7.66371	6.44913	7.63193	5.41661	6.17288	6.1873	6.28195	7.08332	6.20105	0.5307	30.2	0.1464	high leverage	1	0.5435	32.4	0.1299	high leverage	1	0	0	0	no fragment overlap	0	0.6823	64.2	0.1686	high leverage	1	0.5823	32.1	0.6501	structural outlier	2	5	CCN(CC)CCOC(=O)C1(CCC(C)C)CCCCC1	DTXSID80183007	Isomylamine	BHSHHNNBVMXJNZ-UHFFFAOYSA-N
365	N#CC1=CN(C2CCCCC2)C2=C1C=CC=N2	N#Cc1cn(c2c1cccn2)C1CCCCC1	1.81	1.85	0.02	0.84	1.7968	9.779	3.36516	3.91804	4.61258	2.47714	4.41488	2.86324	1.97263	2.0528	2.63588	3.83374	2.00702	0.3482	12.1	0.0967	low similarity	1	0.4705	25	0.0334		0	0.9039	93.9	0.0182		0	0.577	45.7	0.0953		0	0.3793	11.7	0.1456	high leverage low similarity	1	2	N#CC1=CN(C2CCCCC2)C2=C1C=CC=N2	DTXSID50311991	1-cyclohexylpyrrolo[2,3-b]pyridine-3-carbonitrile	HTRDCORNPBXKJL-UHFFFAOYSA-N
366	NC1=CC=CC2=C(N)C=CC=C12	Nc1cccc2c1cccc2N	1.97	1.75	0.55	0.63	1.285	7.737	2.02376	2.66735	1.40627	-0.521	1.476	0.4911	-0.9094	-0.8725	1.24535	1.07875	-0.8329	0.6248	46.3	0.0338		0	0	0	0.0269	out of domain	2	0	0	0.048	out of domain	2	0.2855	9.7	0.0253	low similarity	1	0.6116	36.3	0.1099		0	5	NC1=CC=CC2=C(N)C=CC=C12	DTXSID3020916	1,5-Naphthalenediamine	KQSABULTKYLFEV-UHFFFAOYSA-N
367	ClC1=CC=C2C=CC=CC2=N1	Clc1ccc2c(n1)cccc2	1.35	0.96	0	0.25	1.1667	6.002	3.51651	3.70174	4.33687	3.71119	4.29024	3.67788	3.41288	3.48525	3.10457	4.26778	3.38655	0.5604	34	0.0609		0	0.7738	68.4	0.0119		0	0	0	0	no fragment overlap	0	0.2972	10.6	0.0239	low similarity	1	0.7433	63.8	0.0114		0	1	ClC1=CC=C2C=CC=CC2=N1	DTXSID8060612	Quinoline, 2-chloro-	OFUFXTHGZWIDDB-UHFFFAOYSA-N
368	CCC1=CC(OC)=C(CCNCC2=C(OC)C=CC=C2)C=C1OC	COc1cc(CC)c(cc1CCNCc1ccccc1OC)OC	1.67	1.9	0.14	1.58	2.7273	11.497	3.7013	4.52206	5.23128	2.44863	5.01734	2.6921	1.87356	1.96825	3.37345	4.02932	1.93973	0.5223	28.9	0.1015		0	0.5317	31.4	0.1536	high leverage	1	0.3963	51	0.042		0	0.1238	1.1	0.1797	out of domain	2	0.3414	9.5	0.1931	high leverage low similarity	1	4	CCC1=CC(OC)=C(CCNCC2=C(OC)C=CC=C2)C=C1OC	DTXSID901014188	2-(2,5-Dimethoxy-4-ethylphenyl)-N-(2-methoxybenzyl)ethanamine	PXDVGFGXPVCNAB-UHFFFAOYSA-N
369	CCCCCCCCC=CCCCCCCCC=O	CCCCCCCCC=CCCCCCCCC=O	0.3	0.74	0	0.67	2.6175	9.335	7.30732	7.40278	8.76195	7.83585	8.7767	6.5013	7.59685	7.57945	7.42687	8.44642	7.67405	0.8347	86.9	0.0261		0	0.8275	75	0.0221		0	0	0	0	no fragment overlap	0	0.7626	78	0.5576	structural outlier	2	0.6226	38.3	0.0352		0	2	CCCCCCCCC=CCCCCCCCC=O	DTXSID9074305	9-Octadecenal	ZENZJGDPWWLORF-UHFFFAOYSA-N
370	CNC(=O)OC1=C(C=CC=C1)C1OCCO1	CNC(=O)Oc1ccccc1C1OCCO1	1.06	1.78	0.23	1.47	1.6039	7.688	-0.111461	0.155695	0.717596	-2.76504	0.300548	-1.49387	-3.05201	-3.10965	-0.852093	-1.05976	-3.16178	0.504	27.1	0.0393		0	0.5842	37.3	0.1002	high leverage	1	0.4836	62.3	0.2036	structural outlier	2	0.3942	19.4	0.1278	low similarity	1	0.342	9.5	0.3593	structural outlier	2	6	CNC(=O)OC1=C(C=CC=C1)C1OCCO1	DTXSID2041886	Dioxacarb	SDKQRNRRDYRQKY-UHFFFAOYSA-N
371	NC(C(CC(O)=O)C1=CC=CC=C1)C(O)=O	OC(=O)CC(C(C(=O)O)N)c1ccccc1	1.2	2.16	1.08	1.49	1.6695	7.816	-0.656125	0.160375	-2.24496	-6.27139	-2.15706	-4.31646	-6.47263	-6.64475	-1.33417	-3.61558	-6.41491	0.5035	27.1	0.0824		0	0.5733	36	0.0126		0	0.2045	23.3	0.3339	structural outlier	2	0.4145	21.7	0.1871	high leverage low similarity	1	0.1917	2.6	0.2573	out of domain structural outlier	2	5	NC(C(CC(O)=O)C1=CC=CC=C1)C(O)=O	DTXSID30610974	3-Phenyl-L-glutamic acid	UXEDFOHTFRNIJS-HTLJXXAVSA-N
372	NC(CC(=O)OCc1ccccc1)C(O)=O	NC(C(=O)O)CC(=O)OCc1ccccc1	1.07	1.9	0.62	1.54	1.6695	7.697	-0.430395	0.030775	-0.69755	-4.46209	-0.91756	-2.88376	-4.70103	-4.81065	-1.13487	-2.35367	-4.74411	0.5713	36	0.1563	high leverage	1	0.4744	25.4	0.0284		0	0	0	0.2715	out of domain structural outlier	2	0.383	17.5	0.2013	high leverage low similarity	1	0.3698	11	0.0789	low similarity	1	5	NC(CC(=O)OCc1ccccc1)C(O)=O	DTXSID50326126	2-amino-4-oxo-4-phenylmethoxybutanoic acid	VGALFAWDSNRXJK-UHFFFAOYSA-N
373	COC1=CC=CC=C1OCC1CNC(=O)O1	COc1ccccc1OCC1CNC(=O)O1	1.12	1.84	0.2	1.07	1.6039	7.287	1.01691	1.84329	2.04509	-0.734838	2.02295	0.143628	-1.03761	-1.10095	0.735707	0.947145	-1.07478	0.3971	15.3	0.102	low similarity	1	0.5573	33.7	0.0817		0	0.1527	18.6	0.1921	structural outlier	2	0.4954	33.1	0.0623		0	0.4417	15.8	0.1556	high leverage low similarity	1	4	COC1=CC=CC=C1OCC1CNC(=O)O1	DTXSID9023255	Mephenoxalone	ZMNSRFNUONFLSP-UHFFFAOYSA-N
374	CNC(=O)OC1=CC=CC2=C1OC(C)(C)O2	CNC(=O)Oc1cccc2c1OC(O2)(C)C	1.15	1.83	0.23	1.07	1.6039	6.77	0.803299	1.8499	1.84182	-0.806838	1.93605	0.088028	-1.11111	-1.17105	0.735407	0.879945	-1.14278	0.3039	9.5	0.0463	low similarity	1	0.662	48.4	0.4283	structural outlier	2	0.4836	62.3	0.2036	structural outlier	2	0.6023	49	0.0621		0	0.5627	29	0.0476		0	5	CNC(=O)OC1=CC=CC2=C1OC(C)(C)O2	DTXSID9032327	Bendiocarb	XEGGRYVFLWGFHI-UHFFFAOYSA-N
375	OCC1CCC(=O)N1	OCC1CCC(=O)N1	0.65	1.33	0.53	1.03	0.8787	4.471	-1.144	-1.16317	-1.66746	-4.60305	-1.90622	-3.07628	-4.6469	-4.79505	-1.88507	-3.03491	-4.78441	0.4889	24.7	0.0121	low similarity	1	0.5856	37.6	0.0218		0	0.5565	69.8	0.1106	structural outlier	2	0.5339	38.8	0.292	structural outlier	2	0.4787	18.9	0.025	low similarity	1	6	OCC1CCC(=O)N1	DTXSID10339752	5-(hydroxymethyl)pyrrolidin-2-one	HOBJEFOCIRXQKH-UHFFFAOYSA-N
376	NC(CC=C)C(O)=O	NC(C(=O)O)CC=C	0.55	1.07	0.62	1.07	0.9443	3.921	-1.01001	-1.10468	-1.8156	-4.47761	-2.02242	-3.05826	-4.48552	-4.62395	-1.61194	-3.06594	-4.62233	0.5566	33.4	0.0258		0	0.3799	16.6	0.0159	low similarity	1	0	0	0.2715	out of domain structural outlier	2	0.3167	11.7	0.1845	high leverage low similarity	1	0.5634	29	0.0779		0	4	NC(CC=C)C(O)=O	DTXSID10936821	2-Aminopent-4-enoic acid	WNNNWFKQCKFSDK-BYPYZUCNSA-N
377	CCCCCCC=CCCCCCCCC(=O)NCCO	CCCCCCC=CCCCCCCCC(=O)NCCO	0.65	1.36	0.67	1.36	2.776	10.686	4.89494	5.1151	4.5534	1.88568	4.50632	1.84082	1.63236	1.5507	4.53078	3.5642	1.76292	0.6071	43.5	0.2614	structural outlier	2	0.5599	34.2	0.0548		0	0.038	2.2	0.0545	out of domain	2	0.445	25.7	0.6897	structural outlier	2	0.5853	32.5	0.05		0	6	CCCCCCC=CCCCCCCCC(=O)NCCO	DTXSID50711250	N-(2-Hydroxyethyl)hexadec-9-enamide	WFRLANWAASSSFV-UHFFFAOYSA-N
379	NC1(CCC1)C(O)=O	OC(=O)C1(N)CCC1	0.29	0.47	0.74	0.59	0.8787	3.879	1.29424	0.535035	-0.414482	-2.05525	-0.621816	-1.29518	-1.9561	-2.09355	0.468531	-1.11782	-2.03821	0.1846	3.7	0.5047	out of domain structural outlier	2	0.5358	31.7	0.1191	high leverage	1	0	0	0.0322	out of domain	2	0.5497	41.8	0.0138		0	0.5917	33.3	0.1804	high leverage	1	6	NC1(CCC1)C(O)=O	DTXSID60176811	1-Aminocyclobutanecarboxylic acid	FVTVMQPGKVHSEY-UHFFFAOYSA-N
380	OC(=O)C1CCCN1	OC(=O)C1CCCN1	0.5	1.24	0.71	0.93	0.8787	4.198	-0.821893	-0.847765	-1.93399	-4.74905	-2.04592	-3.26698	-4.7274	-4.91365	-1.50717	-3.10941	-4.82861	0.6993	62.1	0.052		0	0.3175	10.7	0.0206	low similarity	1	0	0	1.0105	leverage > 1	3	0.3836	17.6	0.5427	structural outlier	2	0.6906	51.5	0.0737		0	6	OC(=O)C1CCCN1	DTXSID9041104	DL-Proline	ONIBWKKTOPOVIA-UHFFFAOYSA-N
381	CC(=O)NCCC=O	O=CCCNC(=O)C	0.45	1.52	0.34	1.05	0.9443	4.11	-1.44384	-1.03798	-1.07411	-4.16581	-1.17932	-2.73076	-4.20982	-4.39455	-1.80094	-2.50373	-4.36933	0.5618	34.3	0.0188		0	0.3098	10.2	0.077	low similarity	1	0.2036	23.3	0.0204	low similarity	1	0.5724	45.1	0.1777	high leverage	1	0.4636	17.8	0.0194	low similarity	1	4	CC(=O)NCCC=O	DTXSID90420091	3-acetamidopropanal	ARJPPNFIEQKVBB-UHFFFAOYSA-N
382	C1CC2CNCCN2C1	N1CCN2C(C1)CCC2	0.58	1.1	0.14	1.29	1.0773	4.665	-1.08446	-1.35363	-0.339238	-3.18487	-0.881564	-1.9674	-3.29524	-3.36745	-1.76095	-2.08209	-3.52447	0.3911	15	0.0914	low similarity	1	0.3683	15.6	0.0146	low similarity	1	0.3963	51	0.042		0	0.2426	7.3	0.2018	high leverage low similarity	1	0.4746	18.7	0.1819	high leverage low similarity	1	4	C1CC2CNCCN2C1	DTXSID10339772	Octahydropyrrolo[1,2-a]pyrazine	FTTATHOUSOIFOQ-UHFFFAOYSA-N
383	CC(C)N=C=NC(C)C	CC(N=C=NC(C)C)C	0.56	0.86	0	0.65	1.2085	3.582	1.33764	1.88033	2.69046	1.48243	2.77482	1.70062	1.35191	1.30875	1.62671	2.18328	1.22367	0.4087	16.4	0.0127	low similarity	1	0.158	2.5	0.0074	out of domain	2	0	0	0	no fragment overlap	0	0.3147	11.6	0.0166	low similarity	1	0.6108	36.2	0.0675		0	4	CC(C)N=C=NC(C)C	DTXSID4025086	Diisopropylcarbodiimide	BDNKZNFMNDZQMI-UHFFFAOYSA-N
384	CC1(C)NC=NC1(C)C	CC1(C)N=CNC1(C)C	0.63	1.03	0.12	0.72	1.1429	3.975	0.845739	1.31014	1.78493	0.157082	1.81263	0.680708	0.032434	-0.03395	0.887877	1.10089	-0.088402	0	0	0.0184	out of domain	2	0.5327	31.5	0.0118		0	0.3553	47.8	0.0978	high leverage	1	0.3076	11.2	0.2761	structural outlier	2	0.5686	29.9	0.0758		0	5	CC1(C)NC=NC1(C)C	DTXSID80529941	4,4,5,5-Tetramethyl-4,5-dihydro-1H-imidazole	GNCJRTJOPHONBZ-UHFFFAOYSA-N
385	CCCCCCCCCCCCCCC1CCC1=O	CCCCCCCCCCCCCCC1CCC1=O	0.12	0.17	0	0.52	2.5519	9.367	8.48419	7.73349	9.44901	9.0921	9.19711	7.38039	8.91917	8.93635	8.21375	9.18595	8.97718	0.6972	61.8	0.0418		0	0	0	0.1695	out of domain	2	0	0	0	no fragment overlap	0	0.637	55.4	0.1471	high leverage	1	0.4976	20.5	0.1528	high leverage low similarity	1	4	CCCCCCCCCCCCCCC1CCC1=O	DTXSID10340742	2-Tetradecylcyclobutanone	HTZLOIBLMXPDGR-UHFFFAOYSA-N
386	OC(=O)CNCC=C	C=CCNCC(=O)O	0.54	1.17	0.61	0.99	0.9443	3.874	-0.893417	-0.783585	-1.59117	-4.22161	-1.68462	-2.84196	-4.23112	-4.38565	-1.36984	-2.72754	-4.35053	0.4869	24.4	0.1272	high leverage low similarity	1	0.605	40	0.005		0	0	0	0.0606	out of domain	2	0.266	8.6	0.0483	low similarity	1	0.5811	32.1	0.1915	high leverage	1	5	OC(=O)CNCC=C	DTXSID40185688	N-Allylglycine	YVWGGGZYGSZDKW-UHFFFAOYSA-N
387	OC(=O)C1=CC=C(O1)C1=CC=C(Cl)C=C1	Clc1ccc(cc1)c1ccc(o1)C(=O)O	1.37	1.61	0.46	0.47	1.4818	7.94	3.35094	3.90459	3.06979	1.27294	3.22258	1.73994	0.984328	0.9444	2.77173	2.79909	1.07572	0.5605	34	0.0162		0	0.5111	29.1	0.0102		0	0	0	0.0207	out of domain	2	0.766	78.4	0.0912		0	0.4489	16.4	0.2367	structural outlier	2	4	OC(=O)C1=CC=C(O1)C1=CC=C(Cl)C=C1	DTXSID10352441	5-(4-Chlorophenyl)-2-furoic acid	XIPQHWUSDHTXOO-UHFFFAOYSA-N
388	CCCC1=CC2=C(NC3=CC=CC=C23)N=C1N	CCCc1cc2c(nc1N)[nH]c1c2cccc1	2.13	1.89	0.73	0.82	1.7968	10.1	3.38799	3.96464	2.31269	0.102744	2.34848	0.960936	-0.359572	-0.3057	2.41868	1.93384	-0.193184	0.7486	71.9	0.129	high leverage	1	0.5707	35.6	0.0226		0	0	0	0.0838	out of domain	2	0.2867	9.9	0.0285	low similarity	1	0.7385	62.4	0.1694	high leverage	1	5	CCCC1=CC2=C(NC3=CC=CC=C23)N=C1N	DTXSID50229921	9H-Pyrido(2,3-b)indole, 2-amino-3-propyl-	YUFARODWGPYIKZ-UHFFFAOYSA-N
389	CC1=CC=C(C=C1)N=NC1=CC(C)=C(N)C=C1	Cc1ccc(cc1)N=Nc1ccc(c(c1)C)N	1.95	1.63	0.27	0.79	1.8624	9.146	3.68876	4.41122	4.18082	2.56789	4.19357	2.89435	2.0718	2.1794	3.20461	3.85332	2.16029	0.2938	8.4	0.128	high leverage low similarity	1	0.3613	15	0.1438	high leverage low similarity	1	0	0	0.012	out of domain	2	0.5391	39.8	0.0196		0	0.2845	6.6	0.0612	low similarity	1	5	CC1=CC=C(C=C1)N=NC1=CC(C)=C(N)C=C1	DTXSID401040534	Benzenamine, 2-methyl-4-[2-(4-methylphenyl)diazenyl]-	UIXXDYWWVXRLMZ-UHFFFAOYSA-N
390	ClC1=CC(Cl)=C(Cl)C2=C1C1=CC=CC=C1O2	Clc1cc(Cl)c2c(c1Cl)oc1c2cccc1	1.89	1.95	0	-0.02	1.6415	9.112	5.53367	6.88828	6.84288	5.97487	7.31158	5.69118	5.47379	5.52555	5.40569	7.30293	5.64313	0.7103	63.7	0.1115	high leverage	1	0.6873	52	0.2722	structural outlier	2	0	0	0	no fragment overlap	0	0.509	35.2	0.1799	high leverage	1	0.3068	7.7	0.0277	low similarity	1	5	ClC1=CC(Cl)=C(Cl)C2=C1C1=CC=CC=C1O2	DTXSID70947372	1,3,4-Trichlorodibenzo[b,d]furan	FIPOITUDJFQRRN-UHFFFAOYSA-N
391	OCC1=CC2=C(C=C1)C=CC1=CC=CC=C1S2(=O)=O	OCc1ccc2c(c1)S(=O)(=O)c1ccccc1C=C2	2.32	2.46	0.33	1.27	1.9349	10.65	1.67311	2.78285	2.33926	-0.796658	2.23927	0.416648	-1.40295	-1.32595	0.896737	1.2875	-1.32336	0.2287	5.3	0.2918	structural outlier	2	0.4529	23.2	0.0532	low similarity	1	0.296	43.7	0.034		0	0.4935	32.8	0.1626	high leverage	1	0.3025	7.5	0.0724	low similarity	1	5	OCC1=CC2=C(C=C1)C=CC1=CC=CC=C1S2(=O)=O	DTXSID10227928	L 640035	NYFDVYBQHBRTNS-UHFFFAOYSA-N
392	CN(C)C(=O)CCCOC(=O)C(C)(C)OC1=CC=C(Cl)C=C1	CN(C(=O)CCCOC(=O)C(Oc1ccc(cc1)Cl)(C)C)C	1.04	2.04	0	1.46	2.4964	10.272	2.85988	3.83502	4.96194	1.77971	4.84945	2.07553	1.34554	1.3112	2.75413	3.54382	1.35577	0.5814	37.5	0.1565	high leverage	1	0.5589	34	0.3025	structural outlier	2	0	0	0	no fragment overlap	0	0.6135	51.4	0.07		0	0.0698	0.2	1.8813	leverage > 1	3	6	CN(C)C(=O)CCCOC(=O)C(C)(C)OC1=CC=C(Cl)C=C1	DTXSID1022841	Clofibride	CXQGFLBVUNUQIA-UHFFFAOYSA-N
393	CCN(CC)CCOC1=CC=C(C=C1)C(=C(Cl)C1=CC=CC=C1)C1=CC=CC=C1	CCN(CCOc1ccc(cc1)C(=C(c1ccccc1)Cl)c1ccccc1)CC	2.27	2.06	0	1.15	3.2971	13.775	7.33716	8.89146	9.48577	7.90102	9.69557	7.14009	7.10267	7.30985	7.48112	9.3187	7.347	0.2997	8.8	0.1617	high leverage low similarity	1	0.152	2.3	0.1395	out of domain	2	0	0	0	no fragment overlap	0	0.2926	10.3	0.3893	structural outlier	2	0.5524	27.4	0.1898	high leverage	1	6	CCN(CC)CCOC1=CC=C(C=C1)C(=C(Cl)C1=CC=CC=C1)C1=CC=CC=C1	DTXSID1022843	Clomiphene	GKIRPKYJQBWNGO-UHFFFAOYSA-N
394	[O-][N+](=O)C1=CC2=C(NC(=O)CN=C2C2=CC=CC=C2Cl)C=C1	O=C1CN=C(c2c(N1)ccc(c2)N(=O)=O)c1ccccc1Cl	2.33	1.71	0.33	1.41	2.1072	11.427	2.99696	2.97146	3.14694	0.570076	2.5545	1.37684	-0.037988	0.1494	1.67424	1.94196	0.006864	0.4977	25.9	0.1099	high leverage	1	0.5441	32.5	0.1682	high leverage	1	0.4675	60.6	0.2012	structural outlier	2	0.3801	17	0.2592	high leverage low similarity	1	0.2568	5.1	0.0703	low similarity	1	6	[O-][N+](=O)C1=CC2=C(NC(=O)CN=C2C2=CC=CC=C2Cl)C=C1	DTXSID1022845	Clonazepam	DGBIGWXXNGSACT-UHFFFAOYSA-N
395	NS(=O)(=O)C1=CC(Cl)=C(Cl)C(=C1)S(N)(=O)=O	Clc1cc(cc(c1Cl)S(=O)(=O)N)S(=O)(=O)N	1.91	2.55	1.01	1.44	1.7226	9.182	-0.305574	0.86993	-1.64214	-5.62129	-1.51207	-3.56985	-6.0075	-6.0942	-1.10316	-2.82677	-5.89559	0.6094	43.7	0.0667		0	0.5429	32.4	0.0495		0	0	0	0.117	out of domain structural outlier	2	0.501	33.9	0.0494		0	0.1867	2.4	0.4054	out of domain structural outlier	2	4	NS(=O)(=O)C1=CC(Cl)=C(Cl)C(=C1)S(N)(=O)=O	DTXSID1022922	Dichlorphenamide	GJQPMPFPNINLKP-UHFFFAOYSA-N
396	CCN(CC)CCOC(=O)C1(CCCCC1)C1CCCCC1	CCN(CCOC(=O)C1(CCCCC1)C1CCCCC1)CC	0.67	0.93	0	1.05	2.7427	9.807	6.23312	6.47483	7.87436	6.50527	7.76426	5.5483	6.16034	6.20125	6.30465	7.24378	6.21347	0.7113	63.9	0.1549	high leverage	1	0.5878	37.8	0.1357	high leverage	1	0	0	0	no fragment overlap	0	0.6823	64.2	0.1686	high leverage	1	0.4841	19.4	0.2531	structural outlier	2	5	CCN(CC)CCOC(=O)C1(CCCCC1)C1CCCCC1	DTXSID1022926	Dicyclomine	CURUTKGFNZGFSE-UHFFFAOYSA-N
397	BrC(Br)(Br)COC1=CC=CC=C1	BrC(COc1ccccc1)(Br)Br	1.55	1.3	0	0.29	1.5819	7.173	4.40327	5.27269	5.63787	5.0004	5.87571	4.75039	4.59767	4.67965	4.40215	5.82535	4.65558	0.6683	55	0.1682	high leverage	1	0.6483	46.5	0.0793		0	0	0	0	no fragment overlap	0	0.5913	47.4	0.0023		0	0.5956	33.9	0.0414		0	1	BrC(Br)(Br)COC1=CC=CC=C1	DTXSID10229528	Benzene, 2,2,2-tribromoethoxy-	QRVPGYYHILNSKL-UHFFFAOYSA-N
398	CN(C)CCOC(C)(C1=CC=CC=C1)C1=NC=CC=C1	CN(CCOC(c1ccccn1)(c1ccccc1)C)C	1.32	1.82	0	1.3	2.287	9.084	2.70659	3.79115	4.68692	2.19746	4.66904	2.46664	1.73502	1.7665	2.76251	3.66905	1.74074	0.4497	20.9	0.0767	low similarity	1	0.4213	20	0.1571	high leverage low similarity	1	0	0	0	no fragment overlap	0	0.3474	14.1	0.1045	low similarity	1	0.4136	14	0.0402	low similarity	1	4	CN(C)CCOC(C)(C1=CC=CC=C1)C1=NC=CC=C1	DTXSID1022970	Doxylamine	HCFDWZZGGLSKEP-UHFFFAOYSA-N
399	NC(CSSc1ncccc1[N+]([O-])=O)C(O)=O	OC(=O)C(CSSc1ncccc1N(=O)=O)N	2.01	2.54	0.62	1.6	1.7734	9.777	-0.394996	0.54917	-0.554134	-4.62403	-0.741712	-2.70583	-5.10204	-5.1197	-1.34476	-2.13273	-5.06969	0.5853	38.2	0.048		0	0.4497	22.9	0.1281	high leverage low similarity	1	0	0	0.2715	out of domain structural outlier	2	0.5463	41	0.2262	high leverage	1	0.1597	1.7	0.1232	out of domain	2	6	NC(CSSc1ncccc1[N+]([O-])=O)C(O)=O	DTXSID10229765	S-(3-Nitro-2-pyridinesulfenyl)cysteine	SOGTULYCPNFAGT-YFKPBYRVSA-N
400	ClC1=CC2=C(OC3=C2C(Cl)=CC(Cl)=C3)C=C1	Clc1ccc2c(c1)c1c(Cl)cc(cc1o2)Cl	1.96	1.95	0	-0.05	1.6415	8.986	5.583	7.04288	6.91782	6.17737	7.44128	5.86868	5.66119	5.72465	5.5374	7.48463	5.83873	0.8282	85.8	0.0469		0	0.6873	52	0.2722	structural outlier	2	0	0	0	no fragment overlap	0	0.5671	44.4	0.1826	high leverage	1	0.7624	69	0.0305		0	3	ClC1=CC2=C(OC3=C2C(Cl)=CC(Cl)=C3)C=C1	DTXSID10227448	1,3,8-Trichlorodibenzofuran	PHFSTDOPTZHECA-UHFFFAOYSA-N
401	CCOC1=CC=C2N=C(SC2=C1)S(N)(=O)=O	CCOc1ccc2c(c1)sc(n2)S(=O)(=O)N	1.94	2.14	0.51	1.25	1.6902	8.481	0.638512	1.69701	0.723398	-2.25078	0.735964	-0.872296	-2.70551	-2.6855	0.099526	-0.24229	-2.66388	0.6581	53.2	0.0358		0	0.3654	15.3	0.3848	structural outlier	2	0	0	0.0292	out of domain	2	0.5448	40.7	0.0536		0	0.2123	3.5	0.1315	out of domain	2	6	CCOC1=CC=C2N=C(SC2=C1)S(N)(=O)=O	DTXSID1023021	Ethoxzolamide	OUZWUKMCLIBBOG-UHFFFAOYSA-N
402	CCN(CC)CCN1C2=C(C=C(Cl)C=C2)C(=NCC1=O)C1=C(F)C=CC=C1	CCN(CCN1C(=O)CN=C(c2c1ccc(c2)Cl)c1ccccc1F)CC	2.04	1.77	0	1.93	2.8959	12.733	3.64011	3.9568	5.45343	2.52592	4.80429	2.82537	1.82721	2.03805	2.88207	3.82055	1.84326	0.439	19.1	0.2516	structural outlier	2	0.4035	18.5	0.1663	high leverage low similarity	1	0	0	0	no fragment overlap	0	0.5821	46.4	0.2592	high leverage	1	0	0	0.2454	out of domain structural outlier	2	6	CCN(CC)CCN1C2=C(C=C(Cl)C=C2)C(=NCC1=O)C1=C(F)C=CC=C1	DTXSID1023071	Flurazepam	SAADBVWGJQAEFS-UHFFFAOYSA-N
403	CN(CC(=O)N1CCOCC1)CC1=C(NC(=O)C2=CC=CC=C2)C=CC=C1Cl	CN(Cc1c(Cl)cccc1NC(=O)c1ccccc1)CC(=O)N1CCOCC1	2.29	3.25	0.38	1.89	2.9956	14.192	2.49056	4.40968	3.91378	-0.532852	3.97959	0.604712	-1.28172	-1.2573	2.08253	2.39008	-1.09773	0.245	6.2	0.0912	low similarity	1	0.51	29	0.1183	high leverage	1	0.0686	5.8	0.0165	low similarity	1	0.3094	11.4	0.0824	low similarity	1	0.2696	5.5	0.2853	structural outlier	2	6	CN(CC(=O)N1CCOCC1)CC1=C(NC(=O)C2=CC=CC=C2)C=CC=C1Cl	DTXSID1023075	Fominoben	KSNNEUZOAFRTDS-UHFFFAOYSA-N
404	CCC1(CCC(=O)NC1=O)C1=CC=CC=C1	CCC1(CCC(=O)NC1=O)c1ccccc1	1.27	1.63	0.53	0.69	1.7253	7.817	3.08508	3.91616	2.8867	0.930174	3.1467	1.40936	0.642738	0.59085	2.82599	2.56852	0.741686	0.5343	30.6	0.018		0	0.2564	7.8	0.0498	low similarity	1	0	0	0.054	out of domain	2	0.5928	47.8	0.9099	structural outlier	2	0.7661	69.9	0.0371		0	5	CCC1(CCC(=O)NC1=O)C1=CC=CC=C1	DTXSID1023102	Glutethimide	JMBQKKAJIKAWKF-UHFFFAOYSA-N
405	O=C1CCC2=C1C=CC(=C2)N1CCOCC1	O=C1CCc2c1ccc(c2)N1CCOCC1	1.32	1.9	0	1.18	1.6597	7.797	0.942587	1.74138	2.60834	-0.218374	2.4347	0.632544	-0.606738	-0.61435	0.589361	1.33563	-0.675786	0.1948	4	0.2159	out of domain structural outlier	2	0.1056	0.8	0.1983	out of domain structural outlier	2	0	0	0	no fragment overlap	0	0.6116	50.9	0.0275		0	0.5283	24.3	0.1487	high leverage low similarity	1	5	O=C1CCC2=C1C=CC(=C2)N1CCOCC1	DTXSID60672984	5-(Morpholin-4-yl)-2,3-dihydro-1H-inden-1-one	KOKWAPWBFRGMKH-UHFFFAOYSA-N
406	CCN(CC)C1=CC=C2C=CC(=O)OC2=C1	CCN(c1ccc2c(c1)oc(=O)cc2)CC	1.28	1.55	0	0.99	1.7253	8.245	2.44232	2.80986	3.81528	1.57557	3.5577	1.98846	1.20054	1.22815	1.91589	2.78071	1.15709	0.6812	58.9	0.0056		0	0.4588	23.6	0.154	high leverage low similarity	1	0	0	0	no fragment overlap	0	0.3843	17.7	0.0475	low similarity	1	0.4989	20.6	0.3225	structural outlier	2	4	CCN(CC)C1=CC=C2C=CC(=O)OC2=C1	DTXSID9066627	2H-1-Benzopyran-2-one, 7-(diethylamino)-	QXAMGWKESXGGNV-UHFFFAOYSA-N
407	NCC(O)COC1=CC=CC2=CC=CC=C12	NCC(COc1cccc2c1cccc2)O	1.79	1.66	0.34	1.5	1.7253	8.645	0.638523	0.821165	0.945882	-1.99733	0.461496	-0.755344	-2.43856	-2.35555	-0.310011	-0.509785	-2.49351	0.5999	41.7	0.022		0	0.4957	27.5	0.1203	high leverage	1	0.5722	70.3	0.2014	structural outlier	2	0.4437	25.5	0.0515		0	0.4827	19.2	0.0334	low similarity	1	4	NCC(O)COC1=CC=CC2=CC=CC=C12	DTXSID90943119	1-Amino-3-[(naphthalen-1-yl)oxy]propan-2-ol	ZFMCITCRZXLMDJ-UHFFFAOYNA-N
408	COCCOC1=CN=C(NS(=O)(=O)C2=CC=CC=C2)N=C1	COCCOc1cnc(nc1)NS(=O)(=O)c1ccccc1	1.79	2.63	0.12	1.85	2.1628	10.33	-0.118152	1.10604	1.68853	-2.52588	1.4089	-1.05394	-3.08741	-3.0783	-0.635136	-0.24236	-3.12206	0.4862	24.3	0.0362	low similarity	1	0.4792	26	0.0511		0	0	0	0.0102	out of domain	2	0.3417	13.5	0.0547	low similarity	1	0.3029	7.5	0.1182	high leverage low similarity	1	5	COCCOC1=CN=C(NS(=O)(=O)C2=CC=CC=C2)N=C1	DTXSID1023108	Glycodiazine	QFWPJPIVLCBXFJ-UHFFFAOYSA-N
409	OCC1=CC2=C(C=C1)C(=O)C=CC2=O	OCc1ccc2c(c1)C(=O)C=CC2=O	1.44	1.44	0.33	0.98	1.3594	7.83	1.51225	1.36897	1.46154	-0.975548	1.04501	-0.018212	-1.28568	-1.2662	0.416322	0.33477	-1.33217	0.5212	28.8	0.2196	structural outlier	2	0.1844	3.5	0.1835	out of domain structural outlier	2	0.296	43.7	0.034		0	0.5928	47.8	0.0446		0	0.4869	19.6	0.4862	structural outlier	2	6	OCC1=CC2=C(C=C1)C(=O)C=CC2=O	DTXSID10231085	1,4-Naphthalenedione, 6-(hydroxymethyl)-	NOHJZBWIKAMVBD-UHFFFAOYSA-N
410	OC(=O)C1=CC=C2C=CC=CC2=C1O	OC(=O)c1ccc2c(c1O)cccc2	1.65	1.63	0.87	0.61	1.3594	7.779	2.40172	2.84807	0.737826	-1.32645	0.890808	-0.296412	-1.59838	-1.6363	1.54542	0.46727	-1.47397	0.285	8	0.0115	low similarity	1	0.3666	15.4	0.0086	low similarity	1	0.1597	19.9	0.0231	low similarity	1	0.4756	30.4	0.0106		0	0.4818	19.2	0.0669	low similarity	1	4	OC(=O)C1=CC=C2C=CC=CC2=C1O	DTXSID5058937	1-Hydroxy-2-naphthoic acid	SJJCQDRGABAVBB-UHFFFAOYSA-N
411	CC(I)C1OCC(CO)O1	OCC1COC(O1)C(I)C	0.99	0.99	0.27	1.15	1.2797	6.081	0.626907	0.202085	0.763878	-1.54927	0.229504	-0.628356	-1.74864	-1.74315	-0.262739	-0.581165	-1.88859	0.615	44.8	0.0188		0	0.5732	36	0.0263		0	0.6981	79.2	0.0972	high leverage	1	0.1854	3.8	0.3851	out of domain structural outlier	2	0.5476	26.9	0.2439	structural outlier	2	5	CC(I)C1OCC(CO)O1	DTXSID1023152	Iodinated Glycerol B	LTINPJMVDKPJJI-UHFFFAOYSA-N
412	CCCN(CC)C(CC)C(=O)NC1=C(C)C=CC=C1C	CCCN(C(C(=O)Nc1c(C)cccc1C)CC)CC	1.08	1.42	0.15	1.26	2.4816	9.482	4.02172	4.64208	5.34662	3.20973	5.26631	3.11113	2.81314	2.8435	3.96181	4.45658	2.85159	0.4026	15.8	0.0437	low similarity	1	0.7723	68.1	0.0319		0	0.0844	11.1	0.5132	structural outlier	2	0.26	8.1	0.2608	high leverage low similarity	1	0.4246	14.6	0.0779	low similarity	1	5	CCCN(CC)C(CC)C(=O)NC1=C(C)C=CC=C1C	DTXSID1023027	Etidocaine	VTUSIVBDOCDNHS-UHFFFAOYSA-N
413	N1C=NC2=NC=CC=C12	c1cnc2c(c1)[nH]cn2	1.22	1.26	0.62	0.86	0.8642	5.661	0.001752	-0.28659	-1.14894	-3.60576	-1.47866	-2.16902	-3.75507	-3.8071	-1.15345	-2.19989	-3.8306	0.3352	11.2	0.0782	low similarity	1	0.3788	16.4	0.0588	low similarity	1	0.2702	40.5	0.2544	structural outlier	2	0.3062	11.2	0.0941	low similarity	1	0.3531	10.2	0.1035	low similarity	1	6	N1C=NC2=NC=CC=C12	DTXSID9075375	1H-Imidazo[4,5-b]pyridine	GAMYYCRTACQSBR-UHFFFAOYSA-N
414	C1=NN=C2C=CC=CN12	c1ccc2n(c1)cnn2	1.55	1.74	0	0.86	0.8642	5.992	-0.421118	-0.03909	0.686368	-1.83596	0.360344	-0.528216	-2.17147	-2.1583	-1.23435	-0.50439	-2.309	0.4004	15.6	1.1711	leverage > 1	3	0.5519	33.4	0.0723		0	0	0	0	no fragment overlap	0	0.5123	35.8	0.094		0	0.3834	12	0.1814	high leverage low similarity	1	4	C1=NN=C2C=CC=CN12	DTXSID70950083	[1,2,4]Triazolo[4,3-a]pyridine	AYSYSOQSKKDJJY-UHFFFAOYSA-N
415	C1=NN2C=CC=NC2=C1	c1ccn2c(n1)ccn2	1.47	1.53	0	0.66	0.8642	5.426	0.321602	0.77541	1.39051	-0.559564	1.21024	0.434884	-0.869168	-0.8491	-0.261954	0.56841	-0.984396	0.4138	16.7	1.142	leverage > 1	3	0.5361	31.7	0.1024	high leverage	1	0	0	0	no fragment overlap	0	0.2818	9.6	0.0256	low similarity	1	0.3555	10.3	0.0793	low similarity	1	6	C1=NN2C=CC=NC2=C1	DTXSID70469781	Pyrazolo[1,5-a]pyrimidine	LDIJKUBTLZTFRG-UHFFFAOYSA-N
416	NCCC1=CC(OC(=O)C2=CC=CC=C2)=C(OC(=O)C2=CC=CC=C2)C=C1	NCCc1ccc(c(c1)OC(=O)c1ccccc1)OC(=O)c1ccccc1	2.35	2.49	0.17	1.54	2.7442	9.478	2.17456	4.98861	4.48593	2.15024	5.11804	2.69738	1.41103	1.5476	3.19805	4.14431	1.5486	0.385	14.7	0.0443	low similarity	1	0.3316	11.6	0.0737	low similarity	1	0.8347	87.5	0.0271		0	0.2885	10	0.2055	high leverage low similarity	1	0.1901	2.6	1.5302	leverage > 1	3	6	NCCC1=CC(OC(=O)C2=CC=CC=C2)=C(OC(=O)C2=CC=CC=C2)C=C1	DTXSID00964032	4-(2-Aminoethyl)-1,2-phenylene dibenzoate	SOLDHABFOYNUBA-UHFFFAOYSA-N
417	CC(=O)ON(OCC1=CC=C(C=C1)C1=CC=CC=C1)C(=O)C1=CC=CC=C1	CC(=O)ON(C(=O)c1ccccc1)OCc1ccc(cc1)c1ccccc1	2	2.34	0	1.31	2.7442	12.966	4.71	5.84691	6.67711	3.89894	6.57244	4.00288	3.21633	3.3212	4.27555	5.68711	3.3466	0.4601	21.8	0.4681	structural outlier	2	0.3072	10.2	0.0545	low similarity	1	0	0	0	no fragment overlap	0	0.2826	9.7	0.0935	low similarity	1	0.1794	2.2	0.1333	out of domain	2	6	CC(=O)ON(OCC1=CC=C(C=C1)C1=CC=CC=C1)C(=O)C1=CC=CC=C1	DTXSID101030641	N-(Acetyloxy)-N-((1,1'-biphenyl)-4-ylmethoxy)benzamide	XNPHDVFHLWSNQW-UHFFFAOYSA-N
418	OC1=CC=CC=C1C(=O)OCC(=O)NC(C1=CC=CC=C1)C1=CC=CC=C1	O=C(NC(c1ccccc1)c1ccccc1)COC(=O)c1ccccc1O	2.32	2.44	0.35	1.32	2.7442	12.906	4.4457	5.85001	5.37421	2.62224	5.47354	3.03148	1.92213	2.0334	4.04515	4.68301	2.1244	0.5648	34.7	0.0236		0	0.4967	27.6	0.1605	high leverage	1	0.2238	33.9	0.185	structural outlier	2	0.3295	12.5	0.2068	high leverage low similarity	1	0.1191	0.7	0.1842	out of domain	2	6	OC1=CC=CC=C1C(=O)OCC(=O)NC(C1=CC=CC=C1)C1=CC=CC=C1	DTXSID101333447	[2-(benzhydrylamino)-2-oxoethyl] 2-hydroxybenzoate	XIRCTWDRIMAIAC-UHFFFAOYSA-N
419	CCOC(=O)C1=C(N=C(OC)C(=O)C(=C1)C1=CC=CC=C1)C1=CC=CC=C1	CCOC(=O)c1cc(c2ccccc2)c(=O)c(nc1c1ccccc1)OC	2.27	1.97	0	1.56	2.7442	12.366	4.1112	4.95881	5.96511	3.49864	5.64724	3.69788	2.76523	2.9743	3.61685	4.89161	2.8428	0.4208	17.5	0.0663	low similarity	1	0.156	2.4	0.0523	out of domain	2	0	0	0	no fragment overlap	0	0.4408	25.1	0.1851	high leverage	1	0.3325	8.9	0.1217	high leverage low similarity	1	5	CCOC(=O)C1=C(N=C(OC)C(=O)C(=C1)C1=CC=CC=C1)C1=CC=CC=C1	DTXSID10217440	Ethyl 2-methoxy-3-oxo-4,7-diphenyl-3H-azepine-6-carboxylate	ZJNQQIGXBZGHTF-UHFFFAOYSA-N
420	CC(=C)C(=O)OCCOC(=O)C(C#N)=C(C1=CC=CC=C1)C1=CC=CC=C1	N#CC(=C(c1ccccc1)c1ccccc1)C(=O)OCCOC(=O)C(=C)C	1.84	2.65	0.05	1.25	2.8098	12.258	4.32456	6.25289	6.57039	3.66258	6.87334	3.8064	3.00661	3.0377	4.48247	5.81629	3.17528	0.4103	16.4	0.0554	low similarity	1	0.4652	24.2	0.0307	low similarity	1	0.2134	32.2	0.011		0	0.5353	39.1	0.1113		0	0	0	0.065	out of domain	2	4	CC(=C)C(=O)OCCOC(=O)C(C#N)=C(C1=CC=CC=C1)C1=CC=CC=C1	DTXSID30997257	2-[(2-Methylprop-2-enoyl)oxy]ethyl 2-cyano-3,3-diphenylprop-2-enoate	RYKLYVSCHKVVCC-UHFFFAOYSA-N
421	CC1=CC=C(C=C1)C(=O)ON(OCC1=CC=CC=C1)C(=O)C1=CC=CC=C1	Cc1ccc(cc1)C(=O)ON(C(=O)c1ccccc1)OCc1ccccc1	2.13	2.01	0	1.19	2.7442	12.873	5.54931	6.43051	7.29418	5.14634	7.13894	4.97658	4.44623	4.6138	5.05705	6.57201	4.5868	0.3927	15.1	0.0868	low similarity	1	0.3229	11	0.0588	low similarity	1	0	0	0	no fragment overlap	0	0.2277	6.5	0.0764	low similarity	1	0.1648	1.7	0.1433	out of domain	2	5	CC1=CC=C(C=C1)C(=O)ON(OCC1=CC=CC=C1)C(=O)C1=CC=CC=C1	DTXSID50176466	Benzamide, N-((4-methylbenzoyl)oxy)-N-(phenylmethoxy)-	FZHCGURHJSRFNE-UHFFFAOYSA-N
422	[O-][N+](=O)C=CC1=CC(OCC2=CC=CC=C2)=CC(OCC2=CC=CC=C2)=C1	O=N(=O)C=Cc1cc(OCc2ccccc2)cc(c1)OCc1ccccc1	2.51	2.01	0	1.18	2.7442	12.584	5.45954	6.63541	7.26729	5.49204	7.21784	5.34248	4.70843	4.9441	5.15445	6.82161	4.866	0.3273	10.8	0.0597	low similarity	1	0.4755	25.6	0.0518		0	0	0	0	no fragment overlap	0	0.4339	24.3	0.1235	low similarity	1	0.3582	10.4	0.0848	low similarity	1	3	[O-][N+](=O)C=CC1=CC(OCC2=CC=CC=C2)=CC(OCC2=CC=CC=C2)=C1	DTXSID50697863	1,1'-{[5-(2-Nitroethenyl)-1,3-phenylene]bis(oxymethylene)}dibenzene	VLKZULIHYKJZTG-UHFFFAOYSA-N
423	CC1=CC=CC(C2=CC=C(NC(=O)OCC3=CC=CC=C3)C=C2)=C1C(O)=O	O=C(Nc1ccc(cc1)c1cccc(c1C(=O)O)C)OCc1ccccc1	2.32	2.58	0.71	1.18	2.7442	13.245	4.81227	6.33201	4.6002	1.73084	4.91794	2.29268	1.08553	1.1348	4.33475	4.17341	1.3776	0.3996	15.6	0.0689	low similarity	1	0.3055	10.1	0.026	low similarity	1	0.0297	1.3	0.215	out of domain structural outlier	2	0.5792	46.1	0.0491		0	0.2091	3.4	0.1471	out of domain	2	6	CC1=CC=CC(C2=CC=C(NC(=O)OCC3=CC=CC=C3)C=C2)=C1C(O)=O	DTXSID601134204	[1,1‚Äö√Ñ√∂‚àö√ë‚àö‚àÇ‚Äö√†√∂‚àö√´‚Äö√†√∂‚Äö√†√á‚Äö√Ñ√∂‚àö‚Ä†‚àö‚àÇ‚Äö√†√∂‚àö¬¥‚Äö√Ñ√∂‚àö‚Ä†‚àö‚àÇ‚Äö√Ñ√∂‚àö‚Ä†‚àö√°‚Äö√Ñ√∂‚àö√ë‚àö‚àÇ‚Äö√†√∂‚Äö√Ñ‚Ä†‚Äö√†√∂‚Äö√†√á‚Äö√Ñ√∂‚àö‚Ä†‚àö‚àÇ‚Äö√†√∂¬¨¬•‚Äö√Ñ√∂‚àö√ë‚àö‚àÇ‚Äö√†√∂‚àö√´‚Äö√†√∂‚Äö√†√á‚Äö√Ñ√∂‚àö‚Ä†‚àö‚àÇ¬¨¬®¬¨¬¢¬¨¬®¬¨¬Æ‚Äö√†√∂‚àö¬∫-Biphenyl]-2-carboxylic acid, 3-methyl-4‚Äö√Ñ√∂‚àö√ë‚àö‚àÇ‚Äö√†√∂‚àö√´‚Äö√†√∂‚Äö√†√á‚Äö√Ñ√∂‚àö‚Ä†‚àö‚àÇ‚Äö√†√∂‚àö¬¥…	QISOCYTWBFQKLK-UHFFFAOYSA-N
424	CC1=CC(=CC=C1)C(=O)ON(OCC1=CC=CC=C1)C(=O)C1=CC=CC=C1	Cc1cccc(c1)C(=O)ON(C(=O)c1ccccc1)OCc1ccccc1	2.11	2.01	0	1.19	2.7442	12.873	5.54931	6.42191	7.29418	5.13074	7.13694	4.95938	4.43503	4.599	5.05405	6.56141	4.5748	0.3788	14.2	0.0902	low similarity	1	0.3229	11	0.0588	low similarity	1	0	0	0	no fragment overlap	0	0.2277	6.5	0.0764	low similarity	1	0.1648	1.7	0.1433	out of domain	2	5	CC1=CC(=CC=C1)C(=O)ON(OCC1=CC=CC=C1)C(=O)C1=CC=CC=C1	DTXSID60189249	Benzamide, N-((3-methylbenzoyl)oxy)-N-(phenylmethoxy)-	QWFWOIKZKXXQHF-UHFFFAOYSA-N
425	OC(=O)C1=CC(NC(=O)COC2=CC=C(CC3=CC=CC=C3)C=C2)=CC=C1	O=C(Nc1cccc(c1)C(=O)O)COc1ccc(cc1)Cc1ccccc1	2.33	2.42	1.04	1.22	2.7442	13.513	4.95571	6.10551	3.51458	0.576036	3.77594	1.30898	-0.014268	0.0225	4.16385	3.10781	0.315804	0.385	14.7	0.0291	low similarity	1	0.4756	25.6	0.1484	high leverage	1	0.1981	22.8	0.3498	structural outlier	2	0.5123	35.8	0.0371		0	0.2844	6.6	0.1364	high leverage low similarity	1	5	OC(=O)C1=CC(NC(=O)COC2=CC=C(CC3=CC=CC=C3)C=C2)=CC=C1	DTXSID70437324	3-[2-(4-Benzylphenoxy)acetamido]benzoic acid	KUECNRVUEFUMJG-UHFFFAOYSA-N
426	NC1=CC(=CC(=C1)C(=O)OCC1=CC=CC=C1)C(=O)OCC1=CC=CC=C1	Nc1cc(cc(c1)C(=O)OCc1ccccc1)C(=O)OCc1ccccc1	2.35	2.29	0.27	1.27	2.7442	13.232	4.98428	6.10311	5.98787	3.44334	5.95434	3.68008	2.72883	2.8723	4.41285	5.28871	2.921	0.2654	7.3	0.0349	low similarity	1	0.4126	19.4	0.0832	low similarity	1	0	0	0.012	out of domain	2	0.4014	20.2	0.093	low similarity	1	0.3235	8.5	0.0571	low similarity	1	6	NC1=CC(=CC(=C1)C(=O)OCC1=CC=CC=C1)C(=O)OCC1=CC=CC=C1	DTXSID80427519	DIBENZYL 5-AMINOISOPHTHALATE	VDJWRMQQXQBYIO-UHFFFAOYSA-N
427	CCN(CC)C1=CC2=C(C=C1)C=C(C(=O)C1=CC3=CC=CC=C3O1)C(=O)O2	CCN(c1ccc2c(c1)oc(=O)c(c2)C(=O)c1cc2c(o1)cccc2)CC	2.47	3	0	1.33	2.6786	13.613	3.83052	5.64093	6.05771	2.75769	6.12885	3.31257	1.95956	2.0612	3.43992	5.06613	2.12753	0.5304	30.1	0.0245		0	0.1663	2.9	0.4563	out of domain structural outlier	2	0	0	0	no fragment overlap	0	0.2343	6.9	0.2037	high leverage low similarity	1	0.4741	18.7	0.1817	high leverage low similarity	1	4	CCN(CC)C1=CC2=C(C=C1)C=C(C(=O)C1=CC3=CC=CC=C3O1)C(=O)O2	DTXSID90509592	3-(1-Benzofuran-2-carbonyl)-7-(diethylamino)-2H-1-benzopyran-2-one	DOPJDUKVDLSBPL-UHFFFAOYSA-N
428	CCOC1=CC=C2C(=O)N(CC3=CC=CC=C3)C(=O)C3=C2C1=C(OC)C=C3	CCOc1ccc2c3c1c(OC)ccc3c(=O)n(c2=O)Cc1ccccc1	2.83	1.63	0	1.67	2.6786	13.542	4.55869	4.50803	5.8526	3.66389	5.03455	3.92307	2.82426	3.179	3.27112	4.60453	2.87693	0.301	8.8	0.0694	low similarity	1	0.3325	11.7	0.0419	low similarity	1	0	0	0	no fragment overlap	0	0.185	3.8	0.2845	out of domain structural outlier	2	0.3024	7.5	0.1012	low similarity	1	5	CCOC1=CC=C2C(=O)N(CC3=CC=CC=C3)C(=O)C3=C2C1=C(OC)C=C3	DTXSID90888233	1H-Benz[de]isoquinoline-1,3(2H)-dione, 6-ethoxy-7-methoxy-2-(phenylmethyl)-	ZAGFAVZXMJYQOE-UHFFFAOYSA-N
429	[O-][N+](=O)C1=CC=C(O1)C=NN1CCCNC1=O	O=C1NCCCN1N=Cc1ccc(o1)N(=O)=O	1.47	2.52	0.34	1.44	1.5785	8.102	-0.954355	0.260625	-0.07234	-4.06827	-0.12268	-2.33608	-4.44669	-4.54075	-1.4443	-1.67732	-4.48413	0.618	45.2	0.0336		0	0.1326	1.5	0.3979	out of domain structural outlier	2	0.2036	23.3	0.0204	low similarity	1	0.4554	26.9	0.3935	structural outlier	2	0.3858	12.2	0.2112	high leverage low similarity	1	6	[O-][N+](=O)C1=CC=C(O1)C=NN1CCCNC1=O	DTXSID10226810	Furapyrimidone	NITMRIAAAKECLS-IZZDOVSWSA-N
430	CC1=C(CC#N)N2C=CC=C(OCC3=CC=CC=C3)C2=N1	N#CCc1c(C)nc2n1cccc2OCc1ccccc1	2.6	2.43	0.05	1.39	2.1492	11.248	2.12541	3.34306	3.76663	0.909236	3.56474	1.84908	0.170532	0.3448	1.4874	2.69696	0.227704	0.1501	3.3	1.2823	leverage > 1	3	0.5407	32.2	0.048		0	0.2134	32.2	0.011		0	0.2354	7	0.0728	low similarity	1	0.3729	11.2	0.0815	low similarity	1	5	CC1=C(CC#N)N2C=CC=C(OCC3=CC=CC=C3)C2=N1	DTXSID10226971	SCH 28080	PYKJFEPAUKAXNN-UHFFFAOYSA-N
431	CCCCN(CCCC)CCNC1=NC(=NO1)C1=CC=CC=C1	CCCCN(CCCC)CCNc1onc(n1)c1ccccc1	1.38	1.92	0.19	1.46	2.6705	11.187	3.80791	4.65153	5.19289	2.33329	5.07696	2.53266	1.83743	1.86595	3.54136	4.03067	1.91351	0.1226	3	0.1029	out of domain	2	0.6866	51.9	0.0216		0	0.1147	15.1	0.0215	low similarity	1	0.3073	11.2	0.0451	low similarity	1	0	0	0.255	out of domain structural outlier	2	6	CCCCN(CCCC)CCNC1=NC(=NO1)C1=CC=CC=C1	DTXSID1022710	Butalamine	VYWQZAARVNRSTR-UHFFFAOYSA-N
432	CCCC(=O)C1=CC2=C(SC3=CC=CC=C3N2CCCN2CCN(C)CC2)C=C1	CCCC(=O)c1ccc2c(c1)N(CCCN1CCN(CC1)C)c1c(S2)cccc1	2.57	2.37	0	1.96	3.2764	15.203	4.66971	5.54722	6.75965	3.52611	6.26435	3.78923	2.64684	2.8912	3.90783	5.25612	2.76957	0.2693	7.4	0.162	high leverage low similarity	1	0.4736	25.3	0.1753	structural outlier	2	0	0	0	no fragment overlap	0	0.5362	39.1	0.1865	high leverage	1	0.5337	24.9	0.4975	structural outlier	2	6	CCCC(=O)C1=CC2=C(SC3=CC=CC=C3N2CCCN2CCN(C)CC2)C=C1	DTXSID1022712	Butaperazine	DVLBYTMYSMAKHP-UHFFFAOYSA-N
433	C1=CN2N=CC=CC2=N1	c1cnn2c(c1)ncc2	1.47	1.53	0	0.66	0.8642	5.426	0.321602	0.77541	1.39051	-0.559564	1.21024	0.434884	-0.869168	-0.8491	-0.261954	0.56841	-0.984396	0.4138	16.7	1.142	leverage > 1	3	0.5361	31.7	0.1024	high leverage	1	0	0	0	no fragment overlap	0	0.2818	9.6	0.0256	low similarity	1	0.3555	10.3	0.0793	low similarity	1	6	C1=CN2N=CC=CC2=N1	DTXSID10227408	Imidazo(1,2-b)pyridazine	VTVRXITWWZGKHV-UHFFFAOYSA-N
434	N1C=C2N=CC=CC2=N1	c1cnc2c(c1)n[nH]c2	1.22	1.01	0.68	0.6	0.8642	5.28	1.07662	0.80051	-0.378552	-2.12836	-0.551356	-1.04152	-2.25797	-2.2919	0.080546	-0.94729	-2.2896	0.4023	15.7	0.0851	low similarity	1	0.3384	11.9	0.0809	low similarity	1	0.172	21.3	0.2222	structural outlier	2	0.3245	12.4	0.096	low similarity	1	0.3596	10.5	0.0873	low similarity	1	6	N1C=C2N=CC=CC2=N1	DTXSID10949931	2H-Pyrazolo[4,3-b]pyridine	AMFYRKOUWBAGHV-UHFFFAOYSA-N
435	N1C=C2C=CC=NC2=N1	c1cnc2c(c1)c[nH]n2	1.22	1.01	0.68	0.6	0.8642	5.28	1.07662	0.80051	-0.378552	-2.12836	-0.551356	-1.04152	-2.25797	-2.2919	0.080546	-0.94729	-2.2896	0.4023	15.7	0.0851	low similarity	1	0.3384	11.9	0.0809	low similarity	1	0.172	21.3	0.2222	structural outlier	2	0.3245	12.4	0.096	low similarity	1	0.3596	10.5	0.0873	low similarity	1	6	N1C=C2C=CC=NC2=N1	DTXSID20949861	2H-Pyrazolo[3,4-b]pyridine	GVLRTOYGRNLSDW-UHFFFAOYSA-N
436	N1C=CC2=C1N=CC=N2	c1cnc2c(n1)[nH]cc2	1.22	1.26	0.46	0.47	0.8642	5.661	1.37605	1.37031	0.711658	-1.08466	0.606044	-0.146516	-1.25567	-1.3018	0.492546	0.16151	-1.2866	0.762	73.9	0.1804	high leverage	1	0.3788	16.4	0.0588	low similarity	1	0.4449	58.6	0.0729	high leverage	1	0.4936	32.8	0.3269	structural outlier	2	0.3531	10.2	0.1035	low similarity	1	6	N1C=CC2=C1N=CC=N2	DTXSID20963845	5H-Pyrrolo[2,3-b]pyrazine	HFTVJMFWJUFBNO-UHFFFAOYSA-N
437	[N-]=[N+]=NC1=CC=CC=C1	N#N=Nc1ccccc1	1.24	1.33	0.05	0.34	0.9298	4.635	1.51657	2.27619	2.50216	1.28808	2.66444	1.8017	1.03841	1.0306	1.41327	2.28089	0.980076	0.6375	48.9	0.0827		0	0.4747	25.4	0.1197	high leverage	1	0.2134	32.2	0.011		0	0.285	9.7	0.0214	low similarity	1	0.6902	51.4	0.0767		0	2	[N-]=[N+]=NC1=CC=CC=C1	DTXSID30878870	Phenylazide	CTRLRINCMYICJO-UHFFFAOYSA-N
438	N1N=NC2=C1C=CC=C2	c1ccc2c(c1)[nH]nn2	1.22	1.48	0.68	0.46	0.8642	5.611	1.03925	1.33921	-0.164842	-2.22776	-0.068056	-1.05342	-2.37007	-2.4693	0.251346	-0.61089	-2.353	0.4279	18.1	0.1086	high leverage low similarity	1	0.5104	29	0.0621		0	0.172	21.3	0.2222	structural outlier	2	0.678	63.6	0.0878		0	0.3899	12.5	0.082	low similarity	1	4	N1N=NC2=C1C=CC=C2	DTXSID6020147	1,2,3-Benzotriazole	QRUDEWIWKLJBPS-UHFFFAOYSA-N
439	OC1=C(I)C=NC(S)=N1	Sc1ncc(c(n1)O)I	1.82	1.54	0.41	0.81	1.1146	6.657	0.848996	1.21823	0.606494	-1.42943	0.456972	-0.256208	-1.78228	-1.7311	0.029898	-0.07107	-1.80435	0.7421	70.6	0.0236		0	0.5282	31	0.0712		0	0	0	0.0044	out of domain	2	0.3216	12.2	0.0865	low similarity	1	0.4119	13.9	0.079	low similarity	1	4	OC1=C(I)C=NC(S)=N1	DTXSID1023156	Iodothiouracil	MYUHSNVSHMCUMD-UHFFFAOYSA-N
440	CC1=CC2=C(C=C1)N=CN=C2NC1=CC(Cl)=C(Cl)C=C1	Cc1ccc2c(c1)c(ncn2)Nc1ccc(c(c1)Cl)Cl	2.45	2.14	0.24	0.45	2.0965	11.27	5.62556	6.94663	6.32606	4.96167	6.64038	4.96418	4.31079	4.44455	5.20484	6.54537	4.53863	0.6896	60.3	0.0138		0	0.1891	4	0.0318	out of domain	2	0.2423	35.9	0.0408		0	0.2906	10.1	0.2179	high leverage low similarity	1	0.4727	18.6	0.0338	low similarity	1	4	CC1=CC2=C(C=C1)N=CN=C2NC1=CC(Cl)=C(Cl)C=C1	DTXSID10231742	AX-7396	ANWHPGDPFVPDRT-UHFFFAOYSA-N
441	OC(=O)C1=CC=CN=C1NC1=CC=CC(=C1)C(F)(F)F	OC(=O)c1cccnc1Nc1cccc(c1)C(F)(F)F	1.27	1.83	0.7	0.71	1.7922	8.186	3.02338	4.04531	2.41043	0.166176	2.7957	0.799944	-0.108288	-0.2016	2.77869	2.12081	0.034964	0.3822	14.4	0.0289	low similarity	1	0.452	23.2	0.0212	low similarity	1	0	0	0.0622	out of domain	2	0.6642	60.3	0.1959	high leverage	1	0.4007	13	0.0932	low similarity	1	6	OC(=O)C1=CC=CN=C1NC1=CC=CC(=C1)C(F)(F)F	DTXSID1023368	Niflumic acid	JZFPYUNJRRFVQU-UHFFFAOYSA-N
442	NC(=N)NC(=N)NCCC1=CC=CC=C1	N=C(NC(=N)N)NCCc1ccccc1	1.63	2.29	0.35	1.5	1.693	7.945	-0.63042	0.56245	0.21287	-3.36586	0.15566	-1.78744	-3.78532	-3.8154	-1.00101	-1.22525	-3.81874	0.4888	24.7	0.6742	structural outlier	2	0.7348	60	0.0507		0	0	0	0.0225	out of domain	2	0.5238	37.3	0.0374		0	0.3339	9.1	0.2054	high leverage low similarity	1	5	NC(=N)NC(=N)NCCC1=CC=CC=C1	DTXSID1023449	Phenformin	ICFJFFQQTFMIBG-UHFFFAOYSA-N
443	CCCS(=O)(=O)NC1=C(F)C(C(=O)C2=CNC3=C2C=C(Cl)C=N3)=C(F)C=C1	CCCS(=O)(=O)Nc1ccc(c(c1F)C(=O)c1c[nH]c2c1cc(Cl)cn2)F	2.39	2.8	0.58	1.41	2.6309	14.124	3.83689	4.96014	3.90434	0.249222	3.85079	1.19727	-0.427586	-0.37765	2.82052	2.81929	-0.202042	0.5392	31.2	0.0788		0	0.2797	8.9	0.0548	low similarity	1	0.3065	44.5	0.0824	high leverage	1	0.3685	15.8	0.0889	low similarity	1	0	0	0.3025	out of domain structural outlier	2	5	CCCS(=O)(=O)NC1=C(F)C(C(=O)C2=CNC3=C2C=C(Cl)C=N3)=C(F)C=C1	DTXSID10238711	PLX-4720	YZDJQTHVDDOVHR-UHFFFAOYSA-N
444	CN1C(N)=NC2=C1C=CC1=NC(C)=C(C)N=C21	Cc1nc2c(nc1C)ccc1c2nc(n1C)N	2.26	1.96	0.27	1.14	1.7146	9.481	1.80382	2.46373	2.32873	-0.147132	2.09187	0.879492	-0.707084	-0.582	0.949498	1.42053	-0.676348	0.5204	28.7	0.1484	high leverage	1	0.2184	5.1	0.1296	high leverage low similarity	1	0	0	0.012	out of domain	2	0.2729	8.9	0.1576	high leverage low similarity	1	0.411	13.8	0.119	high leverage low similarity	1	6	CN1C(N)=NC2=C1C=CC1=NC(C)=C(C)N=C21	DTXSID10238913	2-Amino-3,7,8-trimethylimidazo(4,5-f)quinoxaline	JFQHIQJNQCWLNR-UHFFFAOYSA-N
445	CSC1=CC=C(OC2=C(CN(C)C)C=C(C=C2)S(N)(=O)=O)C=C1	CSc1ccc(cc1)Oc1ccc(cc1CN(C)C)S(=O)(=O)N	2.32	2.34	0.51	1.64	2.5905	12.249	2.80098	3.87012	3.15351	-0.08971	3.03016	0.86066	-0.74597	-0.63585	2.13117	2.03167	-0.60529	0.4031	15.8	0.0786	low similarity	1	0.4936	27.2	0.0336		0	0	0	0.0292	out of domain	2	0.4507	26.6	0.0489		0	0.3113	8	0.1804	high leverage low similarity	1	4	CSC1=CC=C(OC2=C(CN(C)C)C=C(C=C2)S(N)(=O)=O)C=C1	DTXSID10239425	Uk-390957	VCNSPGHSQPMCFF-UHFFFAOYSA-N
446	BrCC1=CC2=CC=CC=C2C=C1	BrCc1ccc2c(c1)cccc2	1.66	1.25	0	0.31	1.4013	7.025	3.90588	4.51006	4.95292	4.24445	5.03422	4.19058	3.8405	3.94215	3.63397	5.00152	3.86781	0.7974	80.9	0.0248		0	0.5772	36.6	0.0295		0	0	0	0	no fragment overlap	0	0.6776	63.6	0.0426		0	0.5303	24.5	0.0143	low similarity	1	1	BrCC1=CC2=CC=CC=C2C=C1	DTXSID10239864	2-Bromomethylnaphthalene	RUHJZSZTSCSTCC-UHFFFAOYSA-N
447	CCNC1=NC(NC(C)(C)C#N)=NC(Cl)=N1	CCNc1nc(nc(n1)Cl)NC(C#N)(C)C	1.35	1.8	0.31	1.16	1.7743	7.742	1.34932	2.23602	2.07771	-0.562906	2.08498	0.294836	-0.918822	-0.93815	1.09556	1.10827	-0.920134	0.6492	51.5	0.038		0	0.5267	30.7	0.0731		0	0.6236	74.6	0.157	structural outlier	2	0.7432	73.8	0.2124	high leverage	1	0.3625	10.7	0.2159	high leverage low similarity	1	4	CCNC1=NC(NC(C)(C)C#N)=NC(Cl)=N1	DTXSID1023990	Cyanazine	MZZBPDKVEFVLFF-UHFFFAOYSA-N
448	NC1CCCCC1	NC1CCCCC1	0.53	0.5	0.16	0.61	0.9452	3.871	1.44416	0.96106	1.6902	0.456716	1.37676	0.835204	0.401192	0.3701	0.928376	0.93976	0.244424	0.4587	21.7	0.0138	low similarity	1	0.7441	61.7	0.0036		0	0	0	0.2505	out of domain structural outlier	2	0.1353	1.7	0.1553	out of domain	2	0.4483	16.3	0.0163	low similarity	1	6	NC1CCCCC1	DTXSID80170770	Bis(cyclohexylammonium)sulfate	WZBMSCFCEJIJSE-UHFFFAOYSA-N
449	CC1(C)C(C=C(Cl)Cl)C1C(=O)OC(C#N)C1=CC=CC(OC2=CC=CC=C2)=C1	N#CC(c1cccc(c1)Oc1ccccc1)OC(=O)C1C(C1(C)C)C=C(Cl)Cl	1.6	2.59	0.05	1.11	2.9733	12.533	5.40444	7.39827	7.70578	5.01521	8.13966	4.79432	4.39562	4.39365	5.73773	7.15102	4.60305	0.4279	18.1	0.749	structural outlier	2	0.3692	15.8	0.2088	structural outlier	2	0.2134	32.2	0.011		0	0.4459	25.8	0.1161		0	0.3081	7.7	0.1304	high leverage low similarity	1	5	CC1(C)C(C=C(Cl)Cl)C1C(=O)OC(C#N)C1=CC=CC(OC2=CC=CC=C2)=C1	DTXSID1023998	Cypermethrin	KAATUXNTWXVJKI-UHFFFAOYSA-N
450	CCOS(=O)(=O)OCC	CCOS(=O)(=O)OCC	0.1	1.17	0	1.04	1.0705	3.989	-0.602525	-0.522775	0.76601	-1.95191	0.47866	-1.07454	-1.97787	-2.13795	-0.848235	-0.791425	-2.20129	0.6643	54.1	0.2191	structural outlier	2	0.3809	16.6	0.1098	high leverage low similarity	1	0	0	0	no fragment overlap	0	0.3298	12.5	0.1124	low similarity	1	0.6684	47.1	0.0725		0	4	CCOS(=O)(=O)OCC	DTXSID1024045	Diethyl sulfate	DENRZWYUOJLTMF-UHFFFAOYSA-N
451	CCCN(CCC)C(=O)SCC	CCCN(C(=O)SCC)CCC	0.55	0.88	0	0.89	1.6557	6.105	2.64409	2.68939	3.93346	2.30601	3.72032	2.30396	2.12102	2.09855	2.48574	3.04154	2.02173	0.4493	20.9	0.0696	low similarity	1	0.4407	22.1	0.0957	high leverage low similarity	1	0	0	0	no fragment overlap	0	0.4773	30.6	0.7155	structural outlier	2	0.5517	27.2	0.0646		0	4	CCCN(CCC)C(=O)SCC	DTXSID1024091	EPTC	GUVLYNGULCJVDO-UHFFFAOYSA-N
452	CCCCOCCO	CCCCOCCO	0.19	0.54	0.25	0.76	1.0714	3.825	1.13842	0.67827	1.27457	-0.373788	0.991448	0.073028	-0.357956	-0.4558	0.719382	0.31107	-0.518732	0.0194	1.9	0.0022	out of domain	2	0.8864	85.1	0.0172		0	0.7034	80.7	0.0559	high leverage	1	0.5129	35.8	0.0305		0	0.7538	66.7	0.0101		0	3	CCCCOCCO	DTXSID1024097	2-Butoxyethanol	POAOYUHQDCAZBD-UHFFFAOYSA-N
453	OCCCCCCO	OCCCCCCO	0.38	0.93	0.73	0.95	1.0714	4.535	0.151924	-0.17883	-1.11873	-3.61269	-1.30955	-2.46337	-3.57546	-3.7369	-0.558518	-2.22963	-3.66653	0.4492	20.5	0.0088	low similarity	1	0.9114	91.6	0.0728		0	0.8451	88.2	0.0784	high leverage	1	0.7806	80.3	0.0752		0	0.529	24.4	0.0179	low similarity	1	3	OCCCCCCO	DTXSID1027265	1,6-Hexanediol	XXMIOPMDWAUFGU-UHFFFAOYSA-N
454	CCCC(O)CCO	CCCC(CCO)O	0.38	0.64	0.64	0.98	1.0714	4.254	0.352694	-0.25563	-0.771044	-2.93679	-1.10175	-1.95567	-2.90556	-3.0185	-0.396518	-1.89453	-3.03093	0.4492	20.5	0.0088	low similarity	1	0.5164	29.4	0.0094		0	0.0993	12.8	0.0415	low similarity	1	0.2923	10.3	0.0448	low similarity	1	0.793	76	0.0193		0	3	CCCC(O)CCO	DTXSID20944139	Hexane-1,3-diol	AVIYEYCFMVPYST-UHFFFAOYNA-N
455	CCCC(O)C(C)O	CCCC(C(O)C)O	0.38	0.96	0.61	0.88	1.0714	3.998	0.141814	0.13777	-0.609104	-2.86919	-0.661752	-1.85217	-2.85136	-3.0056	-0.248118	-1.55263	-2.94753	0.4492	20.5	0.0088	low similarity	1	0.5325	31.5	0.4033	structural outlier	2	0	0	0.0342	out of domain	2	0.4829	31.4	0.0713		0	0.6644	46.5	0.0272		0	5	CCCC(O)C(C)O	DTXSID30334204	2,3-Hexanediol	QCIYAEYRVFUFAP-UHFFFAOYSA-N
456	CC(C)OCC(C)O	CC(OCC(O)C)C	0.19	0.28	0.31	0.8	1.0714	3.559	1.24184	0.52127	1.06211	-0.358588	0.693648	0.039428	-0.325756	-0.3952	0.749782	0.12487	-0.497132	0.0194	1.9	0.0022	out of domain	2	0.2446	7.5	0.0017	low similarity	1	0	0	0.0086	out of domain	2	0.6197	52.6	0.0412		0	0.621	37.9	0.0693		0	5	CC(C)OCC(C)O	DTXSID40863297	1-Isopropoxy-2-propanol	AFHJYKBGDDJSRR-UHFFFAOYSA-N
457	CC(O)CC(C)(C)O	CC(CC(O)(C)C)O	0.38	0.55	0.61	1.12	1.0714	3.786	-0.199246	-0.82133	-1.17782	-3.36359	-1.56545	-2.30267	-3.33586	-3.4296	-0.873318	-2.41423	-3.49573	0.4492	20.5	0.0088	low similarity	1	0.3016	9.9	0.007	low similarity	1	0	0	0.0342	out of domain	2	0.457	27.1	0.1132		0	0.3908	12.5	0.022	low similarity	1	5	CC(O)CC(C)(C)O	DTXSID5021885	2-Methyl-2,4-pentanediol	SVTBMSDMJJWYQN-UHFFFAOYSA-N
458	CCOC(C)OCC	CCOC(OCC)C	0	0.63	0	0.7	1.0714	3.289	1.03304	0.89747	2.14931	0.557612	1.96575	0.814628	0.573144	0.4551	0.967682	1.18727	0.380068	0	0	0	no fragment overlap	0	0.6412	45.6	0.4289	structural outlier	2	0	0	0	no fragment overlap	0	0.1216	1.1	0.0571	out of domain	2	0.6737	48	0.2392	structural outlier	2	6	CCOC(C)OCC	DTXSID6030607	Acetal	DHKHKXVYLBGOIT-UHFFFAOYSA-N
459	CCC(O)C(C)CO	CCC(C(CO)C)O	0.44	0.62	0.57	0.84	1.0714	4.107	0.813284	0.36977	-0.077414	-1.90439	-0.305152	-1.11517	-1.89556	-1.9916	0.225682	-0.96283	-2.00553	0.3047	9.5	0.1718	high leverage low similarity	1	0.4497	22.9	0.0167	low similarity	1	0	0	0.1012	out of domain	2	0.2632	8.5	0.0563	low similarity	1	0.6161	37.3	0.0294		0	5	CCC(O)C(C)CO	DTXSID6044149	2-Methyl-1,3-pentanediol	SPXWGAHNKXLXAP-UHFFFAOYSA-N
460	CCC(O)CC(C)O	CCC(CC(O)C)O	0.38	0.55	0.61	1.1	1.0714	4.054	-0.015006	-0.73833	-1.05394	-3.26499	-1.48365	-2.22447	-3.23706	-3.3314	-0.792518	-2.31783	-3.39333	0.4492	20.5	0.0088	low similarity	1	0.3016	9.9	0.007	low similarity	1	0	0	0.0342	out of domain	2	0.5682	44.6	0.0692		0	0.6437	42.6	0.0244		0	4	CCC(O)CC(C)O	DTXSID60941561	Hexane-2,4-diol	TXGJTWACJNYNOJ-UHFFFAOYNA-N
461	CCCCCC(O)O	CCCCCC(O)O	0.38	0.55	0.61	0.8	1.0714	4.228	1.09481	0.50667	-0.003404	-1.78599	-0.256652	-1.05147	-1.75506	-1.8584	0.419482	-0.87183	-1.85733	0.4492	20.5	0.0088	low similarity	1	0.3016	9.9	0.007	low similarity	1	0	0	0.0342	out of domain	2	0.7912	82.3	0.0241		0	0.8353	85.3	0.0203		0	4	CCCCCC(O)O	DTXSID70181274	Hexanediol	ACCCMOQWYVYDOT-UHFFFAOYSA-N
462	OC(=O)C1CCN(CC1)C1=CC=CC=C1	OC(=O)C1CCN(CC1)c1ccccc1	1.24	1.74	0.46	1.25	1.6274	7.374	0.584154	1.18967	0.724396	-2.22541	0.623668	-1.06385	-2.5146	-2.5656	0.093162	-0.46053	-2.53901	0.6439	50.2	0.0224		0	0.4424	22.4	0.0531	low similarity	1	0	0	0.0207	out of domain	2	0.37	16	0.2871	structural outlier	2	0.5686	29.9	0.1132	high leverage	1	6	OC(=O)C1CCN(CC1)C1=CC=CC=C1	DTXSID10241003	1-Phenylpiperidine-4-carboxylic acid	IXLCEJNZWAYHPL-UHFFFAOYSA-N
463	CCOC1(CC1)N=C(O)C1=CC=CC=C1	CCOC1(CC1)N=C(c1ccccc1)O	1.27	0.96	0.31	0.88	1.6274	6.912	2.78879	2.84427	2.93248	1.49349	2.74717	1.80335	1.2008	1.262	2.31366	2.35187	1.18119	0.6782	58.2	0.0456		0	0.192	4.1	0.1663	out of domain	2	0	0	0.0086	out of domain	2	0.2042	5.2	0.0146	low similarity	1	0.7589	67.8	0.0979		0	5	CCOC1(CC1)N=C(O)C1=CC=CC=C1	DTXSID60980374	N-(1-Ethoxycyclopropyl)benzenecarboximidic acid	TUJUPTAJHFFHJT-UHFFFAOYSA-N
464	ClC1C2OC2C2C1C1(Cl)C(Cl)=C(Cl)C2(Cl)C1(Cl)Cl	ClC1C2OC2C2C1C1(Cl)C(=C(C2(C1(Cl)Cl)Cl)Cl)Cl	2.2	0.84	0	0.81	1.9557	9.003	4.94563	4.94949	5.87244	5.42861	5.51612	5.13936	4.84662	5.13595	4.32904	5.69543	4.87373	0.316	10.1	0.8172	structural outlier	2	0.6279	43.4	0.1359	high leverage	1	0	0	0	no fragment overlap	0	0.6615	59.7	0.1627	high leverage	1	0.3987	12.9	0.3329	structural outlier	2	6	ClC1C2OC2C2C1C1(Cl)C(Cl)=C(Cl)C2(Cl)C1(Cl)Cl	DTXSID1024126	Heptachlor epoxide B	ZXFXBSWRVIQKOD-GEAKMUSANA-N
465	CCNC1=NC(SC)=NC(NC(C)C)=N1	CCNc1nc(NC(C)C)nc(n1)SC	1.41	1.14	0.14	0.98	1.8016	7.785	3.01581	3.21958	3.82735	2.24093	3.59071	2.46043	1.86294	1.9546	2.57371	3.11878	1.84059	0.7111	63.8	0.0288		0	0.736	60.2	0.1129	high leverage	1	0.5884	70.6	0.1087	structural outlier	2	0.7353	72.3	0.1512	high leverage	1	0.453	16.7	0.1874	high leverage low similarity	1	5	CCNC1=NC(SC)=NC(NC(C)C)=N1	DTXSID1023869	Ametryn	RQVYBGPQFYCBGX-UHFFFAOYSA-N
466	CCOC(=O)C1=CC(C2=CC=CC=C2)=C(OC)C(=O)N=C1C1=CC=CC=C1	CCOC(=O)c1cc(c2ccccc2)c(c(=O)nc1c1ccccc1)OC	2.27	2.14	0	1.67	2.7442	12.179	3.41159	4.48701	5.43504	2.67074	5.16504	3.06548	1.93113	2.1214	3.02965	4.23901	1.9974	0.4208	17.5	0.0663	low similarity	1	0.1577	2.5	0.0617	out of domain	2	0	0	0	no fragment overlap	0	0.4434	25.5	0.0677		0	0.2602	5.2	0.1357	high leverage low similarity	1	4	CCOC(=O)C1=CC(C2=CC=CC=C2)=C(OC)C(=O)N=C1C1=CC=CC=C1	DTXSID00217439	Ethyl 3-methoxy-2-oxo-4,7-diphenyl-2H-azepine-6-carboxylate	RKMFVSQWOGBUST-UHFFFAOYSA-N
467	C1CCC(CC1)N=C=NC1CCCCC1	C1CCC(CC1)N=C=NC1CCCCC1	1.09	1.16	0	0.65	1.8367	7.482	4.10561	4.62544	5.46047	4.26899	5.48464	4.01068	3.93748	3.97585	4.04867	5.10649	3.94595	0.1916	3.8	0.0179	out of domain	2	0.2925	9.5	0.0165	low similarity	1	0	0	0	no fragment overlap	0	0.3147	11.6	0.0166	low similarity	1	0.5255	23.9	0.0782	low similarity	1	5	C1CCC(CC1)N=C=NC1CCCCC1	DTXSID1023817	Dicyclohexylcarbodiimide	QOSSAOTZNIDXMA-UHFFFAOYSA-N
468	CC(N)CC1=CC(N)=C(O)C=C1O	CC(Cc1cc(N)c(cc1O)O)N	1.51	1.67	1.25	1.43	1.4561	7.702	-0.352139	-0.318295	-3.0335	-6.52376	-3.22965	-4.51203	-6.72509	-6.80675	-1.58981	-4.29195	-6.67562	0.5163	28.4	0.1319	high leverage	1	0.2179	5.1	0.0156	low similarity	1	0	0	0.2798	out of domain structural outlier	2	0.2234	6.4	0.2308	high leverage low similarity	1	0.537	25.3	0.055		0	5	CC(N)CC1=CC(N)=C(O)C=C1O	DTXSID20910157	4-Amino-6-(2-aminopropyl)benzene-1,3-diol	PSMUOMKJPAJKEZ-UHFFFAOYNA-N
469	CC(C(O)=O)C1=CC2=C(OC3=NC=CC=C3C2)C=C1	OC(=O)C(c1ccc2c(c1)Cc1c(O2)nccc1)C	1.82	1.73	0.57	1.2	1.8712	9.05	2.05919	2.60846	1.71813	-0.804504	1.60468	0.158424	-1.23215	-1.1813	1.34906	0.87326	-1.16826	0.5582	33.7	0.0333		0	0.1797	3.3	0.0102	out of domain	2	0.7799	84.4	0.0884	high leverage	1	0.4083	20.9	0.0613	low similarity	1	0.1838	2.3	0.0863	out of domain	2	6	CC(C(O)=O)C1=CC2=C(OC3=NC=CC=C3C2)C=C1	DTXSID1023497	Pranoprofen	TVQZAMVBTVNYLA-UHFFFAOYSA-N
470	NC1=C(C=CC=C1CC(O)=O)C(=O)C1=CC=CC=C1	OC(=O)Cc1cccc(c1N)C(=O)c1ccccc1	1.89	2.44	0.74	1.06	1.9368	10.296	2.20437	3.38054	1.60535	-1.58786	1.81258	-0.376664	-2.03147	-2.0806	1.52488	0.86074	-1.86638	0.5467	32.1	0.0196		0	0.2512	7.7	0.0144	low similarity	1	0	0	0.0322	out of domain	2	0.4433	25.5	0.05		0	0.423	14.4	0.1459	high leverage low similarity	1	4	NC1=C(C=CC=C1CC(O)=O)C(=O)C1=CC=CC=C1	DTXSID90199533	Amfenac	SOYCMDCMZDHQFP-UHFFFAOYSA-N
471	CCC(=O)C1=CC2=C(SC3=CC=CC=C3N2CC(C)N(C)C)C=C1	CCC(=O)c1ccc2c(c1)N(CC(N(C)C)C)c1c(S2)cccc1	2.28	2.28	0	1.56	2.7216	12.717	3.77057	4.84368	5.74407	2.88213	5.49171	3.25803	2.13994	2.3096	3.26461	4.57088	2.22979	0.4528	21.3	0.0348	low similarity	1	0.3265	11.3	0.0788	low similarity	1	0	0	0	no fragment overlap	0	0.1313	1.3	0.406	out of domain structural outlier	2	0.4935	20.1	0.0757	low similarity	1	5	CCC(=O)C1=CC2=C(SC3=CC=CC=C3N2CC(C)N(C)C)C=C1	DTXSID1023520	Propiomazine	UVOIBTBFPOZKGP-UHFFFAOYSA-N
472	CCC(=O)C1=CC2=C(SC3=C(C=CC=C3)N2CCCN(C)C)C=C1	CCC(=O)c1ccc2c(c1)N(CCCN(C)C)c1c(S2)cccc1	2.2	1.94	0	1.37	2.7216	12.756	4.92224	5.62838	6.63246	4.32763	6.32541	4.33673	3.61514	3.8089	4.30581	5.68908	3.71899	0.5269	29.6	0.0682		0	0.4441	22.4	0.1727	structural outlier	2	0	0	0	no fragment overlap	0	0.1383	1.7	0.0899	out of domain	2	0.5877	32.6	0.093		0	4	CCC(=O)C1=CC2=C(SC3=C(C=CC=C3)N2CCCN(C)C)C=C1	DTXSID3046950	Propionylpromazine	ZQTVCQIJTREKSP-UHFFFAOYSA-N
473	CCN(CC)CCNC1=CC=C(C)C2=C1C(=O)C1=CC=CC=C1S2	CCN(CCNc1ccc(c2c1c(=O)c1c(s2)cccc1)C)CC	2.45	1.52	0.19	1.81	2.7216	12.581	3.88699	3.90208	4.75841	2.34843	4.04921	2.74023	1.61954	1.9052	2.83491	3.43128	1.66359	0.7306	67.9	0.1623	high leverage	1	0.2599	7.9	0.4058	structural outlier	2	0.1147	15.1	0.0215	low similarity	1	0.389	18.8	0.2108	high leverage low similarity	1	0.4887	19.6	0.149	high leverage low similarity	1	6	CCN(CC)CCNC1=CC=C(C)C2=C1C(=O)C1=CC=CC=C1S2	DTXSID6023230	Lucanthone	FBQPGGIHOFZRGH-UHFFFAOYSA-N
474	CCC(=O)N(C(C)CN1CCCCC1)C1=CC=CC=N1	CCC(=O)N(c1ccccn1)C(CN1CCCCC1)C	1.18	1.58	0	1.44	2.3319	9.652	2.91444	3.35339	4.65546	2.0069	4.32201	2.24249	1.57567	1.61915	2.56295	3.29714	1.54578	0.6125	44.3	0.0521		0	0.0506	0.2	0.0499	out of domain	2	0	0	0	no fragment overlap	0	0.3904	18.9	0.1316	low similarity	1	0.4562	16.9	0.1264	high leverage low similarity	1	4	CCC(=O)N(C(C)CN1CCCCC1)C1=CC=CC=N1	DTXSID1023522	Propiram	ZBAFFZBKCMWUHM-UHFFFAOYSA-N
475	CNC(C)CC1CCCCC1	CNC(CC1CCCCC1)C	0.43	0.5	0.11	0.39	1.5088	5.439	4.24468	4.12564	4.87136	4.2316	4.85432	3.74878	4.12465	4.097	4.15184	4.66204	4.08566	0.6999	62.2	0.0045		0	0.7441	61.7	0.0036		0	0.0525	4.2	0.077	out of domain	2	0.1466	2	0.0452	out of domain	2	0.6795	49.2	0.0422		0	4	CNC(C)CC1CCCCC1	DTXSID1023526	(+/-) Propylhexedrine	JCRIVQIOJSSCQD-UHFFFAOYSA-N
476	CN1C(C)(C)CCCC1(C)C	CN1C(C)(C)CCCC1(C)C	0.43	0.5	0	0.67	1.5088	4.728	2.99275	2.99004	4.14855	3.2626	4.04572	2.99608	3.13525	3.1281	3.06904	3.64354	3.02826	0.6999	62.2	0.0045		0	0.7441	61.7	0.0036		0	0	0	0	no fragment overlap	0	0.2816	9.6	0.9128	structural outlier	2	0.6648	46.5	0.0417		0	2	CN1C(C)(C)CCCC1(C)C	DTXSID7046962	Pempidine	XULIXFLCVXWHRF-UHFFFAOYSA-N
477	CC1=CC2=C(O1)C(C)=C(C)C(O)=C2C	Cc1cc2c(o1)c(C)c(c(c2C)O)C	1.31	1.39	0.41	0.53	1.5276	7.63	3.44022	3.84708	3.28294	1.69671	3.36383	2.03225	1.4138	1.4008	2.91629	2.99538	1.48031	0.5229	29	0.0237		0	0.5266	30.7	0.0848		0	0	0	0.0044	out of domain	2	0.542	40.2	0.075		0	0.2951	6.9	0.0435	low similarity	1	3	CC1=CC2=C(O1)C(C)=C(C)C(O)=C2C	DTXSID10235321	5-Benzofuranol, 2,4,6,7-tetramethyl-	LUBMXGPYYNNQKI-UHFFFAOYSA-N
478	COC1=CC=C2C=CC(C)(C)OC2=C1	COc1ccc2c(c1)OC(C=C2)(C)C	1.28	1.18	0	0.58	1.5276	6.584	3.18784	3.74398	4.43118	3.31301	4.45083	3.33595	2.9769	3.0324	3.06659	4.12378	2.95711	0.5337	30.5	0.0511		0	0.4009	18.2	0.3006	structural outlier	2	0	0	0	no fragment overlap	0	0.7005	67.7	0.0347		0	0.5952	33.8	0.2906	structural outlier	2	4	COC1=CC=C2C=CC(C)(C)OC2=C1	DTXSID2037261	Precocene I	CPTJXGLQLVPIGP-UHFFFAOYSA-N
479	CC(=O)C(CC1=CC=CC=C1)C(C)=O	CC(=O)C(C(=O)C)Cc1ccccc1	0.91	1.55	0	1.08	1.5932	6.585	1.09966	1.74226	2.70806	0.238256	2.58192	0.853364	-0.040428	-0.082	0.951216	1.54976	-0.136016	0.64	49.5	0.0624		0	0.5149	29.3	0.0844		0	0	0	0	no fragment overlap	0	0.509	35.2	0.1893	high leverage	1	0.5967	34	0.0263		0	1	CC(=O)C(CC1=CC=CC=C1)C(C)=O	DTXSID50150403	2,4-Pentanedione, 3-benzyl- (8CI)	WAJQTBOWJRUOOO-UHFFFAOYSA-N
480	O=C1CC(COCC2=CC=CC=C2)C1	O=C1CC(C1)COCc1ccccc1	0.75	0.94	0	0.65	1.5276	6.574	3.28044	3.24718	4.36048	2.95771	4.15713	2.89205	2.7447	2.7381	2.90589	3.67828	2.67911	0.7123	64.1	0.0047		0	0.4704	25	0.1552	high leverage	1	0	0	0	no fragment overlap	0	0.4353	24.6	0.0077	low similarity	1	0.5166	23.1	0.1635	high leverage low similarity	1	3	O=C1CC(COCC2=CC=CC=C2)C1	DTXSID50473740	3-((Benzyloxy)methyl)cyclobutanone	FHBBBGYOVFMVIB-UHFFFAOYSA-N
481	CCCCC1OC(=O)C2=CC=CC=C12	CCCCC1OC(=O)c2c1cccc2	0.85	1.11	0	0.59	1.5276	6.308	3.13336	3.52388	4.38842	3.04591	4.38023	3.01035	2.8064	2.7939	3.02049	3.89808	2.76411	0	0	0.018	out of domain	2	0.3523	14.6	0.0151	low similarity	1	0	0	0	no fragment overlap	0	0.6089	50.3	0.0712		0	0.75	65.8	0.0402		0	3	CCCCC1OC(=O)C2=CC=CC=C12	DTXSID50863687	1(3H)-Isobenzofuranone, 3-butyl-	HJXMNVQARNZTEE-UHFFFAOYSA-N
482	CC(C)=CCOC(=O)C1=CC=CC=C1	O=C(c1ccccc1)OCC=C(C)C	0.85	0.8	0	0.55	1.5932	6.882	4.11337	3.98346	5.08683	4.06436	4.88612	3.76656	3.82667	3.8559	3.71342	4.61256	3.78658	0.6914	60.7	0.0132		0	0.8335	75.7	0.0853	high leverage	1	0	0	0	no fragment overlap	0	0.4604	27.4	0.0486		0	0.7098	55.7	0.0909		0	1	CC(C)=CCOC(=O)C1=CC=CC=C1	DTXSID8047131	3-Methyl-2-butenyl benzoate	INVWRXWYYVMFQC-UHFFFAOYSA-N
483	OC(=O)CCN1C(=O)C2=CC=CC3=C2C(=CC=C3)C1=O	OC(=O)CCn1c(=O)c2cccc3c2c(c1=O)ccc3	2.23	2.02	0.57	1.46	1.8869	10.074	1.23145	1.74324	0.905376	-2.1818	0.595008	-0.795412	-2.71283	-2.61745	0.181397	-0.300005	-2.66232	0.2059	4.5	0.0544	out of domain	2	0.2015	4.5	0.0098	out of domain	2	0.6645	77.2	0.0308		0	0.3722	16.2	0.165	high leverage low similarity	1	0.5817	32.1	0.143	high leverage	1	6	OC(=O)CCN1C(=O)C2=CC=CC3=C2C(=CC=C3)C1=O	DTXSID10235785	3-N-(1',8'-Naphthalimido)propionic acid	YTYSLWKQHRAPLN-UHFFFAOYSA-N
484	COC1=NC(OC)=NC(NS(=O)(=O)C2=CC=C(N)C=C2)=C1	COc1nc(OC)nc(c1)NS(=O)(=O)c1ccc(cc1)N	2.13	2.63	0.53	1.76	2.1217	10.735	0.193647	1.36088	0.546498	-3.53861	0.378844	-1.82942	-4.10352	-4.08265	-0.570679	-1.04947	-4.04935	0.4709	23.1	0.048	low similarity	1	0.5833	37.3	0.045		0	0.364	48.8	0.1114	structural outlier	2	0.2721	8.9	0.0469	low similarity	1	0.5105	22.4	0.1904	high leverage low similarity	1	5	COC1=NC(OC)=NC(NS(=O)(=O)C2=CC=C(N)C=C2)=C1	DTXSID1023607	Sulfadimethoxine	ZZORFUFYDOWNEF-UHFFFAOYSA-N
485	COC1=NC=NC(NS(=O)(=O)C2=CC=C(N)C=C2)=C1OC	COc1c(OC)ncnc1NS(=O)(=O)c1ccc(cc1)N	2.13	2.81	0.53	1.86	2.1217	11.096	-0.249923	0.929685	0.158308	-4.33401	-0.064356	-2.43462	-4.90532	-4.90485	-1.12588	-1.66107	-4.86015	0.4672	22.7	0.0448	low similarity	1	0.6071	40.4	0.0306		0	0.364	48.8	0.1114	structural outlier	2	0.3832	17.5	0.0343	low similarity	1	0.5119	22.5	0.1509	high leverage low similarity	1	5	COC1=NC=NC(NS(=O)(=O)C2=CC=C(N)C=C2)=C1OC	DTXSID6023608	Sulfadoxine	PJSFRIWCGOHTNF-UHFFFAOYSA-N
486	NC(=N)NS(=O)(=O)C1=CC=C(N)C=C1	NC(=N)NS(=O)(=O)c1ccc(cc1)N	1.82	2.65	0.69	1.48	1.4944	7.989	-1.58993	-0.19118	-1.79807	-5.90505	-1.71029	-3.73071	-6.29868	-6.3873	-2.16393	-3.21438	-6.28027	0.6236	46.1	0.1899	high leverage	1	0.3245	11.2	0.022	low similarity	1	0	0	0.1285	out of domain structural outlier	2	0.4759	30.5	0.0253		0	0.4816	19.2	0.1858	high leverage low similarity	1	5	NC(=N)NS(=O)(=O)C1=CC=C(N)C=C1	DTXSID1023609	Sulfaguanidine	BRBKOPJOKNSWSG-UHFFFAOYSA-N
487	CCSC1=CC2=C(SC3=C(C=CC=C3)N2CCCN2CCN(C)CC2)C=C1	CCSc1ccc2c(c1)N(CCCN1CCN(CC1)C)c1c(S2)cccc1	2.79	2.12	0	1.71	3.1424	15.033	5.48867	6.15912	7.28299	4.73649	6.77747	4.78175	3.8349	4.1385	4.60741	6.14802	3.97749	0.2768	7.6	0.1734	high leverage low similarity	1	0.3934	17.6	0.1921	structural outlier	2	0	0	0	no fragment overlap	0	0.5816	46.4	0.1897	high leverage	1	0.4946	20.2	0.5281	structural outlier	2	6	CCSC1=CC2=C(SC3=C(C=CC=C3)N2CCCN2CCN(C)CC2)C=C1	DTXSID1023651	Thiethylperazine	XCTYLCDETUVOIP-UHFFFAOYSA-N
488	CCCC(C)C1(CC)C(=O)NC(S)=NC1=O	CCCC(C1(CC)C(=O)NC(=NC1=O)S)C	1.23	1.2	0.28	1.23	1.9014	7.953	2.35626	2.46987	2.84435	0.700712	2.54155	1.17263	0.368444	0.416	1.83688	1.80787	0.335268	0.2212	5	0.1933	high leverage low similarity	1	0.5002	28	0.5562	structural outlier	2	0	0	0.3908	out of domain structural outlier	2	0.2297	6.6	0.0868	low similarity	1	0.6255	39.1	0.0691		0	6	CCCC(C)C1(CC)C(=O)NC(S)=NC1=O	DTXSID1023653	Thiopental	IUJDSEJGGMCXSG-UHFFFAOYSA-N
489	CCC1(CCC(C)C)C(=O)NC(=S)NC1=O	CCC1(CCC(C)C)C(=O)NC(=S)NC1=O	1.28	1.47	0.67	1.03	1.9014	8	2.61557	3.20347	2.01912	-0.186488	2.11985	0.463428	-0.473456	-0.5009	2.25398	1.43007	-0.392732	0.2334	5.5	0.0221	low similarity	1	0.3236	11.1	0.0334	low similarity	1	0.2837	41	0.5133	structural outlier	2	0.4929	32.8	0.0475		0	0.7	53.4	0.0688		0	4	CCC1(CCC(C)C)C(=O)NC(=S)NC1=O	DTXSID30195973	Thioamobarbital	NGXZRVUMBBHGBE-UHFFFAOYSA-N
490	CS(=O)(=O)CS(=O)(=O)OCCCl	ClCCOS(=O)(=O)CS(=O)(=O)C	0.67	2.44	0	1.41	1.4151	7.041	-1.52688	-0.531845	0.452754	-3.88674	0.269732	-2.32935	-4.12125	-4.31895	-1.90114	-1.61919	-4.26984	0.2315	5.5	0.2077	high leverage low similarity	1	0.3815	16.6	0.1311	high leverage low similarity	1	0	0	0	no fragment overlap	0	0.1559	2.6	0.0996	out of domain	2	0.5883	32.7	0.1926	high leverage	1	5	CS(=O)(=O)CS(=O)(=O)OCCCl	DTXSID10236979	Clomesone	SEHSPJCWCBQHPF-UHFFFAOYSA-N
491	CC1NC(=O)C2(CCCC2)NC1=O	CC1NC(=O)C2(NC1=O)CCCC2	0.91	2.13	0.82	0.93	1.3905	6.368	0.069945	1.29482	-0.7136	-3.99181	-0.29964	-2.51404	-4.13087	-4.35065	-0.127935	-1.53533	-4.07169	0.3514	12.3	0.7464	structural outlier	2	0.0989	0.8	0.1811	out of domain structural outlier	2	0.4535	60.3	0.4916	structural outlier	2	0.4413	25.1	0.0552		0	0.6052	35.3	0.0822		0	6	CC1NC(=O)C2(CCCC2)NC1=O	DTXSID10238019	Cyclo(alanine-(1-amino-1-cyclopentane)carbonyl)	LTRSPDHUDXWHRY-LURJTMIESA-N
492	OC(=O)C(Br)Br	BrC(C(=O)O)Br	0.81	1.08	0.46	0.45	0.8148	4.046	0.885348	1.09314	0.396172	-1.22972	0.467636	-0.380604	-1.29899	-1.3981	0.459024	-0.05456	-1.35962	0.6518	51.7	0.0601		0	0.5214	30.3	0.0383		0	0	0	0.0207	out of domain	2	0.4627	28	0.135	high leverage	1	0.6618	46	0.0746		0	3	OC(=O)C(Br)Br	DTXSID1023815	Dibromoacetic acid	SIEILFNCEFEENQ-UHFFFAOYSA-N
493	CC(=O)OC1=CC=C(C=C1)C(C1=CC=C(OC(C)=O)C=C1)C1=NC=CC=C1	CC(=O)Oc1ccc(cc1)C(c1ccccn1)c1ccc(cc1)OC(=O)C	2.13	2.52	0	1.59	2.7442	12.716	3.3827	4.72461	5.55221	2.31754	5.40604	2.80568	1.59813	1.7114	3.01265	4.27681	1.6922	0.3389	11.4	0.1125	high leverage low similarity	1	0.415	19.5	0.0351	low similarity	1	0	0	0	no fragment overlap	0	0.2732	8.9	0.2111	high leverage low similarity	1	0.2087	3.3	0.4612	out of domain structural outlier	2	5	CC(=O)OC1=CC=C(C=C1)C(C1=CC=C(OC(C)=O)C=C1)C1=NC=CC=C1	DTXSID1022681	Bisacodyl	KHOITXIGCFIULA-UHFFFAOYSA-N
494	NC1=NC2=C(N=CN2COCCO)C(=O)N1	OCCOCn1cnc2c1nc(N)[nH]c2=O	2.1	2.04	0.82	1.96	1.5217	9.224	-1.81238	-1.92851	-3.08091	-7.38941	-3.80946	-4.94902	-7.81362	-7.77135	-3.49318	-5.20747	-7.87575	0	0	0.0517	out of domain	2	0.5825	37.1	0.1372	high leverage	1	0.5114	64.3	0.0853	high leverage	1	0.4493	26.4	0.077		0	0.2256	3.9	0.2254	out of domain structural outlier	2	6	NC1=NC2=C(N=CN2COCCO)C(=O)N1	DTXSID1022556	Acyclovir	MKUXAQIIEYXACX-UHFFFAOYSA-N
495	CCN(CC)CCC(=O)N1C2=CC=CC=C2SC2=CC=CC=C12	CCN(CCC(=O)N1c2ccccc2Sc2c1cccc2)CC	2.21	1.93	0	1.59	2.5807	12.436	3.70017	4.14994	5.34397	2.62231	4.81982	3.00106	1.92262	2.12045	2.84499	4.00009	1.96423	0.2215	5.1	0.1697	high leverage low similarity	1	0.3076	10.2	0.2406	structural outlier	2	0	0	0	no fragment overlap	0	0.4969	33.4	0.1948	high leverage	1	0.5443	26.2	0.5713	structural outlier	2	6	CCN(CC)CCC(=O)N1C2=CC=CC=C2SC2=CC=CC=C12	DTXSID70926607	3-(Diethylamino)-1-(10H-phenothiazin-10-yl)propan-1-one	VKRMTQPPGJINJJ-UHFFFAOYSA-N
496	COC(=O)C1=CC(=CC(=C1)C(=O)OC)C(C)(C)C	COC(=O)c1cc(cc(c1)C(C)(C)C)C(=O)OC	0.84	1.27	0	0.72	1.9924	7.953	4.28677	4.84812	5.78139	4.25719	5.82507	3.93915	3.958	3.9454	4.27901	5.26582	3.97429	0.7074	63.6	0.0421		0	0.6561	47.4	0.0189		0	0	0	0	no fragment overlap	0	0.5628	43.7	0.0596		0	0.491	19.8	0.0323	low similarity	1	1	COC(=O)C1=CC(=CC(=C1)C(=O)OC)C(C)(C)C	DTXSID70346942	Dimethyl 5-tert-butylisophthalate	GLEMMBGHLUCOIN-UHFFFAOYSA-N
497	CCOC(=O)CCCC(=O)C1=CC=CC=C1OC	CCOC(=O)CCCC(=O)c1ccccc1OC	0.87	1.67	0	1.1	1.9924	8.122	2.48444	3.24802	4.25248	1.73519	4.19787	2.00315	1.4136	1.3658	2.41231	3.16212	1.38269	0.7838	78.3	0.0885		0	0.364	15.2	0.0234	low similarity	1	0	0	0	no fragment overlap	0	0.5688	44.6	0.076		0	0.149	1.3	0.0661	out of domain	2	3	CCOC(=O)CCCC(=O)C1=CC=CC=C1OC	DTXSID70378001	Ethyl 5-(2-methoxyphenyl)-5-oxopentanoate	CNJCVYRFXWNVPG-UHFFFAOYSA-N
498	CCOC(=O)CCCC(=O)C1=CC=C(OC)C=C1	CCOC(=O)CCCC(=O)c1ccc(cc1)OC	0.98	1.88	0	1.09	1.9924	8.286	2.29336	3.31792	4.17372	1.51749	4.20987	1.88695	1.1655	1.1099	2.29281	3.11742	1.15129	0.6655	54.3	0.1925	high leverage	1	0.3404	12.1	0.0462	low similarity	1	0	0	0	no fragment overlap	0	0.5602	43.4	0.0764		0	0.483	19.2	0.1113	low similarity	1	3	CCOC(=O)CCCC(=O)C1=CC=C(OC)C=C1	DTXSID70399211	ETHYL 5-(4-METHOXYPHENYL)-5-OXOVALERATE	QQANPCGBZMJMRR-UHFFFAOYSA-N
499	CCOC(=O)CCC1=CC=C(C=C1)C(=O)OCC	CCOC(=O)CCc1ccc(cc1)C(=O)OCC	0.71	1.51	0	0.98	1.9924	7.782	2.97784	3.69162	4.69868	2.47079	4.70307	2.52515	2.1904	2.131	3.00751	3.77092	2.16669	0.7557	72.9	0.0244		0	0.5308	31.3	0.0585		0	0	0	0	no fragment overlap	0	0.5083	35	0.0811		0	0	0	0.0643	out of domain	2	2	CCOC(=O)CCC1=CC=C(C=C1)C(=O)OCC	DTXSID70458791	ethyl 3-(4-carboethoxyphenyl)propionate	OYMFFRUCMOQDON-UHFFFAOYSA-N
500	COC1=C(OC)C=C(C=C1)C(=O)OCC=C(C)C	COc1cc(ccc1OC)C(=O)OCC=C(C)C	0.93	1.2	0	0.87	1.9924	4.486	2.37716	4.27062	4.59532	3.70549	5.23387	3.51335	3.3871	3.4043	3.74531	4.64092	3.37649	0.3428	11.8	0.25	structural outlier	2	0.6061	40.3	0.0571		0	0	0	0	no fragment overlap	0	0.6222	53.1	0.0284		0	0.4444	15.9	1.1687	leverage > 1	3	5	COC1=C(OC)C=C(C=C1)C(=O)OCC=C(C)C	DTXSID70568642	3-Methylbut-2-en-1-yl 3,4-dimethoxybenzoate	NWJHMOYAEKIJSU-UHFFFAOYSA-N
501	CCOC(=O)CCC(=O)C1=CC=CC=C1OCC	CCOC(=O)CCC(=O)c1ccccc1OCC	0.75	1.77	0	1.1	1.9924	7.914	2.254	3.18742	4.1388	1.47359	4.16687	1.78095	1.1754	1.093	2.31031	3.02652	1.14469	0.5909	38.9	0.0305		0	0.3669	15.4	0.0481	low similarity	1	0	0	0	no fragment overlap	0	0.5302	38.1	0.1105		0	0	0	0.0645	out of domain	2	3	CCOC(=O)CCC(=O)C1=CC=CC=C1OCC	DTXSID70605849	Ethyl 4-(2-ethoxyphenyl)-4-oxobutanoate	KTTMYRBNMXKLLH-UHFFFAOYSA-N
502	CCOC(=O)C1=CC=CC=C1C(=O)OCC(C)C	CCOC(=O)c1ccccc1C(=O)OCC(C)C	0.66	1.2	0	0.96	1.9924	7.848	3.51232	3.78102	4.99714	3.05119	4.83877	2.92925	2.7913	2.7626	3.34121	4.06402	2.75369	0.4445	20.1	0.0235	low similarity	1	0.6856	51.8	0.0199		0	0	0	0	no fragment overlap	0	0.3768	16.5	0.0739	low similarity	1	0.3295	8.7	0.0147	low similarity	1	3	CCOC(=O)C1=CC=CC=C1C(=O)OCC(C)C	DTXSID70620537	Ethyl 2-methylpropyl benzene-1,2-dicarboxylate	POXXQVSKWJPZNO-UHFFFAOYSA-N
503	CCOC(=O)C1=C(C=C(CC)C=C1)C(=O)OCC	CCOC(=O)c1cc(CC)ccc1C(=O)OCC	0.76	1.07	0	0.88	1.9924	7.916	4.00086	4.16772	5.37282	3.74199	5.20067	3.48275	3.4648	3.4686	3.78861	4.59622	3.43909	0.7437	70.8	0.3659	structural outlier	2	0.5786	36.6	0.2278	structural outlier	2	0	0	0	no fragment overlap	0	0.544	40.5	0.0793		0	0.5154	22.8	0.0229	low similarity	1	5	CCOC(=O)C1=C(C=C(CC)C=C1)C(=O)OCC	DTXSID70634553	Diethyl 4-ethylbenzene-1,2-dicarboxylate	KJRGCOQCHLMKGZ-UHFFFAOYSA-N
504	CCOC(=O)CCC(=O)C1=CC=C(OCC)C=C1	CCOC(=O)CCC(=O)c1ccc(cc1)OCC	0.92	1.53	0	1.12	1.9924	8.078	2.59392	3.19912	4.27364	1.91079	4.14767	2.13455	1.5822	1.5622	2.45661	3.19302	1.54269	0.5687	35.6	0.1532	high leverage	1	0.3944	17.6	0.0207	low similarity	1	0	0	0	no fragment overlap	0	0.5652	44.2	0.0843		0	0	0	0.1121	out of domain	2	4	CCOC(=O)CCC(=O)C1=CC=C(OCC)C=C1	DTXSID70645780	Ethyl 4-(4-ethoxyphenyl)-4-oxobutanoate	SDDMMCSKOXNFJW-UHFFFAOYSA-N
505	CCOC(=O)CCCC1=CC=CC=C1C(=O)OC	CCOC(=O)CCCc1ccccc1C(=O)OC	0.73	1.51	0	0.94	1.9924	8.014	3.2156	3.86622	4.8826	2.68359	4.86867	2.69875	2.3992	2.3422	3.17211	3.97432	2.38349	0.4537	21.3	0.0144	low similarity	1	0.6548	47.3	0.0192		0	0	0	0	no fragment overlap	0	0.585	46.9	0.1159		0	0.1502	1.4	0.0664	out of domain	2	3	CCOC(=O)CCCC1=CC=CC=C1C(=O)OC	DTXSID70762168	Methyl 2-(4-ethoxy-4-oxobutyl)benzoate	PHNSBRWKDZKFCX-UHFFFAOYSA-N
506	CCOC(=O)CC=CC1=CC(OC)=CC(OC)=C1	CCOC(=O)CC=Cc1cc(OC)cc(c1)OC	1.06	1.39	0	1	1.9924	8.395	3.34163	3.76992	4.84381	2.84679	4.67907	2.89075	2.4928	2.5126	3.08001	3.94642	2.47349	0.4034	15.8	0.0534	low similarity	1	0.6267	43.3	0.0301		0	0	0	0	no fragment overlap	0	0.5568	42.8	0.0582		0	0.476	18.8	2.0841	leverage > 1	3	4	CCOC(=O)CC=CC1=CC(OC)=CC(OC)=C1	DTXSID70773138	Ethyl 4-(3,5-dimethoxyphenyl)but-3-enoate	LHXCPVOUUMTMRE-UHFFFAOYSA-N
507	COC1=CC(=CC=C1C)C(=O)CC(C)CC(O)=O	COc1cc(ccc1C)C(=O)CC(CC(=O)O)C	0.98	1.93	0.46	0.87	1.9924	8.793	3.11707	4.11602	3.42939	0.797692	3.69257	1.25705	0.520004	0.4007	2.93721	2.75722	0.621488	0.6186	45.2	0.0112		0	0.603	39.2	0.0612		0	0	0	0.0207	out of domain	2	0.7827	80.8	0.0127		0	0.4136	14	0.2083	high leverage low similarity	1	3	COC1=CC(=CC=C1C)C(=O)CC(C)CC(O)=O	DTXSID801233587	3-Methoxy-‚Äö√Ñ√∂‚àö√ë‚àö‚àÇ‚Äö√†√∂¬¨¬¢‚Äö√†√∂‚Äö√Ñ‚Ä†‚Äö√Ñ√∂‚àö‚Ä†‚àö‚àÇ‚Äö√Ñ√∂‚àö¬¢‚Äö√Ñ‚Ä†‚Äö√Ñ√∂‚àö√ë‚àö‚àÇ‚Äö√†√∂‚àö√´‚Äö√†√∂‚Äö√†√á‚Äö√Ñ√∂‚àö‚Ä†‚àö‚àÇ¬¨¬®¬¨¬¢¬¨¬®¬¨¬Æ‚Äö√†√∂‚àö¬∫,4-dimethyl-‚Äö√Ñ√∂‚àö√ë‚àö‚àÇ‚Äö√†√∂¬¨¬¢‚Äö√†√∂‚Äö√Ñ‚Ä†‚Äö√Ñ√∂‚àö‚Ä†‚àö‚àÇ‚Äö√Ñ√∂‚àö¬¢‚Äö√Ñ‚Ä†¬¨¬®¬¨¬Æ¬¨¬®¬¨√Ü‚Äö√Ñ√∂‚àö√ë‚àö‚àÇ‚Äö√†√∂‚àö√´¬¨¬®¬¨¬¢-oxobenzenepentanoic acid	RNIAEYKCVNAVLX-UHFFFAOYNA-N
508	CCOC1=CC=CC(=C1)C(=O)CC(C)(C)C(O)=O	CCOc1cccc(c1)C(=O)CC(C(=O)O)(C)C	0.93	1.62	0.46	0.87	1.9924	8.031	3.22651	4.12242	3.48637	1.27949	3.74647	1.58295	1.0221	0.9341	3.19011	2.95392	1.10609	0.6499	51.6	0.0157		0	0.5359	31.7	0.0595		0	0	0	0.0207	out of domain	2	0.5758	45.5	0.0183		0	0.2993	7.3	0.071	low similarity	1	3	CCOC1=CC=CC(=C1)C(=O)CC(C)(C)C(O)=O	DTXSID801241201	3-Ethoxy-‚Äö√Ñ√∂‚àö√ë‚àö‚àÇ‚Äö√†√∂¬¨¬¢‚Äö√†√∂‚Äö√Ñ‚Ä†‚Äö√Ñ√∂‚àö‚Ä†‚àö‚àÇ‚Äö√Ñ√∂‚àö¬¢‚Äö√Ñ‚Ä†¬¨¬®¬¨¬Æ¬¨¬®¬¨√Ü¬¨¬®¬¨¬Æ¬¨¬®¬¨¬±,‚Äö√Ñ√∂‚àö√ë‚àö‚àÇ‚Äö√†√∂¬¨¬¢‚Äö√†√∂‚Äö√Ñ‚Ä†‚Äö√Ñ√∂‚àö‚Ä†‚àö‚àÇ‚Äö√Ñ√∂‚àö¬¢‚Äö√Ñ‚Ä†¬¨¬®¬¨¬Æ¬¨¬®¬¨√Ü¬¨¬®¬¨¬Æ¬¨¬®¬¨¬±-dimethyl-‚Äö√Ñ√∂‚àö√ë‚àö‚àÇ‚Äö√†√∂¬¨¬¢‚Äö√†√∂‚Äö√Ñ‚Ä†‚Äö√Ñ√∂‚àö‚Ä†‚àö‚àÇ‚Äö√Ñ√∂‚àö¬¢‚Äö√Ñ‚Ä†‚Äö√Ñ√∂‚àö√ë‚àö‚àÇ‚Äö√†√∂‚àö√´‚Äö√†√∂‚Äö√†√á‚Äö√Ñ√∂‚àö‚Ä†‚àö‚àÇ¬¨¬…	MVAXWQXMHSKAOV-UHFFFAOYSA-N
509	CCOC(=O)C(C)OC1=CC=C(C)C=C1C(C)=O	CCOC(=O)C(Oc1ccc(cc1C(=O)C)C)C	0.88	1.39	0	1.23	1.9924	7.816	2.29916	2.73802	3.94482	1.57249	3.72037	1.83665	1.2558	1.2501	2.12381	2.74242	1.18789	0.5659	34.8	0.0184		0	0.6774	50.6	0.0234		0	0	0	0	no fragment overlap	0	0.5824	46.4	0.0654		0	0.3924	12.6	0.0176	low similarity	1	1	CCOC(=O)C(C)OC1=CC=C(C)C=C1C(C)=O	DTXSID801256107	Ethyl 2-(2-acetyl-4-methylphenoxy)propanoate	XFSYKCHBUALWRW-UHFFFAOYNA-N
510	COC(=O)C1=C(C)C(C)=C(C)C(C)=C1C(=O)OC	COC(=O)c1c(C(=O)OC)c(C)c(c(c1C)C)C	0.96	1.39	0	0.88	1.9924	8.609	3.84765	4.22492	5.29435	3.36039	5.15987	3.27395	3.0296	3.0278	3.54981	4.47182	3.02789	0.3622	13	0.0629	low similarity	1	0.5548	33.6	0.0387		0	0	0	0	no fragment overlap	0	0.5872	47.2	0.0694		0	0.5181	23.3	0.0447	low similarity	1	2	COC(=O)C1=C(C)C(C)=C(C)C(C)=C1C(=O)OC	DTXSID80356532	AE-562/12222060	CPDVTZGEHQIGHX-UHFFFAOYSA-N
511	CCCCC1=C(O)C(=CC(C(C)=O)=C1O)C(C)=O	CCCCc1c(O)c(cc(c1O)C(=O)C)C(=O)C	1.27	1.74	0.82	1.19	1.9924	9.264	2.4187	2.84342	1.3593	-1.58091	1.34727	-0.638252	-1.8623	-1.9347	1.68911	0.42172	-1.75871	0.3077	9.6	0.0229	low similarity	1	0.501	28.1	0.0337		0	0	0	0.0175	out of domain	2	0.2548	7.9	0.0632	low similarity	1	0.7167	57.5	0.0427		0	4	CCCCC1=C(O)C(=CC(C(C)=O)=C1O)C(C)=O	DTXSID80379428	1-(5-acetyl-3-butyl-2,4-dihydroxyphenyl)ethanone	GDGHNYQYNKMDPY-UHFFFAOYSA-N
512	OC(=O)CCCC1=CC(CCCC(O)=O)=CC=C1	OC(=O)CCCc1cccc(c1)CCCC(=O)O	0.94	1.94	1.14	1.09	1.9924	8.459	2.07795	3.02172	0.303446	-2.87811	0.706068	-1.76425	-3.0407	-3.2367	1.73481	-0.37838	-2.87111	0.4417	19.3	0.0238	low similarity	1	0.3252	11.2	0.0131	low similarity	1	0.6989	79.2	0.1231	structural outlier	2	0.4581	27.2	0.0561		0	0.5379	25.3	0.3865	structural outlier	2	6	OC(=O)CCCC1=CC(CCCC(O)=O)=CC=C1	DTXSID80396357	1,3-Benzenedibutanoic acid	VBDLRLLEOBIQEW-UHFFFAOYSA-N
513	CCOC(=O)CC(=O)CCOCC1=CC=CC=C1	CCOC(=O)CC(=O)CCOCc1ccccc1	0.85	1.93	0	1.26	1.9924	7.977	1.50349	2.55202	3.49923	0.493992	3.49207	1.05095	0.167404	0.087	1.54451	2.19312	0.119888	0.6914	60.7	0.0219		0	0.6099	40.8	0.0471		0	0	0	0	no fragment overlap	0	0.6273	53.7	0.0263		0	0.5217	23.7	0.0704	low similarity	1	1	CCOC(=O)CC(=O)CCOCC1=CC=CC=C1	DTXSID80442161	Ethyl 5-(benzyloxy)-3-oxopentanoate	XXYYVXDQSFMEPX-UHFFFAOYSA-N
514	CC(C)C(=O)C1=CC=C(OCCOC(C)=O)C=C1	CC(=O)OCCOc1ccc(cc1)C(=O)C(C)C	0.9	1.59	0	0.99	1.9924	8.009	2.92815	3.72462	4.65655	2.43529	4.66597	2.55425	2.1106	2.0753	2.92841	3.76582	2.09669	0.4852	24.2	0.066	low similarity	1	0.7403	60.9	0.0719		0	0	0	0	no fragment overlap	0	0.5877	47.2	0.3229	structural outlier	2	0.1939	2.6	0.0619	out of domain	2	5	CC(C)C(=O)C1=CC=C(OCCOC(C)=O)C=C1	DTXSID80548874	2-[4-(2-Methylpropanoyl)phenoxy]ethyl acetate	FLKIJNISGLPWAC-UHFFFAOYSA-N
515	COC1=CC=CC=C1C(=O)CCC1OCCCO1	COc1ccccc1C(=O)CCC1OCCCO1	1.08	1.51	0	1.43	1.9268	8.428	1.54503	1.71754	3.08767	0.240444	2.61618	0.852936	-0.117972	-0.0999	0.974084	1.49954	-0.218384	0.627	46.7	0.1936	high leverage	1	0.1804	3.4	0.0585	out of domain	2	0	0	0	no fragment overlap	0	0.4601	27.4	0.0768		0	0.064	0.2	0.2425	out of domain structural outlier	2	5	COC1=CC=CC=C1C(=O)CCC1OCCCO1	DTXSID80560177	3-(1,3-Dioxan-2-yl)-1-(2-methoxyphenyl)propan-1-one	VPPKJRKLOKTSFK-UHFFFAOYSA-N
516	COC1=CC=CC=C1C(=O)CCCCCC(O)=O	COc1ccccc1C(=O)CCCCCC(=O)O	0.98	1.8	0.57	1.08	1.9924	8.618	2.48082	3.22982	2.40094	-0.430608	2.52177	0.248548	-0.688896	-0.7971	2.14961	1.50752	-0.614112	0.7107	63.7	0.0954		0	0.3973	18	0.0117	low similarity	1	0.6645	77.2	0.0308		0	0.494	32.9	0.0377		0	0.13	0.9	0.1011	out of domain	2	3	COC1=CC=CC=C1C(=O)CCCCCC(O)=O	DTXSID80645317	7-(2-Methoxyphenyl)-7-oxoheptanoic acid	IOFSNUMHIJHCBI-UHFFFAOYSA-N
517	CCOC1=CC=C(C=C1)C(=O)CCCCC(O)=O	CCOc1ccc(cc1)C(=O)CCCCC(=O)O	1.02	1.66	0.57	1.1	1.9924	8.544	2.5774	3.17662	2.4158	-0.262808	2.47057	0.371348	-0.525896	-0.6081	2.19241	1.53312	-0.460112	0.6062	43.3	0.1541	high leverage	1	0.2693	8.5	0.0099	low similarity	1	0.6645	77.2	0.0308		0	0.5369	39.3	0.0465		0	0.1358	1	0.1464	out of domain	2	4	CCOC1=CC=C(C=C1)C(=O)CCCCC(O)=O	DTXSID80645438	6-(4-Ethoxyphenyl)-6-oxohexanoic acid	MKYLDCZDARBOBJ-UHFFFAOYSA-N
518	C=COCCOC1=CC=C(OCCOC=C)C=C1	C=COCCOc1ccc(cc1)OCCOC=C	1.04	1.1	0	1.11	1.9924	7.654	3.0524	3.33092	4.5194	2.77609	4.28227	2.78855	2.4341	2.4913	2.87621	3.61442	2.37969	0.634	48	0.0466		0	0.7263	58.3	0.069		0	0	0	0	no fragment overlap	0	0.3276	12.5	0.7974	structural outlier	2	0.293	6.8	0.2504	structural outlier	2	4	C=COCCOC1=CC=C(OCCOC=C)C=C1	DTXSID8072906	Benzene, 1,4-bis[2-(ethenyloxy)ethoxy]-	USUVZXVXRBAIEE-UHFFFAOYSA-N
519	CCCOC(=O)CCC(=O)OCC1=CC=CC=C1	CCCOC(=O)CCC(=O)OCc1ccccc1	0.72	1.5	0	1.14	1.9924	8.065	2.56163	3.03282	4.22431	1.70659	4.05157	1.92005	1.4227	1.3712	2.37101	3.01222	1.37009	0.6834	59.2	0.014		0	0.6923	52.8	0.0202		0	0	0	0	no fragment overlap	0	0.5876	47.2	0.0658		0	0.5437	26.1	0.0157		0	0	CCCOC(=O)CCC(=O)OCC1=CC=CC=C1	DTXSID70335992	Butanedioic acid, phenylmethyl propyl ester	LQITZYVBKYLNJM-UHFFFAOYSA-N
520	CC(C)(C)C1=C2C(=O)OC(=C2C(=O)O1)C(C)(C)C	O=C1OC(=C2C1=C(OC2=O)C(C)(C)C)C(C)(C)C	0.68	1.39	0	0.8	1.9268	6.638	3.11803	4.17084	4.92517	3.23594	5.17568	3.11504	2.97543	2.9182	3.56008	4.41054	2.96642	0.2566	7.1	0.3069	structural outlier	2	0.3723	16	0.0369	low similarity	1	0	0	0	no fragment overlap	0	0.5279	37.6	0.0473		0	0.4722	18.6	0.1151	high leverage low similarity	1	4	CC(C)(C)C1=C2C(=O)OC(=C2C(=O)O1)C(C)(C)C	DTXSID80744233	3,6-Di-tert-butyl-1H,4H-furo[3,4-c]furan-1,4-dione	MGVRGXACAJTMPT-UHFFFAOYSA-N
521	CC(C)(C(O)=O)C1=CC=CC=C1C(C)(C)C(O)=O	OC(=O)C(c1ccccc1C(C(=O)O)(C)C)(C)C	0.88	1.61	0.92	0.91	1.9924	7.891	2.95961	3.82542	1.76937	-0.660308	2.17217	-0.035152	-0.833196	-0.9783	2.82701	1.35722	-0.685312	0.5772	36.9	0.0581		0	0.4333	21	0.0142	low similarity	1	0.213	24.1	0.0829	high leverage low similarity	1	0.465	28.3	0.1032		0	0.2951	6.9	0.2555	structural outlier	2	4	CC(C)(C(O)=O)C1=CC=CC=C1C(C)(C)C(O)=O	DTXSID70322084	NSC400372	JEERPVXGWQTQNW-UHFFFAOYSA-N
522	CCCC(OCC1=CC=CO1)OCC1=CC=CO1	CCCC(OCc1ccco1)OCc1ccco1	0.66	1.11	0	1.08	1.9268	7.459	2.89986	3.02544	4.34718	2.31034	4.08168	2.33624	2.05983	2.0438	2.66108	3.25194	1.98562	0.4503	21	0.1309	high leverage low similarity	1	0.4637	24.1	0.0611	low similarity	1	0	0	0	no fragment overlap	0	0.3263	12.5	0.1429	high leverage low similarity	1	0.3577	10.4	0.469	structural outlier	2	5	CCCC(OCC1=CC=CO1)OCC1=CC=CO1	DTXSID70240254	2,2'-(Butylidenebis(oxymethylene))bisfuran	IQTWUJXJPBSQDG-UHFFFAOYSA-N
523	CC[C@]12CCC(=O)C(CCC(O)=O)=C1CCC2=O	CCC12CCC(=O)C(=C2CCC1=O)CCC(=O)O	0.9	2.24	0.57	1.29	1.9268	8.365	0.869038	2.01864	1.10434	-2.56796	1.28788	-1.39586	-2.81607	-2.9922	0.648684	-0.16236	-2.77078	0.4753	23.5	0.0699	low similarity	1	0.4404	22.1	0.0263	low similarity	1	0.6645	77.2	0.0308		0	0.371	16.1	0.072	low similarity	1	0.6576	45.2	0.175	high leverage	1	4	CC[C@]12CCC(=O)C(CCC(O)=O)=C1CCC2=O	DTXSID601138856	1H-Indene-4-propanoic acid, 7a-ethyl-2,3,5,6,7,7a-tetrahydro-1,5-dioxo-, (S)-	WNONFTMYWAIYHT-AWEZNQCLSA-N
524	CCCOC1=CC(=CC=C1C)C(=O)C(=O)OCC	CCCOc1cc(ccc1C)C(=O)C(=O)OCC	0.66	1.44	0	1.03	1.9924	7.631	2.83911	3.46892	4.54697	2.30289	4.50687	2.36995	2.0351	1.9773	2.85681	3.55382	1.99689	0.5897	38.8	0.537	structural outlier	2	0.6705	49.7	0.0751		0	0	0	0	no fragment overlap	0	0.6529	58.1	0.0225		0	0.1353	1	0.3535	out of domain structural outlier	2	4	CCCOC1=CC(=CC=C1C)C(=O)C(=O)OCC	DTXSID601191082	Benzeneacetic acid, 4-methyl-‚Äö√Ñ√∂‚àö√ë‚àö‚àÇ‚Äö√†√∂¬¨¬¢‚Äö√†√∂‚Äö√Ñ‚Ä†‚Äö√Ñ√∂‚àö‚Ä†‚àö‚àÇ‚Äö√Ñ√∂‚àö¬¢‚Äö√Ñ‚Ä†¬¨¬®¬¨¬Æ¬¨¬®¬¨√Ü¬¨¬®¬¨¬Æ¬¨¬®¬¨¬±-oxo-3-propoxy-, ethyl ester	IDZFNUJQVLOHSK-UHFFFAOYSA-N
525	CCC1(COC2=CC=CC=C2CC(=O)OC)CO1	COC(=O)Cc1ccccc1OCC1(CC)CO1	0.87	1.86	0	0.79	1.9268	7.661	2.92972	4.25174	4.8448	2.64384	5.14628	2.75824	2.32753	2.2431	3.23418	4.22104	2.35142	0.6832	59.2	0.0673		0	0.6178	41.9	0.2815	structural outlier	2	0	0	0	no fragment overlap	0	0.5171	36.4	0.0806		0	0.4653	18	0.1337	high leverage low similarity	1	3	CCC1(COC2=CC=CC=C2CC(=O)OC)CO1	DTXSID601220750	Methyl 2-[(2-ethyl-2-oxiranyl)methoxy]benzeneacetate	QPNCTDMXYRGDRE-UHFFFAOYNA-N
526	COC1=CC=C(C)C(=C1)C(=O)CC(C)(C)C(O)=O	COc1ccc(c(c1)C(=O)CC(C(=O)O)(C)C)C	0.98	1.88	0.46	0.87	1.9924	8.618	3.11232	4.12052	3.42764	0.881692	3.70207	1.31655	0.605504	0.4927	2.97921	2.79322	0.704488	0.6186	45.2	0.0112		0	0.4112	19.3	0.2773	structural outlier	2	0	0	0.0207	out of domain	2	0.7827	80.8	0.0127		0	0.4881	19.6	0.3184	structural outlier	2	6	COC1=CC=C(C)C(=C1)C(=O)CC(C)(C)C(O)=O	DTXSID601225750	5-Methoxy-‚Äö√Ñ√∂‚àö√ë‚àö‚àÇ‚Äö√†√∂¬¨¬¢‚Äö√†√∂‚Äö√Ñ‚Ä†‚Äö√Ñ√∂‚àö‚Ä†‚àö‚àÇ‚Äö√Ñ√∂‚àö¬¢‚Äö√Ñ‚Ä†¬¨¬®¬¨¬Æ¬¨¬®¬¨√Ü¬¨¬®¬¨¬Æ¬¨¬®¬¨¬±,‚Äö√Ñ√∂‚àö√ë‚àö‚àÇ‚Äö√†√∂¬¨¬¢‚Äö√†√∂‚Äö√Ñ‚Ä†‚Äö√Ñ√∂‚àö‚Ä†‚àö‚àÇ‚Äö√Ñ√∂‚àö¬¢‚Äö√Ñ‚Ä†¬¨¬®¬¨¬Æ¬¨¬®¬¨√Ü¬¨¬®¬¨¬Æ¬¨¬®¬¨¬±,2-trimethyl-‚Äö√Ñ√∂‚àö√ë‚àö‚àÇ‚Äö√†√∂¬¨¬¢‚Äö√†√∂‚Äö√Ñ‚Ä†‚Äö√Ñ√∂‚àö‚Ä†‚àö‚àÇ‚Äö√Ñ√∂‚àö¬¢‚Äö√Ñ‚Ä†‚Äö√Ñ√∂‚àö√ë‚àö‚àÇ‚Äö√†√∂‚àö√´‚Äö√†√∂‚Äö√†√á‚Äö√Ñ√∂‚àö‚Ä†‚àö‚à…	XDMGSLAKHAJOEO-UHFFFAOYSA-N
527	COC(=O)C1=CC=C(COCC2CCCO2)C=C1	COC(=O)c1ccc(cc1)COCC1CCCO1	0.91	1.9	0	1.04	1.9268	8.359	2.31096	3.22784	4.11838	1.37534	4.12018	1.76754	1.04653	0.9716	2.19658	3.00844	1.02902	0.563	34.4	0.0331		0	0.4915	27	0.0515		0	0	0	0	no fragment overlap	0	0.6052	49.5	0.0263		0	0.3963	12.9	0.1112	low similarity	1	1	COC(=O)C1=CC=C(COCC2CCCO2)C=C1	DTXSID601236385	Methyl 4-[[(tetrahydro-2-furanyl)methoxy]methyl]benzoate	ALSCTRMQDWASSO-UHFFFAOYNA-N
528	CCOC(=O)CCC1=CC=CC(=C1)C(=O)OCC	CCOC(=O)CCc1cccc(c1)C(=O)OCC	0.73	1.51	0	0.98	1.9924	7.782	2.97784	3.70022	4.69868	2.48639	4.70507	2.54235	2.2016	2.1458	3.01051	3.78152	2.17869	0.7117	63.9	0.0194		0	0.5308	31.3	0.0585		0	0	0	0	no fragment overlap	0	0.5083	35	0.0811		0	0	0	0.0643	out of domain	2	2	CCOC(=O)CCC1=CC=CC(=C1)C(=O)OCC	DTXSID601269506	Ethyl 3-(ethoxycarbonyl)benzenepropanoate	HDGSRVUQMHJTDH-UHFFFAOYSA-N
529	CCC(CC)C(=O)OC1=CC=CC=C1C(=O)OC	CCC(C(=O)Oc1ccccc1C(=O)OC)CC	0.74	1.33	0	0.8	1.9924	8.019	3.95455	4.46772	5.48285	3.68399	5.47647	3.46895	3.4042	3.3682	3.89041	4.78402	3.40509	0.4055	15.9	0.0482	low similarity	1	0.6296	43.6	0.0552		0	0	0	0	no fragment overlap	0	0.352	14.3	0.4044	structural outlier	2	0.2836	6.5	0.0215	low similarity	1	4	CCC(CC)C(=O)OC1=CC=CC=C1C(=O)OC	DTXSID60234061	Methyl salicylate 2-ethylbutyrate	QXNXIPALJCPMNY-UHFFFAOYSA-N
530	COC(=O)C12CC=CCC1(CC=CC2)C(=O)OC	COC(=O)C12CC=CCC2(CC=CC1)C(=O)OC	0.95	1.47	0	0.84	1.9268	8.178	3.52943	4.11374	5.05737	3.11494	5.02388	3.09564	2.79223	2.7744	3.37178	4.30324	2.79082	0.4957	25.7	0.0824		0	0.3473	12.4	0.0285	low similarity	1	0	0	0	no fragment overlap	0	0.5631	43.8	0.0407		0	0.383	12	0.2975	structural outlier	2	3	COC(=O)C12CC=CCC1(CC=CC2)C(=O)OC	DTXSID60312439	dimethyl 1,4,5,8-tetrahydronaphthalene-4a,8a-dicarboxylate	FGWPFPADKFVDRT-UHFFFAOYSA-N
531	CC(C)(C)OC(=O)CC(=O)OCC1=CC=CC=C1	O=C(CC(=O)OC(C)(C)C)OCc1ccccc1	0.66	1.4	0	0.87	1.9924	7.602	3.43504	4.13652	5.10968	3.15889	5.16887	3.04315	2.8939	2.8365	3.53681	4.35382	2.88249	0.6433	50.1	0.1373	high leverage	1	0.3101	10.3	0.0194	low similarity	1	0	0	0	no fragment overlap	0	0.256	8	0.0356	low similarity	1	0.2585	5.2	0.0236	low similarity	1	4	CC(C)(C)OC(=O)CC(=O)OCC1=CC=CC=C1	DTXSID60371546	BENZYL TERT-BUTYL MALONATE	XKXXXODAXXAFNP-UHFFFAOYSA-N
532	CC1=CC(C)=C(C(O)=O)C(CC(C)(C)C(O)=O)=C1	Cc1cc(CC(C(=O)O)(C)C)c(c(c1)C)C(=O)O	1.02	1.63	0.92	0.83	1.9924	8.411	3.43101	4.21582	2.13497	-0.190308	2.50957	0.374248	-0.393796	-0.5187	3.15441	1.80262	-0.224912	0.6196	45.5	0.0229		0	0.5083	28.9	0.0188		0	0.213	24.1	0.0829	high leverage low similarity	1	0.6338	55	0.0329		0	0.3781	11.5	0.2356	structural outlier	2	3	CC1=CC(C)=C(C(O)=O)C(CC(C)(C)C(O)=O)=C1	DTXSID60384393	2-(2-carboxy-2-methylpropyl)-4,6-dimethylbenzoic acid	AGXDBBWISJYAST-UHFFFAOYSA-N
533	COCOC1=CC2=C(C=CC(C)(C)O2)C(OC)=C1	COCOc1cc2OC(C)(C)C=Cc2c(c1)OC	1.34	1.19	0	1.06	1.9268	8.202	3.17555	3.39364	4.51481	2.80494	4.21628	2.90404	2.40263	2.498	2.77668	3.65114	2.36322	0.3838	14.6	0.07	low similarity	1	0.3682	15.6	0.0719	low similarity	1	0	0	0	no fragment overlap	0	0.5311	38.2	0.0664		0	0.3172	8.2	0.1431	high leverage low similarity	1	3	COCOC1=CC2=C(C=CC(C)(C)O2)C(OC)=C1	DTXSID60465156	2H-1-Benzopyran, 5-methoxy-7-(methoxymethoxy)-2,2-dimethyl-	SLTGXACSUCEQNE-UHFFFAOYSA-N
534	CCOC(=O)CC1=CC=CC=C1CC(=O)OCC	CCOC(=O)Cc1ccccc1CC(=O)OCC	0.72	1.67	0	1.04	1.9924	7.611	2.47171	3.43252	4.34797	1.91399	4.42827	2.10875	1.626	1.5494	2.63221	3.37182	1.59989	0.4239	17.7	0.0187	low similarity	1	0.292	9.5	0.0633	low similarity	1	0	0	0	no fragment overlap	0	0.4874	32.1	0.237	high leverage	1	0	0	0.2434	out of domain structural outlier	2	5	CCOC(=O)CC1=CC=CC=C1CC(=O)OCC	DTXSID60497770	Diethyl 2,2'-(1,2-phenylene)diacetate	GTHDFYARNWTZJG-UHFFFAOYSA-N
535	CC(=O)OC1=CC=CC=C1C(=O)OCC(C)(C)C	CC(=O)Oc1ccccc1C(=O)OCC(C)(C)C	0.7	1.23	0	0.87	1.9924	7.643	3.69237	4.16902	5.23729	3.47569	5.20517	3.27985	3.207	3.1789	3.68561	4.49742	3.18869	0.3937	15.2	0.0473	low similarity	1	0.5588	34	0.0115		0	0	0	0	no fragment overlap	0	0.545	40.8	0.0379		0	0.2822	6.4	0.0191	low similarity	1	2	CC(=O)OC1=CC=CC=C1C(=O)OCC(C)(C)C	DTXSID60518434	2,2-Dimethylpropyl 2-(acetyloxy)benzoate	INQRXMUTXGUAAX-UHFFFAOYSA-N
536	C=COCCOC1=CC(OCCOC=C)=CC=C1	C=COCCOc1cccc(c1)OCCOC=C	1.02	1.34	0	1.28	1.9924	7.277	1.96539	2.59522	3.69763	1.51919	3.53937	1.82105	1.1727	1.2002	1.98481	2.61162	1.09889	0.7076	63.6	0.0511		0	0.6562	47.4	0.2639	structural outlier	2	0	0	0	no fragment overlap	0	0.3317	12.6	0.0288	low similarity	1	0.3051	7.5	0.0827	low similarity	1	4	C=COCCOC1=CC(OCCOC=C)=CC=C1	DTXSID60554211	1,3-Bis[2-(ethenyloxy)ethoxy]benzene	QFGQQQYBIDSQDV-UHFFFAOYSA-N
537	CCOC(=O)CCC(=O)C1=C(OC)C=CC(C)=C1	CCOC(=O)CCC(=O)c1cc(C)ccc1OC	0.99	1.68	0	1.13	1.9924	8.14	2.37458	3.17422	4.14786	1.66409	4.08527	1.97715	1.3155	1.2889	2.30071	3.07392	1.28449	0.5116	27.9	0.1547	high leverage	1	0.5734	36	0.0238		0	0	0	0	no fragment overlap	0	0.5228	37.2	0.0777		0	0.3822	11.9	0.0663	low similarity	1	2	CCOC(=O)CCC(=O)C1=C(OC)C=CC(C)=C1	DTXSID60603894	Ethyl 4-(2-methoxy-5-methylphenyl)-4-oxobutanoate	FUANEXPTGYOJDK-UHFFFAOYSA-N
538	CCCCCOC(=O)C1=CC=CC=C1C(=O)OC	CCCCCOC(=O)c1ccccc1C(=O)OC	0.7	1.3	0	0.92	1.9924	8.24	3.67788	3.95522	5.14466	3.11159	4.98737	3.00105	2.8403	2.8046	3.42481	4.20602	2.81649	0.4721	23.2	0.0288	low similarity	1	0.7928	70.9	0.0109		0	0	0	0	no fragment overlap	0	0.7358	72.5	0.0448		0	0	0	0.013	out of domain	2	3	CCCCCOC(=O)C1=CC=CC=C1C(=O)OC	DTXSID60708691	Methyl pentyl benzene-1,2-dicarboxylate	LVBQLVTVWRWWMG-UHFFFAOYSA-N
539	COCC(C)=CC(=O)OCCOC1=CC=CC=C1	COCC(=CC(=O)OCCOc1ccccc1)C	0.93	1.39	0	1.3	1.9924	8.015	2.14323	2.46902	3.75001	1.26639	3.43907	1.60595	0.938004	0.9434	1.84851	2.43152	0.859488	0.5637	34.5	0.0214		0	0.5757	36.4	0.0331		0	0	0	0	no fragment overlap	0	0.4951	33	0.2583	high leverage	1	0.1232	0.7	0.0267	out of domain	2	3	COCC(C)=CC(=O)OCCOC1=CC=CC=C1	DTXSID60711943	2-Phenoxyethyl 4-methoxy-3-methylbut-2-enoate	YRKQVMNIMFNOLT-UHFFFAOYSA-N
540	CC(C)(C)C1=C2OC(=O)C(=C2OC1=O)C(C)(C)C	O=C1OC2=C(C(=O)OC2=C1C(C)(C)C)C(C)(C)C	0.68	1.39	0	0.8	1.9268	6.638	3.11803	4.17084	4.92517	3.23594	5.17568	3.11504	2.97543	2.9182	3.56008	4.41054	2.96642	0.2566	7.1	0.3069	structural outlier	2	0.3723	16	0.0369	low similarity	1	0	0	0	no fragment overlap	0	0.5279	37.6	0.0473		0	0.4722	18.6	0.1151	high leverage low similarity	1	4	CC(C)(C)C1=C2OC(=O)C(=C2OC1=O)C(C)(C)C	DTXSID60846027	3,6-Di-tert-butylfuro[3,2-b]furan-2,5-dione	XFMHVYBABRBJKL-UHFFFAOYSA-N
541	CC(C)C1=CC=C(C=C1)C(OC(C)=O)OC(C)=O	CC(=O)OC(c1ccc(cc1)C(C)C)OC(=O)C	0.69	1.41	0	1.28	1.9924	7.518	1.97032	2.44702	3.69924	1.14419	3.49307	1.45395	0.868204	0.8272	1.87651	2.38632	0.784688	0.6037	42.7	0.2643	structural outlier	2	0.5389	32	0.0275		0	0	0	0	no fragment overlap	0	0.4632	28.1	0.1421	high leverage	1	0.2546	5	0.2412	structural outlier	2	5	CC(C)C1=CC=C(C=C1)C(OC(C)=O)OC(C)=O	DTXSID60992033	[4-(Propan-2-yl)phenyl]methylene diacetate	MLSOUBLMNULAPA-UHFFFAOYSA-N
542	CCOC(=O)C(C)CC(=O)C1=CC=C(OC)C=C1	CCOC(=O)C(CC(=O)c1ccc(cc1)OC)C	0.93	1.78	0	1.07	1.9924	8.283	2.50207	3.38842	4.31069	1.74509	4.30567	2.04115	1.4073	1.3551	2.45011	3.25932	1.38969	0.5821	37.7	0.2863	structural outlier	2	0.5564	33.7	0.0527		0	0	0	0	no fragment overlap	0	0.5602	43.4	0.0813		0	0.293	6.8	0.0604	low similarity	1	3	CCOC(=O)C(C)CC(=O)C1=CC=C(OC)C=C1	DTXSID701248880	Ethyl 4-methoxy-‚Äö√Ñ√∂‚àö√ë‚àö‚àÇ‚Äö√†√∂¬¨¬¢‚Äö√†√∂‚Äö√Ñ‚Ä†‚Äö√Ñ√∂‚àö‚Ä†‚àö‚àÇ‚Äö√Ñ√∂‚àö¬¢‚Äö√Ñ‚Ä†¬¨¬®¬¨¬Æ¬¨¬®¬¨√Ü¬¨¬®¬¨¬Æ¬¨¬®¬¨¬±-methyl-‚Äö√Ñ√∂‚àö√ë‚àö‚àÇ‚Äö√†√∂¬¨¬¢‚Äö√†√∂‚Äö√Ñ‚Ä†‚Äö√Ñ√∂‚àö‚Ä†‚àö‚àÇ‚Äö√Ñ√∂‚àö¬¢‚Äö√Ñ‚Ä†‚Äö√Ñ√∂‚àö√ë‚àö‚àÇ‚Äö√†√∂‚àö√´‚Äö√†√∂‚Äö√†√á‚Äö√Ñ√∂‚àö‚Ä†‚àö‚àÇ¬¨¬®¬¨¬¢‚Äö√Ñ√∂‚àö√ë‚àö‚àÇ‚Äö√†√∂‚àö√´¬¨¬®¬¨¬¢-oxobenzenebutanoate	UGUYPGOJAKESHI-UHFFFAOYNA-N
543	CCOC(=O)C1=CC=CC(CCC2OCCO2)=C1	CCOC(=O)c1cccc(c1)CCC1OCCO1	0.9	1.52	0	1.24	1.9268	7.889	1.95466	2.42774	3.60968	1.01994	3.37338	1.42914	0.702728	0.6814	1.70628	2.31274	0.629816	0.5355	30.7	0.1184	high leverage	1	0.5866	37.7	0.067		0	0	0	0	no fragment overlap	0	0.5715	45	0.0465		0	0.4052	13.3	0.3222	structural outlier	2	3	CCOC(=O)C1=CC=CC(CCC2OCCO2)=C1	DTXSID701256047	Ethyl 3-[2-(1,3-dioxolan-2-yl)ethyl]benzoate	WNULYYSZRJEKHM-UHFFFAOYSA-N
544	COC(=O)[C@H](CCCC1=CC=CC=C1)CC(O)=O	COC(=O)C(CC(=O)O)CCCc1ccccc1	0.88	1.79	0.46	0.97	1.9924	8.22	2.72308	3.67062	3.06906	0.461892	3.30017	0.946648	0.209404	0.0933	2.63581	2.32302	0.281888	0.6889	60.2	0.0509		0	0.6562	47.4	0.0634		0	0	0	0.0207	out of domain	2	0.523	37.3	0.1544	high leverage	1	0.3991	12.9	0.2399	structural outlier	2	5	COC(=O)[C@H](CCCC1=CC=CC=C1)CC(O)=O	DTXSID701259203	1-Methyl (2R)-2-(3-phenylpropyl)butanedioate	VRFYUSUKERQZCC-GFCCVEGCSA-N
545	CCC(=O)C1=CC=C(OCCCCC(O)=O)C=C1	CCC(=O)c1ccc(cc1)OCCCCC(=O)O	1.02	2.26	0.57	1.04	1.9924	8.544	1.9384	3.37162	2.1986	-0.975008	2.60197	-0.108052	-1.2555	-1.4175	1.93081	1.39032	-1.14891	0.6062	43.3	0.1541	high leverage	1	0.6585	47.8	0.2424	structural outlier	2	0.6645	77.2	0.0308		0	0.5389	39.8	0.2501	high leverage	1	0.1358	1	0.1464	out of domain	2	6	CCC(=O)C1=CC=C(OCCCCC(O)=O)C=C1	DTXSID701274174	5-[4-(1-Oxopropyl)phenoxy]pentanoic acid	CNCXTAFWDQHHGT-UHFFFAOYSA-N
546	CCOC(=O)CC1=CC=C(CC(=O)OCC)C=C1	CCOC(=O)Cc1ccc(cc1)CC(=O)OCC	0.71	1.67	0	1.06	1.9924	7.587	2.39239	3.34522	4.27533	1.80759	4.34547	2.02195	1.5216	1.4438	2.54991	3.27012	1.49149	0.7852	78.6	0.1059		0	0.292	9.5	0.0633	low similarity	1	0	0	0	no fragment overlap	0	0.3039	11	0.0752	low similarity	1	0.1547	1.5	0.2444	out of domain structural outlier	2	4	CCOC(=O)CC1=CC=C(CC(=O)OCC)C=C1	DTXSID70300882	Diethyl 2,2'-(1,4-phenylene)diacetate	JRSOAUOHTHOAOP-UHFFFAOYSA-N
547	ClC1C2OC2C2C1C1(Cl)C(Cl)=C(Cl)C2(Cl)C1(Cl)Cl	ClC1C2OC2C2C1C1(Cl)C(=C(C2(C1(Cl)Cl)Cl)Cl)Cl	2.2	0.84	0	0.81	1.9557	9.003	4.94563	4.94949	5.87244	5.42861	5.51612	5.13936	4.84662	5.13595	4.32904	5.69543	4.87373	0.316	10.1	0.8172	structural outlier	2	0.6279	43.4	0.1359	high leverage	1	0	0	0	no fragment overlap	0	0.6615	59.7	0.1627	high leverage	1	0.3987	12.9	0.3329	structural outlier	2	6	ClC1C2OC2C2C1C1(Cl)C(Cl)=C(Cl)C2(Cl)C1(Cl)Cl	DTXSID2058752	Heptachlor epoxide A	ZXFXBSWRVIQKOD-WOBUKFROSA-N
548	CC(C)OC1=CC=C(C=C1)C(=O)CC(C)C(O)=O	CC(C(=O)O)CC(=O)c1ccc(cc1)OC(C)C	1.03	1.56	0.57	1.04	1.9924	8.216	2.78436	3.43892	2.61972	0.208792	2.73597	0.733548	-0.052896	-0.1221	2.52031	1.89962	0.019088	0.5795	37.2	0.1621	high leverage	1	0.5359	31.7	0.0174		0	0.7799	84.4	0.0884	high leverage	1	0.5453	40.9	0.0637		0	0.2127	3.5	0.1137	out of domain	2	4	CC(C)OC1=CC=C(C=C1)C(=O)CC(C)C(O)=O	DTXSID80912718	2-Methyl-4-oxo-4-{4-[(propan-2-yl)oxy]phenyl}butanoic acid	MWAWJGVBSZMBIT-UHFFFAOYSA-N
549	CC1=CC(C)=C(C(CC(O)=O)CC(O)=O)C(C)=C1	OC(=O)CC(c1c(C)cc(cc1C)C)CC(=O)O	1.02	2.24	0.92	1	1.9924	8.745	2.12803	3.45542	1.20351	-2.05321	1.69837	-1.01635	-2.2767	-2.4758	1.95521	0.54402	-2.10791	0.6196	45.5	0.0229		0	0.4187	19.8	0.2626	structural outlier	2	0.213	24.1	0.0829	high leverage low similarity	1	0.5631	43.8	0.0546		0	0.374	11.3	0.24	structural outlier	2	5	CC1=CC(C)=C(C(CC(O)=O)CC(O)=O)C(C)=C1	DTXSID901028731	3-(2,4,6-Trimethylphenyl)pentanedioic acid	HOZYCNJWYKLNGE-UHFFFAOYSA-N
550	OC1C(OC2=CC=CC=C2C1=O)C1=CC=CC=C1	OC1C(Oc2c(C1=O)cccc2)c1ccccc1	1.81	1.66	0.31	1.03	1.7714	8.728	2.41221	2.97417	2.8122	0.658712	2.67675	1.35513	0.207444	0.2851	1.79538	2.06627	0.240468	0.5276	29.7	0.0516		0	0.1966	4.3	0.0157	out of domain	2	0	0	0.0086	out of domain	2	0.471	29.4	0.0248		0	0.4646	17.9	0.0456	low similarity	1	5	OC1C(OC2=CC=CC=C2C1=O)C1=CC=CC=C1	DTXSID90924746	3-Hydroxy-2-phenyl-2,3-dihydro-4H-1-benzopyran-4-one	YEDFEBOUHSBQBT-UHFFFAOYNA-N
551	OC1=CC2=C(C(O)=C1)C(=O)C=C(O2)C1=CC=CC=C1	Oc1cc(O)c2c(c1)oc(cc2=O)c1ccccc1	2.17	2.18	0.93	0.95	1.7871	10.623	2.6961	3.32896	1.06875	-1.78658	1.11177	-0.514208	-2.23453	-2.22965	1.52782	0.473505	-2.045	0.2726	7.5	0.054	low similarity	1	0.5505	33.2	0.1225	high leverage	1	0.2522	36.5	0.0982	high leverage	1	0.4443	25.7	0.0755		0	0.1872	2.4	0.3119	out of domain structural outlier	2	5	OC1=CC2=C(C(O)=C1)C(=O)C=C(O2)C1=CC=CC=C1	DTXSID1022396	Chrysin	RTIXKCRFFJGDFG-UHFFFAOYSA-N
552	OC1=C(O)C=C2C(=O)C=C(OC2=C1)C1=CC=CC=C1	Oc1cc2c(=O)cc(oc2cc1O)c1ccccc1	2.18	2.18	0.93	0.96	1.7871	10.544	2.62763	3.29176	1.01836	-1.82808	1.07187	-0.544708	-2.27833	-2.27135	1.48892	0.430605	-2.0902	0.2805	7.8	0.0277	low similarity	1	0.5505	33.2	0.1225	high leverage	1	0.2522	36.5	0.0982	high leverage	1	0.4467	25.9	0.0754		0	0.1846	2.3	0.3074	out of domain structural outlier	2	5	OC1=C(O)C=C2C(=O)C=C(OC2=C1)C1=CC=CC=C1	DTXSID60191569	6,7-Dihydroxyflavone	GSAOUZGPXSGVRS-UHFFFAOYSA-N
553	CC1=CC(O)=C2C(=O)C3=C(O)C=CC=C3C(=O)C2=C1	Cc1cc(O)c2c(c1)C(=O)c1c(C2=O)c(O)ccc1	2.19	1.97	0.82	0.92	1.7871	10.365	3.00456	3.50736	1.63587	-0.858882	1.61297	0.212292	-1.32223	-1.27525	1.87682	1.11101	-1.1546	0.3896	15	0.0241	low similarity	1	0.3727	16	0.0958	high leverage low similarity	1	0	0	0.0175	out of domain	2	0.5646	44	0.0778		0	0.4061	13.3	0.055	low similarity	1	5	CC1=CC(O)=C2C(=O)C3=C(O)C=CC=C3C(=O)C2=C1	DTXSID6024832	Chrysophanic acid	LQGUBLBATBMXHT-UHFFFAOYSA-N
554	CC1=C(O)C=C2C(=O)C3=CC=CC=C3C(=O)C2=C1O	O=C1c2ccccc2C(=O)c2c1c(O)c(c(c2)O)C	1.98	2.13	1.26	0.94	1.7871	10.389	2.64108	3.21406	-0.030286	-3.03568	0.133372	-1.60531	-3.38743	-3.44685	1.43652	-0.536295	-3.1534	0.1389	3.2	0.3788	out of domain structural outlier	2	0.4021	18.3	0.0192	low similarity	1	0	0	0.5011	out of domain structural outlier	2	0.6044	49.3	0.0785		0	0.4097	13.7	0.0596	low similarity	1	6	CC1=C(O)C=C2C(=O)C3=CC=CC=C3C(=O)C2=C1O	DTXSID90151651	Rubiadin	IRZTUXPRIUZXMP-UHFFFAOYSA-N
555	CCC1=C(O)C=CC=C1	CCc1ccccc1O	0.76	0.74	0.41	0.28	1.0569	4.421	2.70496	2.80024	2.28985	1.4364	2.42141	1.65339	1.35297	1.29915	2.4458	2.2352	1.33468	0.6328	47.8	0.0089		0	0.6749	50.4	0.0024		0	0	0	0.0044	out of domain	2	0.6404	56.1	0.0413		0	0.6127	36.6	0.1299	high leverage	1	3	CCC1=C(O)C=CC=C1	DTXSID1022479	2-Ethylphenol	IXQGCWUGDFDQMF-UHFFFAOYSA-N
556	CC1=CC(O)=CC(C)=C1	Cc1cc(C)cc(c1)O	0.83	0.83	0.57	0.34	1.0569	4.759	2.4876	2.53484	1.55263	0.445602	1.67631	0.874288	0.369074	0.30035	2.0679	1.4367	0.372878	0.7846	78.5	0.0069		0	0.9174	92.6	0.0057		0	0	0	1	out of domain structural outlier	2	0.7723	78.8	0.0101		0	0.6561	44.9	0.01		0	2	CC1=CC(O)=CC(C)=C1	DTXSID1025148	3,5-Dimethylphenol	TUAMRELNJMMDMT-UHFFFAOYSA-N
557	CC1=CC(C)=C(O)C=C1	Cc1ccc(c(c1)C)O	0.83	0.83	0.41	0.36	1.0569	4.783	2.45772	2.49024	2.03247	0.945402	2.08411	1.29369	0.843074	0.79255	2.0575	1.8219	0.817678	0.9135	96.9	0.0039		0	0.9174	92.6	0.0057		0	0	0	0.0044	out of domain	2	0.8084	84.6	0.0079		0	0.7699	71	0.007		0	2	CC1=CC(C)=C(O)C=C1	DTXSID2021864	2,4-Dimethylphenol	KUFFULVDNCHOFZ-UHFFFAOYSA-N
558	CCC1=CC=C(O)C=C1	CCc1ccc(cc1)O	0.78	0.89	0.53	0.33	1.0569	4.908	2.50877	2.55904	1.71132	0.504702	1.82321	0.923388	0.431074	0.34965	2.068	1.5356	0.431278	0.9246	97.9	0.0332		0	0.9412	96.3	0.0253		0	0.1056	14.3	0.0437	low similarity	1	0.8409	87.7	0.0049		0	0.6751	48.3	0.1306	high leverage	1	2	CCC1=CC=C(O)C=C1	DTXSID4021977	4-Ethylphenol	HXDOZKJGKXYMEW-UHFFFAOYSA-N
559	CC1=C(C)C=C(O)C=C1	Oc1ccc(c(c1)C)C	0.83	0.83	0.41	0.24	1.0569	4.783	2.87172	2.98825	2.43807	1.537	2.57491	1.76289	1.43587	1.38175	2.5423	2.40029	1.43208	0.9135	96.9	0.0039		0	0.9174	92.6	0.0057		0	0	0	0.0044	out of domain	2	0.509	35.2	0.2153	high leverage	1	0.7699	71	0.007		0	3	CC1=C(C)C=C(O)C=C1	DTXSID4024062	3,4-Dimethylphenol	YCOXTKKNXUZSKD-UHFFFAOYSA-N
560	COCC1=CC=CC=C1	COCc1ccccc1	0.63	0.72	0	0.48	1.0569	4.312	2.07009	2.01455	2.99486	1.916	2.84881	2.05849	1.79417	1.77065	1.8155	2.45079	1.66808	0.5953	40.7	0.0035		0	0.7354	60	0.0385		0	0	0	0	no fragment overlap	0	0.7516	76.1	0.0295		0	0.7718	71.6	0.0096		0	0	COCC1=CC=CC=C1	DTXSID5060227	Benzyl methyl ether	GQKZBCPTCWJTAS-UHFFFAOYSA-N
561	CC1=C(C)C(O)=CC=C1	Cc1c(C)cccc1O	0.83	0.83	0.41	0.38	1.0569	4.807	2.39904	2.40725	1.96991	0.846802	2.00231	1.21549	0.744274	0.69435	1.9767	1.7255	0.715278	0.8556	91	0.0047		0	0.9174	92.6	0.0057		0	0	0	0.0044	out of domain	2	0.8127	84.8	0.0076		0	0.8042	78.5	0.0075		0	2	CC1=C(C)C(O)=CC=C1	DTXSID6025143	2,3-Dimethylphenol	QWBBPBRQALCEIZ-UHFFFAOYSA-N
562	CC1=CC(O)=C(C)C=C1	Cc1ccc(c(c1)O)C	0.83	0.83	0.41	0.36	1.0569	4.783	2.45772	2.49024	2.03247	0.945402	2.08411	1.29369	0.843074	0.79255	2.0575	1.8219	0.817678	0.9135	96.9	0.0039		0	0.9174	92.6	0.0057		0	0	0	0.0044	out of domain	2	0.8084	84.6	0.0079		0	0.7699	71	0.007		0	2	CC1=CC(O)=C(C)C=C1	DTXSID6025145	2,5-Dimethylphenol	NKTOLZVEWDHZMU-UHFFFAOYSA-N
563	CCOC1=CC=CC=C1	CCOc1ccccc1	0.66	0.53	0	0.35	1.0569	4.103	2.69662	2.58405	3.52337	2.8995	3.41961	2.81869	2.77807	2.78075	2.5048	3.23009	2.66708	0.7578	73.2	0.0062		0	0.8226	74.5	0.0015		0	0	0	0	no fragment overlap	0	0.5934	47.9	0.0116		0	0.5967	34	0.0084		0	0	CCOC1=CC=CC=C1	DTXSID7059278	Benzene, ethoxy-	DLRJIFUOBPOJNS-UHFFFAOYSA-N
564	CC1=C(CO)C=CC=C1	OCc1ccccc1C	0.81	0.91	0.33	0.48	1.0569	4.766	1.93801	1.99564	1.8385	0.503002	1.82091	0.960888	0.388674	0.33655	1.5377	1.4161	0.332078	0.6782	58.2	0.0089		0	0.8958	89.2	0.0091		0	0.296	43.7	0.034		0	0.5497	41.8	0.0555		0	0.6897	51.2	0.0074		0	0	CC1=C(CO)C=CC=C1	DTXSID8059001	2-Methylbenzyl alcohol	XPNGNIFUDRPBFJ-UHFFFAOYSA-N
565	OCCC1=CC=CC=C1	OCCc1ccccc1	0.82	0.85	0.33	0.56	1.0569	4.724	1.72855	1.67335	1.60128	0.217202	1.50611	0.728088	0.101674	0.06155	1.2664	1.07899	0.028078	0.8946	95.6	0.0055		0	0.7952	71.3	0.0184		0	0.296	43.7	0.034		0	0.6534	58.2	0.0255		0	0.4111	13.9	0.0098	low similarity	1	1	OCCC1=CC=CC=C1	DTXSID9026342	2-Phenylethanol	WRMNZCZEMHIOCP-UHFFFAOYSA-N
566	COC1=CC=C(C)C=C1	COc1ccc(cc1)C	0.63	0.89	0	0.43	1.0569	4.517	2.09104	2.20675	3.08791	1.8769	3.02101	2.05169	1.75047	1.70335	1.8747	2.5694	1.64188	0.6665	54.6	0.1071	high leverage	1	0.7929	70.9	0.0272		0	0	0	0	no fragment overlap	0	0.6564	58.7	0.1066		0	0.7191	58.1	0.0499		0	1	COC1=CC=C(C)C=C1	DTXSID9026710	1-Methoxy-4-methylbenzene	CHLICZRVGGXEOD-UHFFFAOYSA-N
567	CC1=C2C=CC=CC2=CC=C1	Cc1cccc2c1cccc2	1.32	0.94	0	0.21	1.2263	5.986	3.81946	4.09802	4.68773	4.19155	4.71212	4.04208	3.8937	3.96445	3.52462	4.73027	3.88191	0.9045	96.5	0.0057		0	0.7299	58.7	0.0032		0	0	0	0	no fragment overlap	0	0.7894	82	0.0055		0	0.6262	39.1	0.0081		0	0	CC1=C2C=CC=CC2=CC=C1	DTXSID10225161	1-Naphthylmethyl radical	PHRABVHYUHIYGY-UHFFFAOYSA-N
568	CC1=C2C=CC=CC2=CC=C1	Cc1cccc2c1cccc2	1.32	0.94	0	0.21	1.2263	5.986	3.81946	4.09802	4.68773	4.19155	4.71212	4.04208	3.8937	3.96445	3.52462	4.73027	3.88191	0.9045	96.5	0.0057		0	0.7299	58.7	0.0032		0	0	0	0	no fragment overlap	0	0.7894	82	0.0055		0	0.6262	39.1	0.0081		0	0	CC1=C2C=CC=CC2=CC=C1	DTXSID9020877	1-Methylnaphthalene	QPUYECUOLPXSFR-UHFFFAOYSA-N
569	CC1=CC2=CC=CC=C2C=C1	Cc1ccc2c(c1)cccc2	1.32	0.94	0	0.2	1.2263	5.883	3.80967	4.13952	4.6999	4.24085	4.75302	4.08118	3.9431	4.01355	3.56502	4.77846	3.93311	0.9045	96.5	0.0057		0	0.7299	58.7	0.0032		0	0	0	0	no fragment overlap	0	0.8194	85.3	0.0046		0	0.5723	30.5	0.0086		0	0	CC1=CC2=CC=CC=C2C=C1	DTXSID4020878	2-Methylnaphthalene	QIMMUPPBPVKWKM-UHFFFAOYSA-N
570	CN(C)CCCN1C2=CC=CC=C2SC2=C1C=C(C=C2)C(C)=O	CN(CCCN1c2ccccc2Sc2c1cc(cc2)C(=O)C)C	2.2	1.95	0	1.39	2.5807	12.279	4.29446	4.97384	5.973	3.56691	5.63302	3.75066	2.87082	3.05825	3.63469	4.94438	2.94903	0.5269	29.6	0.0682		0	0.4441	22.4	0.1768	structural outlier	2	0	0	0	no fragment overlap	0	0.5932	47.9	0.0498		0	0.5203	23.5	0.0916	low similarity	1	3	CN(C)CCCN1C2=CC=CC=C2SC2=C1C=C(C=C2)C(C)=O	DTXSID1022552	Acetylpromazine	NOSIYYJFMPDDSA-UHFFFAOYSA-N
571	OC1=CC=C(C=C1)C1CC(=O)C2=C(O1)C=CC=C2	Oc1ccc(cc1)C1CC(=O)c2c(O1)cccc2	1.78	1.93	0.53	0.99	1.7714	9.264	2.36039	3.05017	2.12516	-0.443888	2.11285	0.480228	-0.861056	-0.8493	1.62888	1.38657	-0.773332	0.4928	25.2	0.0602		0	0.2564	7.8	0.034	low similarity	1	0.1056	14.3	0.0437	low similarity	1	0.4539	26.7	0.0237		0	0.3529	10.2	0.1971	high leverage low similarity	1	3	OC1=CC=C(C=C1)C1CC(=O)C2=C(O1)C=CC=C2	DTXSID5022487	4'-Hydroxyflavanone	ZLHVIYHWWQYJID-UHFFFAOYSA-N
572	CCCCCCC1(O)OC(=O)C2=C1C=CC=C2O	CCCCCCC1(O)OC(=O)c2c1cccc2O	1.22	1.52	0.71	1.03	1.9268	8.835	2.95814	3.26644	2.11124	-0.350556	2.09168	0.317336	-0.622472	-0.6706	2.29028	1.35744	-0.531184	0.6751	57.3	0.0218		0	0.3831	16.7	0.0131	low similarity	1	0	0	0.0127	out of domain	2	0.4511	26.6	0.0527		0	0.1825	2.2	0.0432	out of domain	2	5	CCCCCCC1(O)OC(=O)C2=C1C=CC=C2O	DTXSID80943466	3-Hexyl-3,7-dihydroxy-2-benzofuran-1(3H)-one	VZZYFXFREWNSCJ-UHFFFAOYSA-N
573	COC(=O)C1=C(C=CC=C1)C(=O)C1=CC=CC=C1	COC(=O)c1ccccc1C(=O)c1ccccc1	1.4	1.73	0	0.81	1.837	9.006	3.40595	4.04465	4.84174	2.76576	4.75424	2.97444	2.34732	2.3722	2.97121	4.09055	2.36794	0.4081	16.3	0.0363	low similarity	1	0.3411	12.1	0.0143	low similarity	1	0	0	0	no fragment overlap	0	0.2888	10.1	0.0591	low similarity	1	0.5205	23.6	0.0705	low similarity	1	4	COC(=O)C1=C(C=CC=C1)C(=O)C1=CC=CC=C1	DTXSID2060549	Methyl o-benzoylbenzoate	NQSMEZJWJJVYOI-UHFFFAOYSA-N
574	OC1=CC(=CC=C1)C1CC(=O)C2=CC=CC=C2O1	Oc1cccc(c1)C1CC(=O)c2c(O1)cccc2	1.74	1.97	0.68	0.94	1.7714	9.016	2.34285	3.20087	1.70558	-0.856788	1.84675	0.127228	-1.24186	-1.2605	1.72528	1.12607	-1.12073	0.4928	25.2	0.0425		0	0.1252	1.4	0.0578	out of domain	2	0.2965	43.9	0.1134	structural outlier	2	0.4754	30.3	0.1015		0	0.1206	0.7	0.1507	out of domain	2	6	OC1=CC(=CC=C1)C1CC(=O)C2=CC=CC=C2O1	DTXSID1022344	3'-Hydroxy flavanone	JVSPTYZZNUXJHN-UHFFFAOYSA-N
575	CC(=O)OC[C@@H](OC(C)=O)C1=CC(C)=CC(C)=C1	CC(=O)OC(c1cc(C)cc(c1)C)COC(=O)C	0.78	1.5	0	1.18	1.9924	7.685	2.26023	2.89262	4.00931	1.55619	3.89397	1.81525	1.2587	1.2192	2.21841	2.85122	1.20129	0.5881	38.6	0.0855		0	0.5242	30.5	0.0308		0	0	0	0	no fragment overlap	0	0.2922	10.3	0.0981	low similarity	1	0.2368	4.2	0.0557	out of domain	2	3	CC(=O)OC[C@@H](OC(C)=O)C1=CC(C)=CC(C)=C1	DTXSID901180399	1,2-Ethanediol, 1-(3,5-dimethylphenyl)-, 1,2-diacetate, (1S)-	MUUVLRNIHQSXAB-CQSZACIVSA-N
576	CC1=CC=C(C=C1)C(C)(C)C(CC(O)=O)C(O)=O	OC(=O)C(C(c1ccc(cc1)C)(C)C)CC(=O)O	0.96	1.92	0.92	0.92	1.9924	8.292	2.66044	3.79042	1.60278	-1.16801	2.08037	-0.374352	-1.3679	-1.5386	2.53821	1.12822	-1.20311	0.4711	23.2	0.0346	low similarity	1	0.5184	29.5	0.0213		0	0.213	24.1	0.0829	high leverage low similarity	1	0.5407	40.1	0.076		0	0.3203	8.4	0.2331	structural outlier	2	4	CC1=CC=C(C=C1)C(C)(C)C(CC(O)=O)C(O)=O	DTXSID901231384	2-[1-Methyl-1-(4-methylphenyl)ethyl]butanoic acid	AUYJZZFEHKGYHT-UHFFFAOYNA-N
577	CCOC(=O)C1=CC(C)=CC(C(=O)OCC)=C1C	CCOC(=O)c1cc(C)cc(c1C)C(=O)OCC	0.81	1.37	0	0.91	1.9924	8.062	3.53714	4.03772	5.09208	3.12909	5.02597	3.05145	2.8316	2.8063	3.42291	4.26212	2.81749	0.6532	52.1	0.0177		0	0.5523	33.4	0.0647		0	0	0	0	no fragment overlap	0	0.5333	38.8	0.0833		0	0.2861	6.6	0.0208	low similarity	1	1	CCOC(=O)C1=CC(C)=CC(C(=O)OCC)=C1C	DTXSID901233180	1,3-Diethyl 2,5-dimethyl-1,3-benzenedicarboxylate	UQSBCPGLBIQYNM-UHFFFAOYSA-N
578	CCCCOC1=CC=CC(=C1)C(=O)C(=O)OCC	CCCCOc1cccc(c1)C(=O)C(=O)OCC	0.82	1.43	0	1.02	1.9924	7.589	2.86965	3.58012	4.57895	2.49379	4.56567	2.55855	2.1912	2.1632	2.92961	3.69402	2.16069	0.6222	45.8	0.0153		0	0.7315	59.1	0.0708		0	0	0	0	no fragment overlap	0	0.7334	72.1	0.0304		0	0	0	0.3536	out of domain structural outlier	2	2	CCCCOC1=CC=CC(=C1)C(=O)C(=O)OCC	DTXSID901237213	Benzeneacetic acid, 3-butoxy-‚Äö√Ñ√∂‚àö√ë‚àö‚àÇ‚Äö√†√∂¬¨¬¢‚Äö√†√∂‚Äö√Ñ‚Ä†‚Äö√Ñ√∂‚àö‚Ä†‚àö‚àÇ‚Äö√Ñ√∂‚àö¬¢‚Äö√Ñ‚Ä†¬¨¬®¬¨¬Æ¬¨¬®¬¨√Ü¬¨¬®¬¨¬Æ¬¨¬®¬¨¬±-oxo-, ethyl ester	HQRWNYINWUGZFW-UHFFFAOYSA-N
579	CC(=O)C(CC(O)COC1=CC=CC=C1)C(C)=O	OC(CC(C(=O)C)C(=O)C)COc1ccccc1	1.12	2.1	0.17	1.8	1.9924	8.456	-0.423836	0.37102	1.07932	-2.87901	0.757968	-1.55925	-3.2483	-3.3047	-0.814188	-0.90068	-3.34651	0.6952	61.6	0.0663		0	0.4609	23.9	0.1952	structural outlier	2	0	0	0.1743	out of domain structural outlier	2	0.2357	7	0.2033	high leverage low similarity	1	0.2611	5.2	0.0377	low similarity	1	6	CC(=O)C(CC(O)COC1=CC=CC=C1)C(C)=O	DTXSID901250083	3-(2-Hydroxy-3-phenoxypropyl)-2,4-pentanedione	UILGQNOQYGAFMC-UHFFFAOYNA-N
580	CCCCOC1=CC=CC=C1C(=O)OCC(C)=O	CCCCOc1ccccc1C(=O)OCC(=O)C	0.75	1.73	0	1.13	1.9924	8.106	2.28946	3.06652	4.10572	1.39289	4.05177	1.71125	1.0956	1.0193	2.22271	2.91072	1.05749	0.5909	38.9	0.0305		0	0.6585	47.8	0.033		0	0	0	0	no fragment overlap	0	0.5506	41.9	0.0682		0	0	0	0.0119	out of domain	2	2	CCCCOC1=CC=CC=C1C(=O)OCC(C)=O	DTXSID901308731	2-Oxopropyl 2-butoxybenzoate	WLMYLLOQPUCQKP-UHFFFAOYSA-N
581	COC(=O)C1=C(C=C(C(C)C)C(C)=C1)C(=O)OC	COC(=O)c1cc(C(C)C)c(cc1C(=O)OC)C	0.9	1.28	0	0.91	1.9924	8.074	3.6692	4.08452	5.1576	3.35049	5.05207	3.23595	3.0359	3.0385	3.51201	4.37462	3.02089	0.6563	52.9	0.036		0	0.6481	46.5	0.0202		0	0	0	0	no fragment overlap	0	0.5025	34.1	0.1087		0	0.3925	12.6	0.036	low similarity	1	1	COC(=O)C1=C(C=C(C(C)C)C(C)=C1)C(=O)OC	DTXSID901334249	4-Methyl-5-(1-methylethyl)-1,2-benzenedicarboxylic acid dimethyl ester	FZBIHUWXOTWRGI-UHFFFAOYSA-N
582	CCCCCCOC(=O)C1=C(C=O)C(O)=CC=C1	CCCCCCOC(=O)c1cccc(c1C=O)O	1.1	1.53	0.41	0.89	1.9924	8.774	3.6129	4.13262	3.8073	1.65169	3.85177	1.91355	1.3514	1.3118	3.23241	3.16292	1.42609	0.6942	61.4	0.0266		0	0.5167	29.4	0.0318		0	0	0	0.0044	out of domain	2	0.7186	69.7	0.0247		0	0.1598	1.7	0.0558	out of domain	2	4	CCCCCCOC(=O)C1=C(C=O)C(O)=CC=C1	DTXSID90157097	Hexyl 2-formyl-3-hydroxybenzoate	PIQGZGXYEQYPKR-UHFFFAOYSA-N
583	CCCC(=O)C1=CC=C(OC(C)(C)C(O)=O)C=C1	CCCC(=O)c1ccc(cc1)OC(C(=O)O)(C)C	1.02	1.5	0.46	0.93	1.9924	8.11	3.22268	3.92292	3.38416	1.25549	3.53287	1.56855	0.981304	0.9269	3.06201	2.79882	1.05209	0.6062	43.3	0.1541	high leverage	1	0.5747	36.1	0.0073		0	0	0	0.0207	out of domain	2	0.5758	45.5	0.0152		0	0.4179	14.2	0.1159	high leverage low similarity	1	4	CCCC(=O)C1=CC=C(OC(C)(C)C(O)=O)C=C1	DTXSID90184045	Propanoic acid, 2-methyl-2-(4-(1-oxobutyl)phenoxy)-	WYKLBLPNIRXWNC-UHFFFAOYSA-N
584	COC(=O)CCC1=CC=C(CCC(=O)OC)C=C1	COC(=O)CCc1ccc(cc1)CCC(=O)OC	0.79	1.67	0	1.14	1.9924	8.042	2.31204	3.04762	4.10048	1.47559	4.02627	1.77795	1.1712	1.1102	2.23871	2.92692	1.12989	0.692	60.9	0.1257	high leverage	1	0.382	16.6	0.0194	low similarity	1	0	0	0	no fragment overlap	0	0.719	69.8	0.061		0	0.5538	27.6	0.1224	high leverage	1	3	COC(=O)CCC1=CC=C(CCC(=O)OC)C=C1	DTXSID90327617	NSC670458	YBPCZDKFGFYLAU-UHFFFAOYSA-N
585	CCOC1=C(OC)C=C2C(=O)CC(C)(C)OC2=C1	CCOc1cc2OC(C)(C)CC(=O)c2cc1OC	1.18	1.11	0	1	1.9268	7.922	3.37495	3.58104	4.71481	3.11034	4.46088	3.09624	2.74623	2.8214	3.06228	3.91314	2.70722	0.4548	21.3	0.0385	low similarity	1	0.2376	6.1	0.0093	low similarity	1	0	0	0	no fragment overlap	0	0.637	55.4	0.0844		0	0.4276	14.8	0.037	low similarity	1	3	CCOC1=C(OC)C=C2C(=O)CC(C)(C)OC2=C1	DTXSID90350788	2,2-DIMETHYL-7-ETHOXY-6-METHOXY-4-CHROMANONE	RLHYNOURTBSPDN-UHFFFAOYSA-N
586	CCOC(=O)CCC(=O)C1=CC(C)=C(OC)C=C1	CCOC(=O)CCC(=O)c1ccc(c(c1)C)OC	0.99	1.68	0	1.13	1.9924	8.14	2.37458	3.17422	4.14786	1.66409	4.08527	1.97715	1.3155	1.2889	2.30071	3.07392	1.28449	0.5116	27.9	0.1547	high leverage	1	0.5734	36	0.0238		0	0	0	0	no fragment overlap	0	0.5228	37.2	0.0777		0	0.3822	11.9	0.0663	low similarity	1	2	CCOC(=O)CCC(=O)C1=CC(C)=C(OC)C=C1	DTXSID90440411	ETHYL 4-(4-METHOXY-3-METHYLPHENYL)-4-OXOBUTANOATE	NXMOOZMLRAMUMN-UHFFFAOYSA-N
587	CCCCC(=O)OCCOC(=O)C1=CC=CC=C1	CCCCC(=O)OCCOC(=O)c1ccccc1	0.78	1.36	0	0.97	1.9924	8.327	3.45819	3.77672	4.95193	2.82669	4.77947	2.80295	2.5355	2.5079	3.18441	3.96422	2.50889	0.6554	52.9	0.019		0	0.7455	61.8	0.0868	high leverage	1	0	0	0	no fragment overlap	0	0.6488	57.4	0.1075		0	0.7082	55.4	0.0667		0	1	CCCCC(=O)OCCOC(=O)C1=CC=CC=C1	DTXSID90482715	Pentanoic acid, 2-(benzoyloxy)ethyl ester	WNISXILAQJVMBG-UHFFFAOYSA-N
588	CCC(=O)CC(=O)C1=C(OC)C=C(OC)C=C1C	CCC(=O)CC(=O)c1c(C)cc(cc1OC)OC	1	1.96	0	0.97	1.9924	8.958	2.88352	3.81732	4.66444	1.99029	4.68747	2.27815	1.6327	1.5667	2.71341	3.64882	1.64489	0.6532	52.1	0.0251		0	0.5309	31.3	0.0602		0	0	0	0	no fragment overlap	0	0.6423	56.5	0.5564	structural outlier	2	0.5209	23.6	0.0954	low similarity	1	3	CCC(=O)CC(=O)C1=C(OC)C=C(OC)C=C1C	DTXSID90493689	1-(2,4-Dimethoxy-6-methylphenyl)pentane-1,3-dione	BLOKMGHGWCPNAS-UHFFFAOYSA-N
589	CCOC(=O)CCC1=CC=CC=C1C(=O)OCC	CCOC(=O)CCc1ccccc1C(=O)OCC	0.69	1.51	0	1.02	1.9924	7.806	2.85016	3.51702	4.56852	2.25799	4.53747	2.35155	1.9816	1.9198	2.84291	3.56752	1.94989	0.427	18	0.0119	low similarity	1	0.5308	31.3	0.0585		0	0	0	0	no fragment overlap	0	0.4642	28.1	0.1215		0	0	0	0.0637	out of domain	2	3	CCOC(=O)CCC1=CC=CC=C1C(=O)OCC	DTXSID90573036	Ethyl 2-(3-ethoxy-3-oxopropyl)benzoate	RBQKGMZVELTTFC-UHFFFAOYSA-N
590	CCOC(=O)CC1=CC(CC(=O)OCC)=CC=C1	CCOC(=O)Cc1cccc(c1)CC(=O)OCC	0.73	1.67	0	1.06	1.9924	7.587	2.39239	3.35382	4.27533	1.82319	4.34747	2.03915	1.5328	1.4586	2.55291	3.28072	1.50349	0.7117	63.9	0.0194		0	0.292	9.5	0.0633	low similarity	1	0	0	0	no fragment overlap	0	0.3039	11	0.0752	low similarity	1	0.1547	1.5	0.2444	out of domain structural outlier	2	4	CCOC(=O)CC1=CC(CC(=O)OCC)=CC=C1	DTXSID90600710	Diethyl 2,2'-(1,3-phenylene)diacetate	RYMVGWBNPYCANK-UHFFFAOYSA-N
591	CC(C)CC(=O)C1=C(O)C=C(OCC=C)C=C1O	C=CCOc1cc(O)c(c(c1)O)C(=O)CC(C)C	1.26	1.14	0.82	0.92	1.9924	8.806	3.99926	4.01362	2.59572	0.750392	2.56457	1.12285	0.491904	0.4876	3.28241	2.14982	0.613688	0.5571	33.5	0.0199		0	0.3751	16.2	0.346	structural outlier	2	0	0	0.0175	out of domain	2	0.5294	37.9	0.018		0	0.677	48.8	0.0393		0	4	CC(C)CC(=O)C1=C(O)C=C(OCC=C)C=C1O	DTXSID90673065	1-{2,6-Dihydroxy-4-[(prop-2-en-1-yl)oxy]phenyl}-3-methylbutan-1-one	RQWPOUCIZILFQC-UHFFFAOYSA-N
592	CC1=CC(C)=C(C(=O)OC(C)(C)C)C(=C1)C(O)=O	Cc1cc(C)c(c(c1)C(=O)O)C(=O)OC(C)(C)C	0.85	1.36	0.46	0.72	1.9924	8.002	4.09814	4.73392	4.16928	2.39339	4.40137	2.41005	2.1629	2.0898	4.00251	3.82172	2.25769	0.7107	63.8	0.1409	high leverage	1	0.5723	35.8	0.0159		0	0	0	0.0207	out of domain	2	0.681	64	0.0298		0	0.1523	1.5	0.0728	out of domain	2	5	CC1=CC(C)=C(C(=O)OC(C)(C)C)C(=C1)C(O)=O	DTXSID90698314	2-(tert-Butoxycarbonyl)-3,5-dimethylbenzoic acid	VTEODHYJQGQWQB-UHFFFAOYSA-N
593	CC=CC=CC(=O)CCC1(C)OC(=O)C(C)C1=O	CC=CC=CC(=O)CCC1(C)OC(=O)C(C1=O)C	0.79	1.57	0	1.28	1.9924	7.97	1.93908	2.47562	3.68216	0.953392	3.47267	1.34955	0.650604	0.6068	1.75711	2.32412	0.579088	0.3969	15.3	0.0846	low similarity	1	0.0767	0.5	0.0264	out of domain	2	0	0	0	no fragment overlap	0	0.5477	41.4	0.1591	high leverage	1	0.598	34.1	0.1736	high leverage	1	5	CC=CC=CC(=O)CCC1(C)OC(=O)C(C)C1=O	DTXSID90715792	4-Hydroxy-3,5-dimethyl-5-[(4E,6E)-3-oxoocta-4,6-dien-1-yl]furan-2(5H)-one	GQFGVUPBODCMSV-YTXTXJHMSA-N
594	CC(C)CCOC(=O)C=CC1=CC(O)=C(O)C=C1	CC(CCOC(=O)C=Cc1ccc(c(c1)O)O)C	1.3	1.46	0.96	0.93	1.9924	9.038	3.58812	3.92692	1.91204	-0.328908	2.03847	0.301948	-0.583496	-0.6373	2.91761	1.47102	-0.423512	0.5991	41.6	0.0469		0	0.4392	21.7	0.01	low similarity	1	0	0	0.6173	out of domain structural outlier	2	0.6972	67.2	0.0548		0	0.4939	20.1	0.1342	high leverage low similarity	1	4	CC(C)CCOC(=O)C=CC1=CC(O)=C(O)C=C1	DTXSID90767034	3-Methylbutyl 3-(3,4-dihydroxyphenyl)prop-2-enoate	ARDWPGKUNNUACS-UHFFFAOYSA-N
595	CCOC(=O)C1=CC(C)=C(C(=O)OCC)C(C)=C1	CCOC(=O)c1cc(C)c(c(c1)C)C(=O)OCC	0.81	1.57	0	0.91	1.9924	8.062	3.25514	4.01972	4.95208	2.79309	4.98797	2.81345	2.4896	2.4383	3.25491	4.11812	2.48549	0.6532	52.1	0.0177		0	0.4901	26.9	0.313	structural outlier	2	0	0	0	no fragment overlap	0	0.5333	38.8	0.0833		0	0.2861	6.6	0.0208	low similarity	1	3	CCOC(=O)C1=CC(C)=C(C(=O)OCC)C(C)=C1	DTXSID90856215	Diethyl 2,6-dimethylbenzene-1,4-dicarboxylate	SFIMTKVOVRYIGN-UHFFFAOYSA-N
596	CCC(C)CCOC(=O)C1=CC=CC=C1C(O)=O	CCC(CCOC(=O)c1ccccc1C(=O)O)C	0.76	1.44	0.69	0.78	1.9924	8.261	3.84831	4.38382	3.18517	1.03279	3.42797	1.28755	0.855904	0.7327	3.57821	2.73492	0.977088	0.4475	20.4	0.0268	low similarity	1	0.7636	65.9	0.0096		0	0	0	0.1748	out of domain structural outlier	2	0.6524	58.1	0.0248		0	0.2757	5.9	0.0612	low similarity	1	4	CCC(C)CCOC(=O)C1=CC=CC=C1C(O)=O	DTXSID90910068	2-{[(3-Methylpentyl)oxy]carbonyl}benzoic acid	HFVPVWMVRZNFOP-UHFFFAOYSA-N
597	CC(C)CCOC(=O)C1=CC(=O)C2=C(O1)C1=C(NC2=O)C(C)=C(C)C=C1	CC(CCOC(=O)c1cc(=O)c2c(o1)c1ccc(c(c1[nH]c2=O)C)C)C	2	2.3	0.3	1.45	2.6501	13.41	4.19354	4.8164	4.98444	1.72296	4.68293	2.23885	1.09945	1.17695	3.22291	3.70995	1.23546	0.2699	7.4	0.064	low similarity	1	0.6204	42.2	0.1365	high leverage	1	0.2074	23.3	0.0262	low similarity	1	0.5131	35.8	0.091		0	0.2856	6.6	0.3833	structural outlier	2	5	CC(C)CCOC(=O)C1=CC(=O)C2=C(O1)C1=C(NC2=O)C(C)=C(C)C=C1	DTXSID10223349	Repirinast	NFQIAEMCQGTTIR-UHFFFAOYSA-N
598	CC1=CC2=C(C(O)=C1)C(=O)C1=C(C2)C=CC=C1O	Cc1cc2Cc3cccc(c3C(=O)c2c(c1)O)O	2.07	1.67	0.82	0.88	1.7714	9.819	3.29294	3.58517	1.81241	-0.323188	1.75375	0.567228	-0.748856	-0.6863	2.20758	1.38477	-0.596332	0.3994	15.6	0.0202	low similarity	1	0.39	17.3	0.0885	high leverage low similarity	1	0	0	0.0175	out of domain	2	0.4578	27.2	0.0374		0	0.3206	8.4	0.04	low similarity	1	5	CC1=CC2=C(C(O)=C1)C(=O)C1=C(C2)C=CC=C1O	DTXSID20197683	Chrysophanic acid-9-anthrone	ZZBWSNKBZKPGAK-UHFFFAOYSA-N
599	C1CN2CC1C(C2)C1=NC2=CC=CN=C2C=C1	c1cnc2c(c1)nc(cc2)C1CN2CC1CC2	1.74	1.62	0	1.24	1.7312	8.785	1.72754	1.98776	3.05498	0.611296	2.59338	1.34402	0.129752	0.2388	0.940456	1.79596	0.064144	0.4708	23.1	0.1817	high leverage low similarity	1	0.1641	2.7	0.1391	out of domain	2	0	0	0	no fragment overlap	0	0.2809	9.6	0.2134	high leverage low similarity	1	0.4105	13.8	0.4411	structural outlier	2	6	C1CN2CC1C(C2)C1=NC2=CC=CN=C2C=C1	DTXSID401220085	3-(1,5-Naphthyridin-2-yl)-1-azabicyclo[2.2.1]heptane	QMFBTGJAVFLFMO-UHFFFAOYNA-N
600	OC1=C(C=C(C=C1Cl)[N+]([O-])=O)[N+]([O-])=O	O=N(=O)c1cc(Cl)c(c(c1)N(=O)=O)O	1.44	1.83	0.18	0.43	1.2459	6.855	2.19407	3.1927	2.96085	1.12192	3.18909	1.73517	0.795214	0.75945	1.90797	2.64005	0.825058	0.2697	7.4	0.0167	low similarity	1	0.2157	5	0.015	low similarity	1	0	0	0.253	out of domain structural outlier	2	0.7775	79.7	0.0722		0	0.3216	8.4	0.5851	structural outlier	2	6	OC1=C(C=C(C=C1Cl)[N+]([O-])=O)[N+]([O-])=O	DTXSID10241548	Phenol, 2-chloro-4,6-dinitro-	PCBCIXWBAPIVDV-UHFFFAOYSA-N
601	CN1CCC(CC1)OC(C)=O	CN1CCC(CC1)OC(=O)C	0.39	1.1	0	1.18	1.3014	4.882	-0.046366	-0.03763	1.32364	-1.24079	0.945848	-0.476472	-1.35756	-1.4429	-0.357918	-0.21153	-1.56113	0.5958	40.8	0.1993	high leverage	1	0.4519	23.2	0.041	low similarity	1	0	0	0	no fragment overlap	0	0.7609	77.6	0.2129	high leverage	1	0.7293	60.3	0.1021		0	3	CN1CCC(CC1)OC(C)=O	DTXSID90216754	1-Methyl-4-piperidyl acetate	RWPYOAUYOSFJQV-UHFFFAOYSA-N
602	CCC=CCC=CCC=CCCCCCCCCO	OCCCCCCCCC=CCC=CCC=CCC	0.57	0.81	0.36	0.76	2.5745	9.253	6.69444	6.87852	7.02321	5.94181	7.13494	5.02734	5.70317	5.68665	6.70899	6.82608	5.82919	0.5759	36.8	0.0958		0	0.7769	69	0.0264		0	0.4208	54.5	0.0196		0	0.7549	76.5	0.1302		0	0.5753	31.3	0.3231	structural outlier	2	2	CCC=CCC=CCC=CCCCCCCCCO	DTXSID10275702	9,12,15-Octadecatrien-1-ol	IKYKEVDKGZYRMQ-UHFFFAOYSA-N
603	CCCCCC=CCC=CCCCCCCCC=O	CCCCCC=CCC=CCCCCCCCC=O	0.42	0.86	0	0.74	2.5745	9.178	6.72548	6.97893	8.26046	7.18581	8.29384	6.03664	6.92127	6.91025	6.88368	7.89058	6.98979	0.1134	2.9	0.0574	out of domain	2	0.9149	92.1	0.0239		0	0	0	0	no fragment overlap	0	0.6985	67.6	0.5555	structural outlier	2	0.5854	32.5	0.0675		0	4	CCCCCC=CCC=CCCCCCCCC=O	DTXSID10948262	Octadeca-9,12-dienal	HXLZULGRVFOIDK-UHFFFAOYSA-N
604	NOCC1=C(F)C(F)=C(F)C(F)=C1F	NOCc1c(F)c(F)c(c(c1F)F)F	0.38	0.5	0.27	0.42	1.1043	3.854	2.45598	2.30301	2.50323	1.59369	2.48958	1.66704	1.57158	1.50205	2.28216	2.16886	1.48607	0.2246	5.1	0.3641	structural outlier	2	0.7441	61.7	0.0036		0	0	0	0.012	out of domain	2	0.4621	27.7	0.0125		0	0.3724	11.2	0.4438	structural outlier	2	6	NOCC1=C(F)C(F)=C(F)C(F)=C1F	DTXSID10276254	o-(2,3,4,5,6-Pentafluorobenzyl)hydroxylamine	UOISMTPJFYEVBW-UHFFFAOYSA-N
605	CCN(CC)CCNC1=CC=NC2=CC3=CC=CC=C3C=C12	CCN(CCNc1ccnc2c1cc1ccccc1c2)CC	2.56	1.71	0.19	1.44	2.4583	11.601	3.83963	4.40142	4.76446	2.73321	4.39996	3.12862	2.00972	2.26885	3.09918	3.93817	2.09215	0.6832	59.2	0.2137	structural outlier	2	0.6215	42.3	0.1382	high leverage	1	0.1147	15.1	0.0215	low similarity	1	0.2437	7.3	0.2598	high leverage low similarity	1	0.3708	11	0.1369	high leverage low similarity	1	6	CCN(CC)CCNC1=CC=NC2=CC3=CC=CC=C3C=C12	DTXSID10276274	Dabequine	UWOLEGVHCLTYCB-UHFFFAOYSA-N
606	C1=C(N=C2C=CC=CN12)C1=CC=CC=C1	c1ccc(cc1)c1nc2n(c1)cccc2	2.28	1.78	0	0.82	1.5131	9.099	2.56034	3.06526	3.67825	1.8354	3.39259	2.49251	1.26063	1.42475	1.6831	2.999	1.26532	0.3314	11	1.1579	leverage > 1	3	0.5801	36.8	0.0178		0	0	0	0	no fragment overlap	0	0.4704	29.2	0.0332		0	0.1834	2.3	0.2316	out of domain structural outlier	2	5	C1=C(N=C2C=CC=CN12)C1=CC=CC=C1	DTXSID10276799	2-phenylimidazo[1,2-a]pyridine	KDHWCFCNNGUJCP-UHFFFAOYSA-N
607	NC1=C2C=CC=CC2=NC2=CC=CC=C12	Nc1c2ccccc2nc2c1cccc2	2.34	1.54	0.27	0.53	1.5131	8.925	3.77582	4.25136	3.87461	2.7053	3.80409	3.12391	2.17063	2.33835	2.9465	3.78871	2.26112	0.6246	46.2	0.0243		0	0.5404	32.2	0.0414		0	0	0	0.012	out of domain	2	0.363	15.4	0.0848	low similarity	1	0.5575	28.1	0.0485		0	3	NC1=C2C=CC=CC2=NC2=CC=CC=C12	DTXSID2024456	9-Aminoacridine	XJGFWWJLMVZSIG-UHFFFAOYSA-N
608	NC1=CC=CC2=C1C=C1C=CC=CC1=N2	Nc1cccc2c1cc1ccccc1n2	2.56	1.54	0.27	0.52	1.5131	8.822	3.76603	4.38746	3.88678	2.9262	3.86699	3.35221	2.34323	2.55025	3.0199	3.9535	2.44432	0.5973	41.4	0.2128	structural outlier	2	0.5404	32.2	0.0414		0	0	0	0.012	out of domain	2	0.4322	24.1	0.0834	low similarity	1	0.6006	34.4	0.0427		0	5	NC1=CC=CC2=C1C=C1C=CC=CC1=N2	DTXSID40870623	1-Acridinamine	LOMMDWBTANPFEJ-UHFFFAOYSA-N
609	N1C2=CC=CC=C2N=C1C1=CC=CC=C1	c1ccc(cc1)c1nc2c([nH]1)cccc2	2.02	1.78	0.46	0.45	1.5131	8.497	3.49518	4.37856	3.24303	1.7363	3.47229	2.28501	1.29603	1.35165	2.9365	3.26001	1.43052	0.492	25	0.0417		0	0.5801	36.8	0.0178		0	0.4449	58.6	0.0729	high leverage	1	0.4636	28.1	0.5073	structural outlier	2	0.1833	2.3	0.1356	out of domain	2	5	N1C2=CC=CC=C2N=C1C1=CC=CC=C1	DTXSID5052460	2-Phenylbenzimidazole	DWYHDSLIWMUSOO-UHFFFAOYSA-N
610	N1C=C(C2=CC=CC=C12)C1=CC=NC=C1	n1ccc(cc1)c1c[nH]c2c1cccc2	2.02	1.77	0.46	0.82	1.5131	9.148	2.51271	2.84395	2.13614	-0.071002	1.96089	0.850212	-0.514674	-0.44665	1.4501	1.48381	-0.447278	0.492	25	0.0417		0	0.28	8.9	0.0446	low similarity	1	0.4449	58.6	0.0729	high leverage	1	0.3898	18.9	0.0423	low similarity	1	0.1338	1	0.197	out of domain	2	5	N1C=C(C2=CC=CC=C12)C1=CC=NC=C1	DTXSID90349379	3-(4-Pyridyl)indole	LLJRXVHJOJRCSM-UHFFFAOYSA-N
611	CCOC(=O)C1CCNCC1	CCOC(=O)C1CCNCC1	0.4	1.07	0.14	1.15	1.3014	5.151	0.189904	0.06027	1.02793	-1.55829	0.646848	-0.750272	-1.65366	-1.7496	-0.271618	-0.46143	-1.83053	0.3873	14.8	0.3754	structural outlier	2	0.2542	7.7	0.0645	low similarity	1	0.3963	51	0.042		0	0.6118	50.9	0.1983	high leverage	1	0.6323	40.3	0.1355	high leverage	1	5	CCOC(=O)C1CCNCC1	DTXSID90150109	Ethyl 4-piperidinecarboxylate	RUJPPJYDHHAEEK-UHFFFAOYSA-N
612	OC(=O)C(=S)CC1=CC=CC=C1	S=C(C(=O)O)Cc1ccccc1	1.23	1.3	0.46	0.67	1.334	6.347	2.05685	2.4437	1.76783	0.02162	1.81098	0.68618	-0.21116	-0.2359	1.59272	1.3116	-0.20052	0.6959	61.7	0.0132		0	0.6835	51.5	0.0195		0	0	0	0.0207	out of domain	2	0.6029	49.2	0.0198		0	0.6467	43	0.0718		0	2	OC(=O)C(=S)CC1=CC=CC=C1	DTXSID10279129	3-phenyl-2-thioxopropanoic acid	MKEFQJVTBFZDGF-UHFFFAOYSA-N
613	OC(Cl)(Cl)C1=CC=CC=C1	OC(c1ccccc1)(Cl)Cl	1.06	1.14	0.31	0.39	1.1608	5.242	2.38289	2.88154	2.50687	1.30596	2.68036	1.68202	1.11497	1.0816	2.1835	2.34974	1.1095	0.7865	78.9	0.0216		0	0.5674	35.2	0.0256		0	0	0	0.0086	out of domain	2	0.4395	25	0.0206		0	0.691	51.5	0.0176		0	2	OC(Cl)(Cl)C1=CC=CC=C1	DTXSID40152855	Dichlorobenzyl alcohol	DFTKKYALBJHNLT-UHFFFAOYSA-N
614	O=C1CNCCN1	O=C1CNCCN1	0.75	1.38	0.48	1.08	0.7789	3.975	-1.8318	-1.72436	-2.14943	-5.12564	-2.38835	-3.44107	-5.18951	-5.32315	-2.50424	-3.5625	-5.35348	0.1493	3.3	0.0783	out of domain	2	0.5087	28.9	0.05		0	0.1441	17.8	0.0972	high leverage low similarity	1	0.5138	35.9	0.0617		0	0.6534	44.5	0.1393	high leverage	1	4	O=C1CNCCN1	DTXSID10282698	Piperazin-2-one	IWELDVXSEVIIGI-UHFFFAOYSA-N
615	OC(=N)C1CCN1	OC(=N)C1CCN1	0.56	0.6	0.38	0.82	0.7789	3.839	0.124519	-0.632855	-0.414194	-2.30764	-0.889752	-1.34867	-2.31971	-2.38295	-0.783143	-1.5474	-2.49948	0.4717	23.2	0.1759	high leverage low similarity	1	0.4506	23	0.1228	high leverage low similarity	1	0	0	0.0192	out of domain	2	0.3247	12.4	0.0136	low similarity	1	0.4664	18	0.1437	high leverage low similarity	1	6	OC(=N)C1CCN1	DTXSID50926988	Azetidine-2-carboximidic acid	KKCWBKUOPJMUQV-UHFFFAOYNA-N
616	O=NN1CCCC1	O=NN1CCCC1	0.56	1.29	0	0.53	0.7789	3.999	0.289319	0.599745	1.40481	-0.615938	1.32805	0.145928	-0.706606	-0.82645	-0.023943	0.497395	-0.860482	0.5609	34.1	0.3928	structural outlier	2	0.6355	44.8	0.0353		0	0	0	0	no fragment overlap	0	0.3849	17.8	0.0044	low similarity	1	0.6877	50.7	0.0659		0	3	O=NN1CCCC1	DTXSID8021062	N-Nitrosopyrrolidine	WNYADZVDBIBLJJ-UHFFFAOYSA-N
617	NC1ONCC=C1	NC1ONCC=C1	0.75	0.93	0.23	1.27	0.7789	3.408	-2.05161	-2.41235	-1.7482	-4.37134	-2.31495	-2.87097	-4.46361	-4.50555	-2.78384	-3.4018	-4.72428	0.5983	41.4	0.0508		0	0.4925	27.1	0.0075		0	0.2505	36.5	0.261	structural outlier	2	0.5252	37.4	0.1705	high leverage	1	0.484	19.4	0.0684	low similarity	1	4	NC1ONCC=C1	DTXSID80924053	3,6-Dihydro-2H-1,2-oxazin-6-amine	DZOWYKFQSIAYCW-UHFFFAOYNA-N
618	O=C1NC(=O)C(CC2=CC=CC=C2)C=N1	O=C1NC(=O)N=CC1Cc1ccccc1	1.6	1.88	0.53	1.3	1.5003	7.54	-0.033277	0.592815	-0.182268	-3.27023	-0.334704	-1.78144	-3.61686	-3.63255	-0.728161	-1.40054	-3.63801	0.4981	25.9	0.0294		0	0.4455	22.5	0.049	low similarity	1	0	0	0.054	out of domain	2	0.4894	32.3	0.3209	structural outlier	2	0.4405	15.8	0.0592	low similarity	1	6	O=C1NC(=O)C(CC2=CC=CC=C2)C=N1	DTXSID10284692	5-Benzyluracil	RPZOVLGFKOOIRP-UHFFFAOYSA-N
619	CC1=CC=CC(OC2C=NC(=O)N=C2)=C1	Cc1cccc(c1)OC1C=NC(=O)N=C1	1.6	2.01	0	1.61	1.5003	7.058	-1.39794	-0.578185	0.374412	-3.03473	-0.005504	-1.49994	-3.47316	-3.43815	-1.85656	-1.39304	-3.62841	0.3351	11.2	0.0272	low similarity	1	0.7119	56	0.0627		0	0	0	0	no fragment overlap	0	0.5321	38.6	1.0925	leverage > 1	3	0.324	8.5	0.0617	low similarity	1	5	CC1=CC=CC(OC2C=NC(=O)N=C2)=C1	DTXSID50194786	Tolimidone	HJQILFPVRNHTIG-UHFFFAOYSA-N
620	[O-][N+](=O)C1=C(C=CC=C1)C1CC=NC=C1	O=N(=O)c1ccccc1C1CC=NC=C1	1.51	1.73	0	0.79	1.5003	7.333	1.94411	2.81132	3.39976	1.40807	3.3925	1.96206	1.00604	1.03665	1.67794	2.71326	0.980786	0.6543	52.2	0.0305		0	0.2219	5.4	0.0151	low similarity	1	0	0	0	no fragment overlap	0	0.4797	31.1	0.3274	structural outlier	2	0.4805	19.2	0.1798	high leverage low similarity	1	4	[O-][N+](=O)C1=C(C=CC=C1)C1CC=NC=C1	DTXSID50472677	Pyridine, 1,4-dihydro-4-(2-nitrophenyl)-	ZKTPUEBHSQHTQH-UHFFFAOYSA-N
621	NNC(=O)C1=C(O)C2=CC=CC=C2C=C1	NNC(=O)c1ccc2c(c1O)cccc2	1.96	1.65	0.95	0.72	1.5003	8.682	2.70748	3.07451	0.755152	-1.31443	0.831996	-0.236544	-1.66036	-1.64495	1.67744	0.487265	-1.50701	0.2601	7.1	0.0314	low similarity	1	0.4406	22.1	0.0388	low similarity	1	0.0263	1.3	0.0299	out of domain	2	0.5306	38.1	0.0224		0	0.5171	23.1	0.0472	low similarity	1	5	NNC(=O)C1=C(O)C2=CC=CC=C2C=C1	DTXSID80324958	1-hydroxy-2-naphthohydrazide	VNMGHGFBIFFSSU-UHFFFAOYSA-N
622	OC(=O)C1=CN(CC2=CC=CC=C2)N=C1	OC(=O)c1cnn(c1)Cc1ccccc1	1.46	1.82	0.46	0.94	1.5003	7.776	1.4074	2.04881	1.36339	-1.24203	1.3493	-0.205144	-1.56366	-1.59985	0.786439	0.514365	-1.53981	0.4383	19	0.0661	low similarity	1	0.4012	18.2	0.0404	low similarity	1	0	0	0.0207	out of domain	2	0.7044	68	0.1457	high leverage	1	0.3333	9	0.1287	high leverage low similarity	1	6	OC(=O)C1=CN(CC2=CC=CC=C2)N=C1	DTXSID80424341	1-Benzyl-1H-pyrazole-4-carboxylic acid	KGDOHXYALMXHLF-UHFFFAOYSA-N
623	OCC1=C(Cl)C(Cl)=CC=C1	OCc1cccc(c1Cl)Cl	1.09	1.06	0.33	0.46	1.1608	5.786	2.48451	2.60634	2.37271	1.04386	2.35106	1.46712	0.851168	0.8335	1.9636	2.02564	0.833496	0.521	28.8	0.0062		0	0.5904	38.1	0.009		0	0.296	43.7	0.034		0	0.5832	46.8	0.0185		0	0.431	15	0.0087	low similarity	1	1	OCC1=C(Cl)C(Cl)=CC=C1	DTXSID10281429	2,3-Dichlorobenzyl alcohol	STVBVTWXWZMRPZ-UHFFFAOYSA-N
624	CC(=O)NCCCCCC=O	O=CCCCCCNC(=O)C	0.45	1.81	0.34	1.05	1.367	5.587	-0.19892	0.64785	0.48715	-2.71704	0.59164	-1.58796	-2.82048	-3.026	-0.29879	-0.78925	-2.89786	0.5618	34.3	0.0188		0	0.3253	11.2	0.3732	structural outlier	2	0.2036	23.3	0.0204	low similarity	1	0.5724	45.1	0.1777	high leverage	1	0.5821	32.1	0.0198		0	4	CC(=O)NCCCCCC=O	DTXSID80153861	6-Acetamidohexanal	LKNUIOZKLGQZEF-UHFFFAOYSA-N
625	NCC1(CCCCC1)C(O)=O	NCC1(CCCCC1)C(=O)O	0.68	1.07	0.63	0.89	1.3014	5.292	1.05933	1.14207	0.275236	-1.89069	0.238848	-1.01677	-1.96666	-2.0739	0.605182	-0.53473	-2.00713	0.2233	5.1	0.0189	low similarity	1	0.3952	17.8	0.0069	low similarity	1	0	0	0.0478	out of domain	2	0.4509	26.6	0.0307		0	0.6513	43.8	0.6038	structural outlier	2	6	NCC1(CCCCC1)C(O)=O	DTXSID60553820	1-(Aminomethyl)cyclohexane-1-carboxylic acid	UAFHRUBCOQPFFM-UHFFFAOYSA-N
626	NCC1CCC(CC1)C(O)=O	NCC1CCC(CC1)C(=O)O	0.63	1.2	0.63	1.02	1.3014	5.66	0.585774	0.56937	-0.177884	-2.78899	-0.322552	-1.72277	-2.85916	-2.9884	-0.036718	-1.28143	-2.91853	0.5207	28.7	0.1287	high leverage	1	0.3673	15.5	0.0526	low similarity	1	0	0	0.0478	out of domain	2	0.3861	18.4	0.1651	high leverage low similarity	1	0.6218	38.1	0.1182	high leverage	1	6	NCC1CCC(CC1)C(O)=O	DTXSID50904827	4-(Aminomethyl)-cyclohexanecarboxylic acid	GYDJEQRTZSCIOI-UHFFFAOYSA-N
627	OCCC1=NC=CS1	OCCc1nccs1	0.88	1.04	0.33	0.83	0.9405	4.704	0.240025	0.090125	0.15106	-1.91941	-0.13114	-0.91184	-2.04257	-2.09315	-0.455735	-0.857025	-2.17149	0.4799	23.8	0.0152	low similarity	1	0.5753	36.1	0.0428		0	0.296	43.7	0.034		0	0.5603	43.4	0.0337		0	0.5691	29.9	0.0332		0	1	OCCC1=NC=CS1	DTXSID80434420	2-THIAZOLEETHANOL	YNSUBIQKQNBKJT-UHFFFAOYSA-N
628	COC(=O)C1=CC=C(C=C1)C(O)=O	COC(=O)c1ccc(cc1)C(=O)O	0.89	1.27	0.46	0.65	1.2879	6.227	2.00545	2.1965	1.67265	-0.305718	1.66533	0.345408	-0.457066	-0.54155	1.45733	1.03964	-0.465302	0.5956	40.8	0.0145		0	0.5537	33.6	0.0781		0	0	0	0.0207	out of domain	2	0.6527	58.1	0.0211		0	0.2667	5.4	0.0617	low similarity	1	3	COC(=O)C1=CC=C(C=C1)C(O)=O	DTXSID1027425	Methyl hydrogen terephthalate	REIDAMBAPLIATC-UHFFFAOYSA-N
629	CC(=O)C1=CC(C(O)=O)=C(O)C=C1	CC(=O)c1ccc(c(c1)C(=O)O)O	1.1	1.43	0.87	0.65	1.2879	6.681	1.90127	2.174	0.266086	-1.94412	0.401328	-0.939492	-2.08087	-2.19345	1.17403	-0.198355	-2.0071	0.5529	33	0.0096		0	0.4603	23.8	0.2083	structural outlier	2	0.1597	19.9	0.0231	low similarity	1	0.5979	48.3	0.1807	high leverage	1	0.5836	32.2	0.0655		0	4	CC(=O)C1=CC(C(O)=O)=C(O)C=C1	DTXSID20156896	5-Acetylsalicylic acid	NZRDKNBIPVLNHA-UHFFFAOYSA-N
630	CC1=CC(C(O)=O)=C(C=C1)C(O)=O	Cc1ccc(c(c1)C(=O)O)C(=O)O	0.89	1.13	0.92	0.67	1.2879	6.465	2.15339	2.0157	0.193626	-1.88952	0.202528	-0.996792	-1.96327	-2.07955	1.29173	-0.340555	-1.9085	0.5046	27.1	0.2125	structural outlier	2	0.4811	26.2	0.3704	structural outlier	2	0.213	24.1	0.0829	high leverage low similarity	1	0.6564	58.7	0.0304		0	0.5662	29.5	0.2218	high leverage	1	6	CC1=CC(C(O)=O)=C(C=C1)C(O)=O	DTXSID4063406	1,2-Benzenedicarboxylic acid, 4-methyl-	CWJJAFQCTXFSTA-UHFFFAOYSA-N
631	CC(=O)OC1=C(C=CC=C1)C(O)=O	CC(=O)Oc1ccccc1C(=O)O	0.81	1.51	0.69	0.74	1.2879	6.039	1.23431	1.71179	0.381266	-2.07522	0.539828	-1.07619	-2.18027	-2.33295	0.778927	-0.301655	-2.1591	0.6797	58.6	0.0528		0	0.5801	36.8	0.0117		0	0	0	0.1748	out of domain structural outlier	2	0.6335	55	0.0277		0	0.5701	30.1	0.0597		0	2	CC(=O)OC1=C(C=CC=C1)C(O)=O	DTXSID5020108	Aspirin	BSYNRYMUTXBXSQ-UHFFFAOYSA-N
632	OC(=O)C=CC1=CC(O)=C(O)C=C1	OC(=O)C=Cc1ccc(c(c1)O)O	1.48	1.46	1.42	0.88	1.2879	7.233	1.20383	1.24819	-2.28089	-4.88902	-2.19007	-3.25819	-5.02457	-5.12625	0.034627	-2.78266	-4.8875	0.4573	21.6	0.1331	high leverage low similarity	1	0.6199	42.1	0.0838		0	0.0536	4.2	0.6033	out of domain structural outlier	2	0.6671	60.6	0.0388		0	0.4758	18.7	0.1875	high leverage low similarity	1	4	OC(=O)C=CC1=CC(O)=C(O)C=C1	DTXSID5020231	3,4-Dihydroxycinnamic acid	QAIPRVGONGVQAS-UHFFFAOYSA-N
633	OC(=O)C(C(O)=O)C1=CC=CC=C1	OC(=O)C(c1ccccc1)C(=O)O	0.98	1.68	0.92	0.89	1.2879	6.117	0.469249	1.0919	-1.00805	-3.82792	-0.792772	-2.43409	-3.94017	-4.10515	-0.045573	-1.74926	-3.8939	0.5988	41.5	0.0643		0	0.6305	43.7	0.0145		0	0.213	24.1	0.0829	high leverage low similarity	1	0.4023	20.3	0.0407	low similarity	1	0.5917	33.3	0.2338	structural outlier	2	4	OC(=O)C(C(O)=O)C1=CC=CC=C1	DTXSID5062552	Propanedioic acid, phenyl-	WWYDYZMNFQIYPT-UHFFFAOYSA-N
634	OC(=O)C1=C(C2CC1C=C2)C(O)=O	OC(=O)C1=C(C(=O)O)C2CC1C=C2	0.86	1.49	0.92	0.79	1.2223	5.957	0.855253	1.20671	-0.796318	-3.40977	-0.643064	-2.1511	-3.48104	-3.64855	0.229099	-1.49253	-3.44157	0.5259	29.5	0.1136	high leverage	1	0.6266	43.2	0.0836		0	0.213	24.1	0.0829	high leverage low similarity	1	0.4631	28	0.0374		0	0.489	19.7	0.3205	structural outlier	2	4	OC(=O)C1=C(C2CC1C=C2)C(O)=O	DTXSID70935971	Bicyclo[2.2.1]hepta-2,5-diene-2,3-dicarboxylic acid	NRIMHVFWRMABGJ-UHFFFAOYNA-N
635	OC(=O)C(=O)CC1=CC=C(O)C=C1	Oc1ccc(cc1)CC(=O)C(=O)O	1.05	1.92	0.99	0.93	1.2879	6.522	0.154399	0.917595	-1.4635	-4.63552	-1.20917	-3.03359	-4.75957	-4.94965	-0.429073	-2.28845	-4.6945	0.7579	73.3	0.0388		0	0.7297	58.7	0.0317		0	0	0	0.0626	out of domain	2	0.6468	57	0.0148		0	0.485	19.4	0.5229	structural outlier	2	4	OC(=O)C(=O)CC1=CC=C(O)C=C1	DTXSID80166017	4-Hydroxyphenylpyruvic acid	KKADPXVIOXHVKN-UHFFFAOYSA-N
636	COC(=O)C1=C(C=CC=C1)C(O)=O	COC(=O)c1ccccc1C(=O)O	0.81	1.48	0.69	0.75	1.2879	6.251	1.33327	1.673	0.412986	-2.07412	0.504628	-1.07959	-2.17837	-2.32685	0.763727	-0.328255	-2.1605	0.7233	66.3	0.0368		0	0.5849	37.5	0.012		0	0	0	0.1748	out of domain structural outlier	2	0.5677	44.5	0.024		0	0.2676	5.4	0.0628	low similarity	1	3	COC(=O)C1=C(C=CC=C1)C(O)=O	DTXSID9040001	Monomethyl phthalate	FNJSWIPFHMKRAT-UHFFFAOYSA-N
637	CN(C)CCOCCO	OCCOCCN(C)C	0.3	0.86	0.25	1.19	1.1712	4.307	-0.348498	-0.68354	0.041698	-2.4884	-0.385916	-1.54318	-2.52265	-2.6254	-0.857944	-1.47954	-2.72446	0.6445	50.3	0.0424		0	0.8059	72.4	0.0186		0	0.7034	80.7	0.0559	high leverage	1	0.4655	28.4	0.0475		0	0.7124	56.5	0.0239		0	1	CN(C)CCOCCO	DTXSID1027427	2-[2-(Dimethylamino)ethoxy]ethanol	YSAANLSYLSUVHB-UHFFFAOYSA-N
638	CC(O)CNCC(C)O	CC(CNCC(O)C)O	0.7	0.87	0.76	1.61	1.1712	4.644	-1.75849	-2.37784	-3.04303	-6.1712	-3.62622	-4.43938	-6.21635	-6.2919	-2.72754	-4.83424	-6.39566	0.1082	2.8	0.5503	out of domain structural outlier	2	0.3324	11.7	0.009	low similarity	1	0.2802	40.9	0.0768	high leverage	1	0.264	8.6	0.1672	high leverage low similarity	1	0.2754	5.9	0.1524	high leverage low similarity	1	6	CC(O)CNCC(C)O	DTXSID8020179	Diisopropanolamine	LVTYICIALWPMFW-UHFFFAOYSA-N
639	CC1=CC2=C(C=C1C)N=C(C=N2)C1=CC=CC=C1	Cc1cc2ncc(nc2cc1C)c1ccccc1	2.13	1.44	0	0.68	1.8928	9.47	4.59735	5.15014	5.77353	4.71882	5.6551	4.65206	4.14309	4.3354	4.07996	5.56674	4.21074	0.5039	27.1	0.0203		0	0.518	29.5	0.044		0	0	0	0	no fragment overlap	0	0.4989	33.7	0.0852		0	0.6379	41.3	0.0617		0	0	CC1=CC2=C(C=C1C)N=C(C=N2)C1=CC=CC=C1	DTXSID10274351	6,7-Dimethyl-2-phenylquinoxaline	FQNCLVJEQCJWSU-UHFFFAOYSA-N
640	CN(CC1=CC=CC=C1)C(N)=N	CN(C(=N)N)Cc1ccccc1	1.17	1.54	0.27	1.01	1.3955	6.06	0.604455	1.27998	1.24602	-1.11231	1.21586	-0.17304	-1.38027	-1.41345	0.346115	0.319925	-1.44179	0.495	25.6	0.2555	structural outlier	2	0.731	59.1	0.0249		0	0	0	0.012	out of domain	2	0.5794	46.1	0.0206		0	0.5424	25.9	0.0722		0	4	CN(CC1=CC=CC=C1)C(N)=N	DTXSID10274497	N-Benzyl-N-Methylguanidine	HRUWBAUPQXBXBY-UHFFFAOYSA-N
641	C1CCN(CC1)C1=NC=CC=N1	C1CCN(CC1)c1ncccn1	0.99	1.27	0	0.87	1.3299	6.118	1.3836	1.60699	2.61004	0.600442	2.36457	1.14965	0.346254	0.33865	0.959387	1.60794	0.235538	0.4207	17.5	0.0394	low similarity	1	0.5674	35.1	0.0113		0	0	0	0	no fragment overlap	0	0.3485	14.1	0.0213	low similarity	1	0.2876	6.6	0.0748	low similarity	1	3	C1CCN(CC1)C1=NC=CC=N1	DTXSID80466064	2-(Piperidin-1-yl)pyrimidine	IAGROJPXACRRDT-UHFFFAOYSA-N
642	C1CN(CCN1)C1=CC=CC=N1	N1CCN(CC1)c1ccccn1	1.23	1.47	0.14	1.27	1.3299	6.156	-0.287261	-0.001405	0.651416	-2.04396	0.286168	-0.881352	-2.33855	-2.33235	-0.850213	-0.758255	-2.47926	0.2604	7.1	0.0143	low similarity	1	0.5403	32.2	0.0099		0	0.3963	51	0.042		0	0.5215	36.9	0.0489		0	0.4959	20.3	0.1836	high leverage low similarity	1	2	C1CN(CCN1)C1=CC=CC=N1	DTXSID90188341	1-(2-Pyridinyl)piperazine	GZRKXKUVVPSREJ-UHFFFAOYSA-N
643	ClC1=NC(Cl)=NC=N1	Clc1ncnc(n1)Cl	0.92	1.02	0	0.62	0.8379	4.411	0.678869	0.644295	1.57909	-0.055018	1.30213	0.632608	-0.224766	-0.23965	0.136927	0.717245	-0.384502	0.6172	45.1	0.0209		0	0.6466	46.3	0.0266		0	0	0	0	no fragment overlap	0	0.2913	10.2	0.0374	low similarity	1	0.4534	16.7	0.0717	low similarity	1	2	ClC1=NC(Cl)=NC=N1	DTXSID10274598	2,4-Dichloro-1,3,5-triazine	OMRXVBREYFZQHU-UHFFFAOYSA-N
644	CCCCCCCCCCCCCCCl	CCCCCCCCCCCCCCCl	0.2	0.44	0	0.08	2.2036	7.615	8.02873	8.15898	9.18113	9.27489	9.44875	7.62227	9.12246	9.0918	8.33807	9.56998	9.22063	0.7377	69.2	0.0066		0	0.9102	91.2	0.04		0	0	0	0	no fragment overlap	0	0.9352	95.6	0.042		0	0.7114	56.3	0.0049		0	0	CCCCCCCCCCCCCCCl	DTXSID1027471	1-Chlorotetradecane	RNHWYOLIEJIAMV-UHFFFAOYSA-N
645	CCCCCCCCCCCCC(C)Cl	CCCCCCCCCCCCC(Cl)C	0.13	0.15	0	0	2.2036	7.471	8.65171	8.48698	9.62429	10.1019	9.82405	8.21997	9.97436	9.9664	8.89437	10.1273	10.0696	0.5558	33.3	0.0022		0	0.4394	21.7	0.0004	low similarity	1	0	0	0	no fragment overlap	0	0	0	0	no fragment overlap	0	0.5852	32.4	0.0392		0	1	CCCCCCCCCCCCC(C)Cl	DTXSID40884806	Tetradecane, 2-chloro-	BDOUIUPFTBUPNU-UHFFFAOYSA-N
646	CC(C)C1=NC(=O)CC(C)=N1	CC1=NC(=NC(=O)C1)C(C)C	0.94	0.57	0	0.92	1.2565	5.02	1.54906	1.14373	2.44796	1.15477	1.97098	1.48578	0.94089	1.01385	1.03475	1.51048	0.77243	0.2884	8.2	0.0183	low similarity	1	0.2071	4.7	0.1579	out of domain	2	0	0	0	no fragment overlap	0	0.1994	4.9	0.0231	out of domain	2	0.5413	25.6	0.0615		0	5	CC(C)C1=NC(=O)CC(C)=N1	DTXSID1027502	2-Isopropyl-6-methyl-4-pyrimidone	AJPIUNPJBFBUKK-UHFFFAOYSA-N
647	CN(C)C1=NC=C(CO)C=C1	OCc1ccc(nc1)N(C)C	1.03	1.26	0.33	1.12	1.2565	5.781	0.153995	0.211125	0.33007	-2.15443	0.02108	-1.06622	-2.35801	-2.38885	-0.484555	-0.895925	-2.47157	0.6073	43.5	0.0068		0	0.7369	60.4	0.0114		0	0.296	43.7	0.034		0	0.5234	37.3	0.0447		0	0.7984	77.4	0.0186		0	0	CN(C)C1=NC=C(CO)C=C1	DTXSID70482834	[6-(Dimethylamino)pyridin-3-yl]methanol	BSPSQSDQPGKYRP-UHFFFAOYSA-N
648	CC1=NC(C)=C(C)N=C1CO	OCc1nc(C)c(nc1C)C	0.95	0.98	0.33	0.96	1.2565	5.514	0.985985	0.865925	1.0108	-0.95763	0.72068	-0.17622	-1.13361	-1.14725	0.385045	0.034475	-1.23557	0.6621	53.8	0.0157		0	0.6029	39.2	0.0364		0	0.296	43.7	0.034		0	0.2392	7.2	0.0637	low similarity	1	0.6607	45.7	0.067		0	1	CC1=NC(C)=C(C)N=C1CO	DTXSID80504935	(3,5,6-Trimethylpyrazin-2-yl)methanol	LAXOCXPBJXIBHO-UHFFFAOYSA-N
649	CN(C)CCOC(=O)C(C)=C	CN(CCOC(=O)C(=C)C)C	0.3	0.83	0	0.9	1.367	4.726	1.39135	1.37565	2.65194	0.82346	2.41674	1.09314	0.72952	0.6573	1.25751	1.58325	0.56974	0.4929	25.3	0.0591		0	0.6351	44.7	0.0057		0	0	0	0	no fragment overlap	0	0.6333	55	0.0455		0	0.7477	64.9	0.0292		0	0	CN(C)CCOC(=O)C(C)=C	DTXSID1027504	2-(Dimethylamino)ethyl methacrylate	JKNCOURZONDCGV-UHFFFAOYSA-N
650	NN1C=NC2=CN=CN=C12	Nn1cnc2c1ncnc2	1.64	1.38	0.27	0.97	0.9229	6.139	-0.136941	-0.251555	-0.115934	-2.44422	-0.584772	-1.08559	-2.75367	-2.70155	-1.23922	-1.2733	-2.8728	0.7446	71	0.0834		0	0.3791	16.4	0.1605	high leverage low similarity	1	0	0	0.012	out of domain	2	0.1094	0.9	0.069	out of domain	2	0.4002	13	0.1228	high leverage low similarity	1	6	NN1C=NC2=CN=CN=C12	DTXSID10285144	9h-purin-9-amine	MKNHPJOFZFFKTN-UHFFFAOYSA-N
651	NC1=NC=NC2=C1NN=C2	Nc1ncnc2c1[nH]nc2	1.58	1.81	0.96	0.68	0.9229	6.788	0.412129	0.721845	-1.63954	-4.36432	-1.59777	-2.66089	-4.56017	-4.65935	-0.741423	-2.2938	-4.4976	0.7489	71.9	0.0699		0	0.3455	12.3	0.0474	low similarity	1	0.1337	16.9	0.2342	structural outlier	2	0.4464	25.9	0.1704	high leverage	1	0.5176	23.2	0.1292	high leverage low similarity	1	5	NC1=NC=NC2=C1NN=C2	DTXSID20160776	7-Aminopyrazolo(4,3-d)pyrimidine	MPDXYVOXVJOKIN-UHFFFAOYSA-N
652	NC1=C2C=NNC2=NC=N1	Nc1ncnc2c1cn[nH]2	1.58	1.81	0.96	0.68	0.9229	6.788	0.412129	0.721845	-1.63954	-4.36432	-1.59777	-2.66089	-4.56017	-4.65935	-0.741423	-2.2938	-4.4976	0.7489	71.9	0.0699		0	0.3455	12.3	0.0474	low similarity	1	0.1337	16.9	0.2342	structural outlier	2	0.4464	25.9	0.1704	high leverage	1	0.5176	23.2	0.1292	high leverage low similarity	1	5	NC1=C2C=NNC2=NC=N1	DTXSID3062362	1H-Pyrazolo[3,4-d]pyrimidin-4-amine	LHCPRYRLDOSKHK-UHFFFAOYSA-N
653	NC1=NC=C2NC=NC2=N1	Nc1ncc2c(n1)nc[nH]2	1.66	1.69	0.89	1.14	0.9229	6.602	-1.07305	-1.12515	-2.9121	-6.10632	-3.23417	-4.03019	-6.33197	-6.37965	-2.45622	-4.1715	-6.3662	0.7755	76.3	0.0517		0	0.4343	21.1	0.0688	low similarity	1	0.131	16.8	0.2549	structural outlier	2	0.5195	36.7	0.0924		0	0.1909	2.6	0.1438	out of domain	2	5	NC1=NC=C2NC=NC2=N1	DTXSID40196416	2-Aminopurine	MWBWWFOAEOYUST-UHFFFAOYSA-N
654	NC(=O)CC1=CC=CC=C1OC1=CC=CC=C1	NC(=O)Cc1ccccc1Oc1ccccc1	1.65	2.15	0.39	0.91	1.7802	8.409	2.00495	3.37571	2.56688	0.043416	2.85166	0.885804	-0.374408	-0.4013	1.84573	2.00631	-0.287476	0.5509	32.4	0.04		0	0.133	1.6	0.133	out of domain	2	0.058	4.5	0.0316	out of domain	2	0.4913	32.5	0.0503		0	0.6079	35.7	0.0217		0	4	NC(=O)CC1=CC=CC=C1OC1=CC=CC=C1	DTXSID80490061	2-(2-Phenoxyphenyl)acetamide	ZLOWPOSPVLIICK-UHFFFAOYSA-N
655	CC(O)=NC1=CC=CC=C1OC1=CC=CC=C1	CC(=Nc1ccccc1Oc1ccccc1)O	1.74	1.24	0.31	0.89	1.7802	8.283	3.31727	3.59851	3.51622	2.04022	3.36016	2.3731	1.61729	1.7331	2.73963	3.04641	1.65312	0.7053	63.2	0.0333		0	0.2195	5.2	0.0425	low similarity	1	0	0	0.0086	out of domain	2	0.5558	42.6	0.0092		0	0.5073	21.6	0.0201	low similarity	1	4	CC(O)=NC1=CC=CC=C1OC1=CC=CC=C1	DTXSID80877474	2-Phenoxyacetanilide	MKWIUUISIFXUPZ-UHFFFAOYSA-N
656	CC1(C)CON(CC2=C(Cl)C=CC=C2)C1=O	O=C1N(OCC1(C)C)Cc1ccccc1Cl	1.13	1.38	0	0.82	1.7498	7.487	3.00163	3.56539	4.43398	2.69448	4.37614	2.8127	2.35631	2.3749	2.82417	3.75449	2.33288	0.5336	30.5	0.0302		0	0.1634	2.7	0.0272	out of domain	2	0	0	0	no fragment overlap	0	0.5172	36.4	0.207	high leverage	1	0.4932	20.1	0.0914	low similarity	1	4	CC1(C)CON(CC2=C(Cl)C=CC=C2)C1=O	DTXSID1032355	Clomazone	KIEDNEWSYUYDSN-UHFFFAOYSA-N
657	NC1(CCCC(O)C1=O)C1=CC=CC=C1Cl	OC1CCCC(C1=O)(N)c1ccccc1Cl	1.42	1.75	0.58	1.16	1.7498	8.415	1.60157	2.10659	1.25446	-1.54632	1.16944	-0.511404	-1.86999	-1.9009	0.928074	0.25719	-1.83172	0.5172	28.4	0.5591	structural outlier	2	0.3773	16.3	0.0168	low similarity	1	0.1344	16.9	0.0204	low similarity	1	0.5341	38.9	0.0675		0	0.2932	6.8	0.0293	low similarity	1	5	NC1(CCCC(O)C1=O)C1=CC=CC=C1Cl	DTXSID701001963	2-Amino-2-(2-chlorophenyl)-6-hydroxycyclohexan-1-one	CFBVGSWSOJBYGC-UHFFFAOYNA-N
658	CC(C)CN1C=NC2=C1C1=CC=CC=C1N=C2	CC(Cn1cnc2c1c1ccccc1nc2)C	2.09	1.42	0	0.78	1.7968	9.098	3.88923	4.33094	5.04117	3.78854	4.83118	3.91254	3.23273	3.4196	3.29028	4.64114	3.26442	0.2758	7.6	0.0701	low similarity	1	0.497	27.6	0.1254	high leverage	1	0	0	0	no fragment overlap	0	0.327	12.5	0.065	low similarity	1	0.4654	18	0.0814	low similarity	1	4	CC(C)CN1C=NC2=C1C1=CC=CC=C1N=C2	DTXSID20465455	1-Isobutyl-1H-imidazo[4,5-c]quinoline	CXYOCSTZCULCAE-UHFFFAOYSA-N
659	CNC1=CC=C(C=C1)N=NC1=CC(C)=CC=C1	CNc1ccc(cc1)N=Nc1cccc(c1)C	1.9	1.45	0.23	0.83	1.8624	9.163	3.81907	4.24952	4.31079	2.78369	4.18157	3.03355	2.2972	2.4248	3.20431	3.88402	2.36109	0.4538	21.3	0.0814	low similarity	1	0.3207	10.9	0.1399	high leverage low similarity	1	0.1514	18.4	0.0831	high leverage low similarity	1	0.3433	13.7	0.0667	low similarity	1	0.2506	4.7	0.5353	out of domain structural outlier	2	6	CNC1=CC=C(C=C1)N=NC1=CC(C)=CC=C1	DTXSID001039802	Benzenamine, N-methyl-4-[(1E)-2-(3-methylphenyl)diazenyl]-	OXSUISUHALSWMH-UHFFFAOYSA-N
660	CC1=CC=C(C=C1)N=NC1=C(C)C=C(N)C=C1	Cc1ccc(cc1)N=Nc1ccc(cc1C)N	2.01	1.63	0.27	0.79	1.8624	9.146	3.68876	4.43702	4.18082	2.61469	4.19957	2.94595	2.1054	2.2238	3.21361	3.88512	2.19629	0.3566	12.6	0.031	low similarity	1	0.3613	15	0.1438	high leverage low similarity	1	0	0	0.012	out of domain	2	0.5391	39.8	0.0196		0	0.2845	6.6	0.0612	low similarity	1	5	CC1=CC=C(C=C1)N=NC1=C(C)C=C(N)C=C1	DTXSID001040451	Benzenamine, 3-methyl-4-[2-(4-methylphenyl)diazenyl]-	TUOGLTOIBJYIAO-UHFFFAOYSA-N
661	C1CCN(C1)C1=CC=NC(=C1)C1=CC=CC=N1	C1CCN(C1)c1ccnc(c1)c1ccccn1	1.81	2.12	0	1.07	1.7968	9.211	1.95032	2.94404	3.5947	0.964444	3.48408	1.70484	0.446328	0.5005	1.48868	2.59094	0.449616	0.3126	9.9	0.399	structural outlier	2	0.0838	0.5	0.0333	out of domain	2	0	0	0	no fragment overlap	0	0.7351	72.3	0.0367		0	0.2858	6.6	0.2033	high leverage low similarity	1	5	C1CCN(C1)C1=CC=NC(=C1)C1=CC=CC=N1	DTXSID001295523	4-(1-Pyrrolidinyl)-2,2‚Äö√Ñ√∂‚àö√ë‚àö‚àÇ‚Äö√†√∂‚àö√´‚Äö√†√∂‚Äö√†√á‚Äö√Ñ√∂‚àö‚Ä†‚àö‚àÇ‚Äö√†√∂‚àö¬¥‚Äö√Ñ√∂‚àö‚Ä†‚àö‚àÇ‚Äö√Ñ√∂‚àö‚Ä†‚àö√°‚Äö√Ñ√∂‚àö√ë‚àö‚àÇ‚Äö√†√∂‚Äö√Ñ‚Ä†‚Äö√†√∂‚Äö√†√á‚Äö√Ñ√∂‚àö‚Ä†‚àö‚àÇ‚Äö√†√∂¬¨¬•‚Äö√Ñ√∂‚àö√ë‚àö‚àÇ‚Äö√†√∂‚àö√´‚Äö√†√∂‚Äö√†√á‚Äö√Ñ√∂‚àö‚Ä†‚àö‚àÇ¬¨¬®¬¨¬¢¬¨¬®¬¨¬Æ‚Äö√†√∂‚àö¬∫-bipyridine	STSXPTVXKBRLRR-UHFFFAOYSA-N
662	CN(C)CC1=CNC2=C1C1=C(C=C2)N=CC=C1	CN(Cc1c[nH]c2c1c1cccnc1cc2)C	2	1.78	0.46	1.26	1.7968	9.746	1.92147	2.15744	1.74345	-0.973256	1.38298	0.099336	-1.45127	-1.3636	0.832784	0.63604	-1.41798	0.2886	8.2	0.1414	high leverage low similarity	1	0.5032	28.3	0.0415		0	0.4449	58.6	0.0729	high leverage	1	0.4324	24.1	0.109	low similarity	1	0.5589	28.4	0.1414	high leverage	1	4	CN(C)CC1=CNC2=C1C1=C(C=C2)N=CC=C1	DTXSID00435338	3H-Pyrrolo[3,2-f]quinoline-1-methanamine, N,N-dimethyl-	HSYHVCXERAVVMA-UHFFFAOYSA-N
663	CC1=CC=C(C=C1)N=NNCC1=CC=CC=C1	Cc1ccc(cc1)N=NNCc1ccccc1	1.74	1.22	0.07	0.78	1.8624	8.772	4.17654	4.44732	5.10108	3.89019	4.90337	3.86275	3.4207	3.5655	3.64591	4.68742	3.45009	0.6193	45.4	0.0662		0	0.4844	26.5	0.1959	structural outlier	2	0.0261	1.3	0.0105	out of domain	2	0.6051	49.5	0.0178		0	0.5719	30.5	0.0797		0	4	CC1=CC=C(C=C1)N=NNCC1=CC=CC=C1	DTXSID0066244	1-Triazene, 1-(4-methylphenyl)-3-(phenylmethyl)-	IWCGEJKKDAJKJE-UHFFFAOYSA-N
664	CN(C)C1=CC=CC(=C1)N=NC1=CC=CC=C1	CN(c1cccc(c1)N=Nc1ccccc1)C	1.32	1.81	0	0.93	1.8624	8.573	2.75417	3.60792	4.37659	2.09369	4.34997	2.43065	1.6862	1.6909	2.51211	3.52772	1.69009	0.5474	32.1	0.3901	structural outlier	2	0.3814	16.6	0.0373	low similarity	1	0	0	0	no fragment overlap	0	0.1285	1.3	0.0328	out of domain	2	0.2535	5	0.0727	low similarity	1	6	CN(C)C1=CC=CC(=C1)N=NC1=CC=CC=C1	DTXSID00946671	N,N-Dimethyl-3-(phenyldiazenyl)aniline	KBFOPWWNGDQFIQ-UHFFFAOYSA-N
665	CCC1=C(C=CC=C1)N=NC1=CC=C(N)C=C1	CCc1ccccc1N=Nc1ccc(cc1)N	1.95	1.53	0.27	0.72	1.8624	9.024	4.0188	4.71072	4.4618	3.08099	4.49887	3.28705	2.5886	2.7071	3.57141	4.26272	2.68469	0.444	19.5	0.0304	low similarity	1	0.3944	17.6	0.1403	high leverage low similarity	1	0	0	0.012	out of domain	2	0.3789	16.7	0.0505	low similarity	1	0.567	29.5	0.0621		0	5	CCC1=C(C=CC=C1)N=NC1=CC=C(N)C=C1	DTXSID101038340	Benzenamine, 4-[2-(2-ethylphenyl)diazenyl]-	FTQPJSDQXVJVAI-UHFFFAOYSA-N
666	CC1=CC=C(N=C1)C1=NC=C2CCCCC2=N1	Cc1ccc(nc1)c1ncc2c(n1)CCCC2	1.75	1.59	0	1.06	1.7968	8.911	2.60312	3.00744	3.9365	1.85734	3.61968	2.32304	1.36843	1.4804	1.96528	2.98894	1.34462	0.4514	21.2	0.0318	low similarity	1	0.605	40	0.0411		0	0	0	0	no fragment overlap	0	0.3129	11.6	0.0356	low similarity	1	0.5936	33.7	0.076		0	2	CC1=CC=C(N=C1)C1=NC=C2CCCCC2=N1	DTXSID101208157	5,6,7,8-Tetrahydro-2-(5-methyl-2-pyridinyl)quinazoline	SSFSZPIDJHRXQX-UHFFFAOYSA-N
667	CCNC1=NC(C)=C2C(NC3=CC=CC=C23)=C1	CCNc1nc(C)c2c(c1)[nH]c1c2cccc1	1.99	1.88	0.59	0.97	1.7968	9.904	2.82551	3.31644	2.24613	-0.205556	2.15128	0.701336	-0.660672	-0.6108	1.86168	1.56524	-0.549784	0.8357	87.1	0.1263	high leverage	1	0.7003	54.4	0.0173		0	0.3142	45.5	0.1755	structural outlier	2	0.1919	4.3	0.0242	out of domain	2	0.479	18.9	0.1585	high leverage low similarity	1	6	CCNC1=NC(C)=C2C(NC3=CC=CC=C23)=C1	DTXSID10224811	5H-Pyrido(4,3-b)indol-3-amine, N-ethyl-1-methyl-	QBZBXOGUHLFGQH-UHFFFAOYSA-N
668	CN1C(=CN2C=C(C)N=C12)C1=CC=C(C)C=C1	Cc1ccc(cc1)c1cn2c(n1C)nc(c2)C	2.33	2.2	0	1.11	1.7968	10.053	2.06158	2.99444	3.58032	1.03844	3.35728	1.90044	0.403128	0.5417	1.33788	2.61614	0.424016	0.3459	12.1	1.5234	leverage > 1	3	0.6175	41.9	0.0605		0	0	0	0	no fragment overlap	0	0.3328	12.7	0.0465	low similarity	1	0.4509	16.5	0.3926	structural outlier	2	6	CN1C(=CN2C=C(C)N=C12)C1=CC=C(C)C=C1	DTXSID10407708	2,7-dimethyl-6-(4-methylphenyl)imidazo[1,2-a]imidazole	FZINDKOSWHTYPJ-UHFFFAOYSA-N
669	CCN1C=C(CN2C=CN=C2)C2=CC=CC=C12	CCn1cc(c2c1cccc2)Cn1cncc1	2.15	2.23	0	1.19	1.7968	9.351	1.44142	2.58234	3.1415	0.453244	3.00638	1.39714	-0.144172	-0.0395	0.962484	2.11354	-0.143384	0.3672	13.3	0.1728	high leverage low similarity	1	0.2636	8.1	0.0339	low similarity	1	0	0	0	no fragment overlap	0	0.4804	31.2	0.0867		0	0.6116	36.3	0.1654	high leverage	1	3	CCN1C=C(CN2C=CN=C2)C2=CC=CC=C12	DTXSID10438234	1-ethyl-3-(imidazol-1-ylmethyl)indole	KIIFZBAPVHIJQJ-UHFFFAOYSA-N
670	C(N1CCC2=NC=NC=C2C1)C1=CC=CC=C1	c1ccc(cc1)CN1CCc2c(C1)cncn2	1.66	1.7	0	1.21	1.7968	8.631	1.81012	2.33634	3.2937	0.862844	2.97628	1.52824	0.388928	0.4749	1.25338	2.13904	0.340016	0.4802	23.8	0.0987	low similarity	1	0.4926	27.2	0.0298		0	0	0	0	no fragment overlap	0	0.3353	13	0.0516	low similarity	1	0.4826	19.2	0.1588	high leverage low similarity	1	3	C(N1CCC2=NC=NC=C2C1)C1=CC=CC=C1	DTXSID10724907	6-Benzyl-5,6,7,8-tetrahydropyrido[4,3-d]pyrimidine	WIBCTLGIHZHLRI-UHFFFAOYSA-N
671	NCC1=CC=C2N=C3C4CCC(C4)C3=NC2=C1	NCc1ccc2c(c1)nc1c(n2)C2CC1CC2	2.02	1.65	0.17	1.23	1.7312	9.126	1.83577	2.10616	2.56309	0.192796	2.13638	1.05952	-0.323948	-0.1874	0.922856	1.45926	-0.347856	0.2319	5.5	0.122	high leverage low similarity	1	0.1437	2	0.1501	out of domain	2	0.8347	87.5	0.0271		0	0.3704	16.1	0.1691	high leverage low similarity	1	0.1235	0.7	0.5191	out of domain structural outlier	2	6	NCC1=CC=C2N=C3C4CCC(C4)C3=NC2=C1	DTXSID201206328	1,4-Methanophenazine-7-methanamine, 1,2,3,4-tetrahydro-	VXCMJHSSHQVAMK-UHFFFAOYNA-N
672	C(N1CCNC2=CC=CC=C12)C1=CC=NC=C1	n1ccc(cc1)CN1CCNc2c1cccc2	2.02	2.12	0.19	1.36	1.7968	9.22	0.919488	1.78524	1.97229	-1.01206	1.73758	0.160636	-1.54887	-1.4691	0.264984	0.73254	-1.55898	0.532	30.3	0.5064	structural outlier	2	0.5164	29.4	0.0319		0	0.1147	15.1	0.0215	low similarity	1	0.4592	27.4	0.1554	high leverage	1	0.5637	29.1	0.1238	high leverage	1	5	C(N1CCNC2=CC=CC=C12)C1=CC=NC=C1	DTXSID20585743	1-[(Pyridin-4-yl)methyl]-1,2,3,4-tetrahydroquinoxaline	NWVMHXAJJAEQIP-UHFFFAOYSA-N
673	CN1C(CNC1=N)C1=CC=CC2=CC=CC=C12	N=C1NCC(N1C)c1cccc2c1cccc2	1.95	2.2	0.07	1.41	1.7968	9.559	0.801558	1.56924	2.22528	-0.998756	1.87808	0.182936	-1.54227	-1.4708	0.038084	0.75804	-1.57938	0.6069	43.5	0.2072	high leverage	1	0.5792	36.8	0.0199		0	0.0261	1.3	0.0105	out of domain	2	0.3201	12	0.1405	high leverage low similarity	1	0.545	26.3	0.2012	high leverage	1	5	CN1C(CNC1=N)C1=CC=CC2=CC=CC=C12	DTXSID20923242	1-Methyl-5-(naphthalen-1-yl)imidazolidin-2-imine	AUEZEQIPLNDYMF-UHFFFAOYSA-N
674	CC1=CC=CC(=C1)N=NC1=C(C)C=C(N)C=C1	Nc1ccc(c(c1)C)N=Nc1cccc(c1)C	1.99	2	0.27	0.79	1.8624	9.146	3.16706	4.39512	3.92182	1.97749	4.12727	2.48845	1.4615	1.5282	2.89981	3.60812	1.57009	0.2984	8.7	0.0331	low similarity	1	0.36	14.9	0.0403	low similarity	1	0	0	0.012	out of domain	2	0.5391	39.8	0.0196		0	0.2845	6.6	0.0612	low similarity	1	5	CC1=CC=CC(=C1)N=NC1=C(C)C=C(N)C=C1	DTXSID301038827	Benzenamine, 3-methyl-4-[2-(3-methylphenyl)diazenyl]-	IVUQHXKKRQEFBU-UHFFFAOYSA-N
675	CCN1C2=CC=CC=C2C2=C1C=CC(NN)=C2	NNc1ccc2c(c1)c1ccccc1n2CC	2.33	1.84	0.39	0.59	1.7968	9.689	4.13646	5.09124	4.19138	2.74824	4.35908	3.14914	2.19133	2.3182	3.56948	4.20784	2.35022	0.2892	8.2	0.0868	low similarity	1	0.3452	12.3	0.0361	low similarity	1	0.0779	10.6	0.0224	low similarity	1	0.4183	22.1	0.1454	high leverage low similarity	1	0.5715	30.3	0.0904		0	4	CCN1C2=CC=CC=C2C2=C1C=CC(NN)=C2	DTXSID30697487	9-Ethyl-3-hydrazinyl-9H-carbazole	PBZWRPFXGBWAHJ-UHFFFAOYSA-N
676	CC1(C)OC2=C(C=C1)C(=O)NC1=CC=CC=C21	O=c1[nH]c2ccccc2c2c1C=CC(O2)(C)C	1.98	1.33	0.3	0.84	1.7146	9.29	3.63959	3.63783	3.64192	2.05967	3.31877	2.46809	1.58802	1.7323	2.6355	3.08143	1.63485	0.126	3.1	0.078	out of domain	2	0.4177	19.7	0.0089	low similarity	1	0.2074	23.3	0.0262	low similarity	1	0.5343	38.9	0.0505		0	0.4639	17.8	0.1013	low similarity	1	5	CC1(C)OC2=C(C=C1)C(=O)NC1=CC=CC=C21	DTXSID80200324	Flindersine	PXNMNABLQWUMCX-UHFFFAOYSA-N
677	C=CC1CNC(=S)O1	C=CC1CNC(=S)O1	0.91	0.96	0.14	0.96	0.9405	4	-0.364195	-0.383675	0.26392	-1.69191	-0.06324	-0.70824	-1.85097	-1.86095	-0.825635	-0.838225	-2.03649	0.5739	36.3	0.0164		0	0.1861	3.8	0.0114	out of domain	2	0.0196	1.2	0.1272	out of domain structural outlier	2	0.2277	6.6	0.0277	low similarity	1	0.4349	15.2	0.0502	low similarity	1	6	C=CC1CNC(=S)O1	DTXSID10274235	DL-Goitrin	UZQVYLOFLQICCT-UHFFFAOYSA-N
678	OC(=O)CC1=CC=CC=C1NC1=CC=CC=C1	OC(=O)Cc1ccccc1Nc1ccccc1	1.66	1.91	0.7	0.97	1.7802	8.924	2.302	3.07821	1.58933	-1.00078	1.70426	-0.018696	-1.36461	-1.3908	1.67003	0.96211	-1.25048	0.5276	29.7	0.043		0	0.2426	6.4	0.0527	low similarity	1	0	0	0.0622	out of domain	2	0.6061	49.6	0.2079	high leverage	1	0.5914	33.3	0.1227	high leverage	1	5	OC(=O)CC1=CC=CC=C1NC1=CC=CC=C1	DTXSID20357543	2-Anilinophenylacetic acid	NJFCAWNKWPIBAG-UHFFFAOYSA-N
679	COC1=CC=C(C=C1)C(=O)NC1=CC=CC=C1	COc1ccc(cc1)C(=O)Nc1ccccc1	1.73	2.3	0.68	0.8	1.7802	8.66	2.22868	3.78351	1.90329	-0.688484	2.39366	0.304304	-1.08091	-1.1481	2.04853	1.59801	-0.917076	0.4725	23.3	0.081	low similarity	1	0.6274	43.4	0.2718	structural outlier	2	0.2315	34.4	0.3062	structural outlier	2	0.5254	37.4	0.0427		0	0.2564	5.1	0.0629	low similarity	1	6	COC1=CC=C(C=C1)C(=O)NC1=CC=CC=C1	DTXSID10323454	4-methoxy-N-phenylbenzamide	XOJAJRFBOKCXPI-UHFFFAOYSA-N
680	NC1=NC=NC2=C1N=CN2	Nc1ncnc2c1nc[nH]2	1.66	1.79	0.89	0.92	0.9229	6.861	-0.343681	-0.221155	-2.18411	-5.18972	-2.35337	-3.28899	-5.41617	-5.48345	-1.65142	-3.1831	-5.4058	0.7755	76.3	0.0517		0	0.4421	22.3	0.0674	low similarity	1	0.131	16.8	0.2549	structural outlier	2	0.4678	28.8	0.1506	high leverage	1	0.442	15.8	0.1568	high leverage low similarity	1	5	NC1=NC=NC2=C1N=CN2	DTXSID6022557	Adenine	GFFGJBXGBJISGV-UHFFFAOYSA-N
681	NC(=O)NCCCl	NC(=O)NCCCl	0.59	1.35	0.73	0.74	0.869	4.115	-0.38416	-0.07455	-1.48739	-4.04618	-1.38382	-2.67392	-4.04136	-4.234	-0.86733	-2.32945	-4.09762	0.6277	46.9	0.0806		0	0.3326	11.7	0.0592	low similarity	1	0.2059	23.3	0.0469	low similarity	1	0.5551	42.4	0.0284		0	0.6612	45.8	0.0341		0	2	NC(=O)NCCCl	DTXSID10286777	2-Chloroethylurea	BITBMHVXCILUEX-UHFFFAOYSA-N
682	CS(=O)(=O)C1=NC2=CC=CC=C2S1	CS(=O)(=O)c1nc2c(s1)cccc2	1.69	1.65	0	0.9	1.3908	7.545	1.50468	1.99594	2.7518	0.639064	2.50276	1.39652	0.211868	0.2842	0.875504	1.83784	0.152496	0.3278	10.8	0.1854	high leverage low similarity	1	0.4455	22.5	0.1315	high leverage low similarity	1	0	0	0	no fragment overlap	0	0.3722	16.2	0.0465	low similarity	1	0.377	11.5	0.0757	low similarity	1	4	CS(=O)(=O)C1=NC2=CC=CC=C2S1	DTXSID10287587	2-(Methanesulfonyl)-1,3-benzothiazole	YZOXPLQWARQVEJ-UHFFFAOYSA-N
683	OC(=O)CC1=C2C=CC=CC2=CC2=CC=CC=C12	OC(=O)Cc1c2ccccc2cc2c1cccc2	2.39	1.91	0.46	0.61	1.8106	9.945	4.0995	5.06683	3.93871	2.38025	4.11539	2.87011	1.81738	1.9394	3.46508	3.94493	1.99197	0.4448	20.1	0.1577	high leverage low similarity	1	0.2804	8.9	0.0083	low similarity	1	0	0	0.0207	out of domain	2	0.4093	20.9	0.0178	low similarity	1	0.5342	24.9	0.0847	low similarity	1	6	OC(=O)CC1=C2C=CC=CC2=CC2=CC=CC=C12	DTXSID10288317	9-Anthraceneacetic acid	SFWMEKYIRKVEBC-UHFFFAOYSA-N
684	CC1=C(OC2=CC=CC=C2C1=O)C1=CC=CC=C1	O=c1c(C)c(oc2c1cccc2)c1ccccc1	1.86	1.52	0	0.66	1.8106	8.529	3.95082	4.77693	5.30475	4.09595	5.33959	4.11351	3.58728	3.7167	3.71358	5.08843	3.63857	0.6969	61.8	0.0152		0	0.4399	22	0.0746	low similarity	1	0	0	0	no fragment overlap	0	0.4329	24.2	0.0826	low similarity	1	0.243	4.5	0.063	out of domain	2	4	CC1=C(OC2=CC=CC=C2C1=O)C1=CC=CC=C1	DTXSID70222257	4H-1-Benzopyran-4-one, 3-methyl-2-phenyl- (9CI)	LPACBRAWRCXZGB-UHFFFAOYSA-N
685	CC1=CC=C(C=C1)C1=CC2=CC=CC=C2OC1=O	Cc1ccc(cc1)c1cc2ccccc2oc1=O	1.86	1.45	0	0.75	1.8106	9.476	4.14623	4.40973	5.24842	3.76985	4.98479	3.84491	3.26238	3.4036	3.40878	4.70503	3.29397	0.6969	61.8	0.0152		0	0.4484	22.7	0.0732	low similarity	1	0	0	0	no fragment overlap	0	0.4743	30.1	0.1367	high leverage	1	0.5299	24.5	0.0562	low similarity	1	3	CC1=CC=C(C=C1)C1=CC2=CC=CC=C2OC1=O	DTXSID70441108	2H-1-Benzopyran-2-one, 3-(4-methylphenyl)-	LRISLOKGWZHYTF-UHFFFAOYSA-N
686	FC(F)(F)C(Cl)=O	ClC(=O)C(F)(F)F	-0.08	0.34	0	0.27	0.5816	1.532	0.989516	0.68998	1.75182	0.859028	1.65561	1.04813	0.963936	0.8367	0.913608	1.19768	0.752192	0	0	0.0151	out of domain	2	0.4032	18.3	0.0177	low similarity	1	0	0	0	no fragment overlap	0	0.3319	12.6	0.0019	low similarity	1	0.3559	10.3	0.0196	low similarity	1	5	FC(F)(F)C(Cl)=O	DTXSID1029176	Trifluoroacetyl chloride	PNQBEPDZQUOCNY-UHFFFAOYSA-N
687	CC1=C(NC2=CC=CC=C12)C1=CC=CC=C1	Cc1c([nH]c2c1cccc2)c1ccccc1	2.04	1.82	0.46	0.35	1.6951	8.699	4.30926	5.53566	4.22153	3.01126	4.66193	3.28625	2.54455	2.60285	4.06156	4.5519	2.72896	0.4559	21.5	0.0409	low similarity	1	0.4761	25.6	0.0132		0	0.4449	58.6	0.0729	high leverage	1	0.4756	30.3	0.509	structural outlier	2	0.4369	15.4	0.1309	high leverage low similarity	1	5	CC1=C(NC2=CC=CC=C12)C1=CC=CC=C1	DTXSID10293168	3-Methyl-2-phenyl-1H-indole	KYAXCYQVBBQQHB-UHFFFAOYSA-N
688	CN1C(=CC2=CC=CC=C12)C1=CC=CC=C1	Cn1c(cc2c1cccc2)c1ccccc1	2.01	1.88	0	0.58	1.6951	8.908	3.60383	4.67326	5.00542	3.47356	5.11443	3.72035	2.93575	3.03835	3.27986	4.76881	3.00696	0.0959	2.6	0.0355	out of domain	2	0.361	15	0.0371	low similarity	1	0	0	0	no fragment overlap	0	0.4377	24.8	0.0429	low similarity	1	0.5947	33.8	0.1094		0	4	CN1C(=CC2=CC=CC=C12)C1=CC=CC=C1	DTXSID5063073	1H-Indole, 1-methyl-2-phenyl-	SFWZZSXCWQTORH-UHFFFAOYSA-N
689	C(C1=CNC2=CC=CC=C12)C1=CC=CC=C1	c1ccc(cc1)Cc1c[nH]c2c1cccc2	1.93	1.57	0.46	0.67	1.6951	9.352	3.83855	4.18285	3.45206	1.76786	3.38963	2.23795	1.32965	1.41025	2.96226	3.13121	1.43956	0.4353	18.7	0.0363	low similarity	1	0.5077	28.9	0.0486		0	0.4449	58.6	0.0729	high leverage	1	0.6867	64.6	0.0448		0	0.1749	2	0.15	out of domain	2	4	C(C1=CNC2=CC=CC=C12)C1=CC=CC=C1	DTXSID50937559	3-Benzyl-1H-indole	HNUYRDWMYRCVNO-UHFFFAOYSA-N
690	C(N1C=CC2=CC=CC=C12)C1=CC=CC=C1	c1ccc(cc1)Cn1ccc2c1cccc2	2.03	1.68	0	0.61	1.6951	8.844	3.75481	4.57536	5.03058	3.67726	5.03173	3.85825	3.14075	3.27385	3.32966	4.77881	3.19736	0.3533	12.4	0.051	low similarity	1	0.4311	21	0.0193	low similarity	1	0	0	0	no fragment overlap	0	0.3799	16.9	0.0416	low similarity	1	0.1714	1.9	0.0899	out of domain	2	5	C(N1C=CC2=CC=CC=C12)C1=CC=CC=C1	DTXSID90187435	1-Benzylindole	NJZQOCCEDXRQJM-UHFFFAOYSA-N
691	CC(C)CCCC(C)C1CCC2C3C(CCC12C)C1(C)CCCCC1=CC3=O	CC(CCCC(C1CCC2C1(C)CCC1C2C(=O)C=C2C1(C)CCCC2)C)C	1.37	1.53	0	0.6	3.4512	13.277	10.1392	11.4588	12.1413	11.5067	12.6215	9.68972	10.9093	11.013	10.6498	12.5755	11.2147	0.6706	55.3	0.0396		0	0.6278	43.4	0.0517		0	0	0	0	no fragment overlap	0	0.3407	13.4	0.0978	low similarity	1	0.2773	6	0.2719	structural outlier	2	3	CC(C)CCCC(C)C1CCC2C3C(CCC12C)C1(C)CCCCC1=CC3=O	DTXSID10300104	cholest-5-en-7-one	GPXIDAWDPZQTOS-UHFFFAOYSA-N
692	CC(C)CCCC(C)C1CCC2C3=CC=C4CC(O)CCC4(C)C3CCC12C	CC(CCCC(C1CCC2C1(C)CCC1C2=CC=C2C1(C)CCC(C2)O)C)C	1.6	1.62	0.31	1.05	3.4512	13.411	8.46162	9.60766	9.53454	8.157	9.83828	7.05682	7.55135	7.6642	8.65426	9.53046	7.83914	0.7186	65.6	0.0415		0	0.5899	38	0.0516		0	0	0	0.0086	out of domain	2	0.3143	11.6	0.7559	structural outlier	2	0.4574	17	0.2633	structural outlier	2	6	CC(C)CCCC(C)C1CCC2C3=CC=C4CC(O)CCC4(C)C3CCC12C	DTXSID20861933	7,8-Didehydrocholesterol	UCTLRSWJYQTBFZ-DDPQNLDTSA-N
693	CC(CCC=C(C)C)C1CCC2C3=CCC4CC(O)CCC4(C)C3CCC12C	OC1CCC2(C(C1)CC=C1C2CCC2(C1CCC2C(CCC=C(C)C)C)C)C	1.6	1.62	0.31	0.99	3.4512	13.883	8.87158	9.85666	9.83646	8.4528	10.0837	7.29142	7.84775	7.9588	8.89666	9.81966	8.14634	0.7186	65.6	0.0415		0	0.5899	38	0.0516		0	0	0	0.0086	out of domain	2	0.365	15.6	0.4978	structural outlier	2	0.3866	12.4	0.2826	structural outlier	2	6	CC(CCC=C(C)C)C1CCC2C3=CCC4CC(O)CCC4(C)C3CCC12C	DTXSID50862357	Cholesta-7,24-dien-3-ol	PKEPPDGGTSZLBL-SKCNUYALSA-N
694	CCN1C2=C(C=CC=C2)C2=C1C=CC(N)=C2	CCn1c2ccc(cc2c2c1cccc2)N	2.29	1.94	0.27	0.64	1.697	9.289	3.43204	4.48215	3.93187	2.29426	4.06764	2.82214	1.73542	1.8528	2.91811	3.78075	1.85354	0.4738	23.3	0.0678	low similarity	1	0	0	0.0147	out of domain	2	0	0	0.012	out of domain	2	0.518	36.6	0.133	high leverage	1	0.6096	36	0.0521		0	6	CCN1C2=C(C=CC=C2)C2=C1C=CC(N)=C2	DTXSID1030319	3-Amino-9-ethylcarbazole	OXEUETBFKVCRNP-UHFFFAOYSA-N
695	C(C1=NCCN1)C1=CC=CC2=C1C=CC=C2	C1CN=C(N1)Cc1cccc2c1cccc2	1.81	1.23	0.17	1.24	1.697	8.524	2.05219	1.87365	2.57922	0.52866	2.00654	1.21924	0.07472	0.227	1.06251	1.44655	0.01414	0.3367	11.3	0.1574	high leverage low similarity	1	0.5446	32.6	0.0658		0	0.0323	1.7	0.1765	out of domain structural outlier	2	0.3637	15.4	0.1182	low similarity	1	0.5146	22.7	0.2912	structural outlier	2	6	C(C1=NCCN1)C1=CC=CC2=C1C=CC=C2	DTXSID3048449	Naphazoline	CNIIGCLFLJGOGP-UHFFFAOYSA-N
696	OC(=O)C1=CC=CC=C1C1=CC=CC=C1[N+]([O-])=O	OC(=O)c1ccccc1c1ccccc1N(=O)=O	1.78	2	0.46	0.63	1.7137	8.081	2.86855	4.32099	3.08334	1.21085	3.53688	1.81912	0.790902	0.78815	2.81698	3.01953	0.926494	0.6338	48	0.0145		0	0.5421	32.3	0.0883	high leverage	1	0	0	0.0207	out of domain	2	0.6839	64.4	0.0199		0	0.2126	3.5	0.1039	out of domain	2	5	OC(=O)C1=CC=CC=C1C1=CC=CC=C1[N+]([O-])=O	DTXSID10312868	2-(2-nitrophenyl)benzoic acid	OBCFFNURIFARKS-UHFFFAOYSA-N
697	CC1=CC=C(C=C1)S(=O)(=O)O[I](O)C1=CC=CC=C1	Cc1ccc(cc1)S(=O)(=O)O[I](c1ccccc1)O	2.26	2.69	0.31	1.16	2.1646	10.853	2.37278	4.12793	3.45065	0.439268	3.69297	1.39219	-0.190384	-0.146	2.0964	2.72563	-0.048348	0.3332	11.2	0.0799	low similarity	1	0.3388	11.9	0.0698	low similarity	1	0	0	0.0086	out of domain	2	0.49	32.3	0.0411		0	0.1806	2.2	0.0635	out of domain	2	6	CC1=CC=C(C=C1)S(=O)(=O)O[I](O)C1=CC=CC=C1	DTXSID10315359	[Hydroxy(tosyloxy)iodo]benzene	LRIUKPUCKCECPT-UHFFFAOYSA-N
698	OC(=O)C1=C(F)C=NC=C1	OC(=O)c1ccncc1F	0.67	1.25	0.46	0.59	0.9083	4.738	0.685543	0.815315	0.270932	-1.88649	0.252656	-0.921584	-1.94268	-2.08115	0.115779	-0.500535	-2.01065	0.53	30	0.0123		0	0.4617	23.9	0.0086	low similarity	1	0	0	0.0207	out of domain	2	0.491	32.5	0.0099		0	0.5074	21.6	0.2742	structural outlier	2	5	OC(=O)C1=C(F)C=NC=C1	DTXSID10323070	3-Fluoroisonicotinic acid	POLXLLIQWDBJMD-UHFFFAOYSA-N
699	[O-][N+](=O)C1=C(F)C=CC=C1	O=N(=O)c1ccccc1F	0.71	1.01	0	0.21	0.9083	4.358	2.25434	2.54151	3.20293	2.14171	3.26406	2.31482	2.01412	1.95325	2.06098	2.90966	1.93055	0.77	75.1	0.015		0	0.8047	72.3	0.0042		0	0	0	0	no fragment overlap	0	0.8454	88.1	0.0055		0	0.632	40.2	0.1449	high leverage	1	1	[O-][N+](=O)C1=C(F)C=CC=C1	DTXSID1061730	Benzene, 1-fluoro-2-nitro-	PWKNBLFSJAVFAB-UHFFFAOYSA-N
700	OC(=O)C1=CC(F)=CN=C1	OC(=O)c1cc(F)cnc1	0.68	1.25	0.46	0.57	0.9083	4.541	0.669833	0.902615	0.297162	-1.78009	0.335456	-0.834784	-1.83828	-1.97555	0.198079	-0.398835	-1.90225	0.7122	64.1	0.0122		0	0.4617	23.9	0.0086	low similarity	1	0	0	0.0207	out of domain	2	0.7523	76.1	0.0107		0	0.4757	18.7	0.0819	low similarity	1	4	OC(=O)C1=CC(F)=CN=C1	DTXSID60193200	5-Fluoro-3-pyridinecarboxylic acid	BXZSBDDOYIWMGC-UHFFFAOYSA-N
701	[O-][N+](=O)C1=CC=C(F)C=C1	Fc1ccc(cc1)N(=O)=O	0.74	1.14	0	0.19	0.9083	4.359	2.14047	2.62572	3.17974	2.04531	3.32416	2.26412	1.90742	1.83445	2.03708	2.92836	1.83515	0.8269	85.7	0.0104		0	0.6199	42.1	0.0732		0	0	0	0	no fragment overlap	0	0.6904	65.5	0.006		0	0.6786	49	0.1279	high leverage	1	1	[O-][N+](=O)C1=CC=C(F)C=C1	DTXSID9022025	1-Fluoro-4-nitrobenzene	WFQDTOYDVUWQMS-UHFFFAOYSA-N
702	NC(C(O)=O)(C1=CC=CC=C1)C1=CC=CC=C1	OC(=O)C(c1ccccc1)(c1ccccc1)N	1.5	2.02	0.74	0.95	1.7802	8.314	1.9464	3.07291	1.31623	-1.36138	1.62676	-0.333396	-1.68671	-1.761	1.61683	0.77411	-1.56348	0.5108	27.7	0.5485	structural outlier	2	0.4234	20.2	0.0963	high leverage low similarity	1	0	0	0.0322	out of domain	2	0.5456	40.9	0.0937		0	0.2961	7.1	0.0916	low similarity	1	6	NC(C(O)=O)(C1=CC=CC=C1)C1=CC=CC=C1	DTXSID20184674	2,2-Diphenylglycine	YBONNYNNFBAKLI-UHFFFAOYSA-N
703	O=C1CCCCCCCCCCCN1	O=C1CCCCCCCCCCCN1	0.29	1.17	0.34	0.75	1.8063	7.394	3.5742	3.66081	3.83981	1.72435	3.82202	1.75538	1.6256	1.48305	3.24112	3.03157	1.63411	0.4691	22.9	0.2824	structural outlier	2	0.4288	20.6	0.345	structural outlier	2	0.2036	23.3	0.0204	low similarity	1	0.5097	35.3	0.2563	high leverage	1	0.6802	49.4	0.0143		0	6	O=C1CCCCCCCCCCCN1	DTXSID1027344	Azacyclotridecan-2-one	JHWNWJKBPDFINM-UHFFFAOYSA-N
704	CCCCCCCCCCCCCCC=C	CCCCCCCCCCCCCCC=C	0.12	0.11	0	0.07	2.32	7.569	8.78927	8.6672	9.83669	10.3493	10.0472	8.395	10.2105	10.2127	9.1244	10.343	10.3094	0.5931	40.1	0.0018		0	0.3517	14.4	0.0009	low similarity	1	0	0	0	no fragment overlap	0	0.6727	62.8	0.002		0	0.7665	70.1	0.0612		0	1	CCCCCCCCCCCCCCC=C	DTXSID1027269	1-Hexadecene	GQEZCXVZFLOKMC-UHFFFAOYSA-N
705	CCCCCCCCCCCCCC	CCCCCCCCCCCCCC	0	0	0	0	2.0812	6.755	8.26034	7.94886	9.15788	9.6919	9.31078	7.85582	9.61215	9.5954	8.49536	9.60946	9.67514	0	0	0	no fragment overlap	0	0	0	0	no fragment overlap	0	0	0	0	no fragment overlap	0	0	0	0	no fragment overlap	0	0.8601	89.8	0.0051		0	0	CCCCCCCCCCCCCC	DTXSID1027267	Tetradecane	BGHCVCJVXZWKCC-UHFFFAOYSA-N
706	C1OC2=CC=CC=C2C=C1	C1=Cc2c(OC1)cccc2	1.16	0.99	0	0.35	1.0462	4.937	2.38085	2.71431	3.3397	2.4677	3.33598	2.66362	2.22375	2.2562	2.14921	3.11521	2.15404	0.3901	15	0.0598	low similarity	1	0.6076	40.4	0.0303		0	0	0	0	no fragment overlap	0	0.7329	72	0.0595		0	0.2164	3.6	0.023	out of domain	2	3	C1OC2=CC=CC=C2C=C1	DTXSID80180051	1,2-Benzopyran	KYNSBQPICQTCGU-UHFFFAOYSA-N
707	C1CCC2CCCCC2C1	C1CCC2C(C1)CCCC2	0.53	0.36	0	0	1.3004	4.985	5.10991	4.98212	5.84823	5.92443	5.92233	5.13481	5.81098	5.8116	5.04775	6.07852	5.78825	0.3315	11	0.0119	low similarity	1	0.4313	21	0.0084	low similarity	1	0	0	0	no fragment overlap	0	0	0	0	no fragment overlap	0	0.3967	12.9	0.756	structural outlier	2	4	C1CCC2CCCCC2C1	DTXSID1024912	Decalin	NNBZCPXTIHJBJL-UHFFFAOYSA-N
708	CCCCCCC=CC=C	CCCCCCC=CC=C	0.28	0.23	0	0.14	1.4316	4.52	4.92646	4.83668	5.8197	5.85853	5.91621	4.98893	5.78684	5.7688	5.09571	5.96178	5.74339	0.6036	42.7	0.0107		0	0.746	61.9	0.0037		0	0	0	0	no fragment overlap	0	0.7461	74.9	0.0081		0	0.8392	86.2	0.0233		0	0	CCCCCCC=CC=C	DTXSID20610140	Deca-1,3-diene	YHHHHJCAVQSFMJ-UHFFFAOYSA-N
709	C=CCCCCCCC=C	C=CCCCCCCC=C	0.23	0.23	0	0.14	1.4316	4.365	4.85981	4.81518	5.78715	5.81953	5.91121	4.94593	5.75884	5.7318	5.08821	5.93528	5.71339	0.4203	17.4	0.0071	low similarity	1	0.746	61.9	0.0037		0	0	0	0	no fragment overlap	0	0.7461	74.9	0.0081		0	0.5586	28.2	0.2367	structural outlier	2	3	C=CCCCCCCC=C	DTXSID4022159	1,9-Decadiene	NLDGJRWPPOSWLC-UHFFFAOYSA-N
710	CC(C)C12CC1C(C)CC2	CC1CCC2(C1C2)C(C)C	0.43	0.46	0	0	1.3004	4.27	4.66146	4.93012	5.62808	5.67843	5.89333	4.92981	5.58398	5.5536	4.94875	5.95352	5.56225	0	0	0.3388	out of domain structural outlier	2	0.5908	38.1	0.0085		0	0	0	0	no fragment overlap	0	0	0	0	no fragment overlap	0	0.5326	24.6	0.0952	low similarity	1	3	CC(C)C12CC1C(C)CC2	DTXSID40963741	4-Methyl-1-(propan-2-yl)bicyclo[3.1.0]hexane	GCTNBVHDRFKLLK-UHFFFAOYNA-N
711	CC1(C)CC2(C)CCC1C2	CC12CCC(C1)C(C2)(C)C	0.39	0.12	0	0	1.3004	4.403	5.19805	4.94352	5.89401	6.21843	5.95393	5.30001	6.14298	6.1496	5.22835	6.17712	6.10265	0.5908	38.9	0.0717		0	0.752	63.2	0.0695		0	0	0	0	no fragment overlap	0	0	0	0	no fragment overlap	0	0.6548	44.7	0.0603		0	0	CC1(C)CC2(C)CCC1C2	DTXSID50978063	1,3,3-Trimethylbicyclo[2.2.1]heptane	HINAOCRDJFBYGD-UHFFFAOYNA-N
712	[H]C12CCC(C)(CC1)C2(C)C	CC1(C)C2CCC1(C)CC2	0.39	0.12	0	0.32	1.3004	4.534	4.15038	3.61552	4.83992	4.64083	4.64513	4.04881	4.56218	4.5784	3.93555	4.63472	4.46425	0.5908	38.9	0.0717		0	0.752	63.2	0.0695		0	0	0	0	no fragment overlap	0	0	0	0.5125	out of domain structural outlier	2	0.6492	43.4	0.0549		0	2	[H]C12CCC(C)(CC1)C2(C)C	DTXSID60196832	Camphane	BEWYHVAWEKZDPP-UHFFFAOYSA-N
713	CC1CCC2CC1C2(C)C	CC1CCC2CC1C2(C)C	0.32	-0.06	0	0	1.3004	4.339	5.42433	4.92962	6.00657	6.46623	5.98113	5.45401	6.41158	6.429	5.36905	6.26962	6.35945	0.3266	10.7	0.1449	high leverage low similarity	1	0.5329	31.5	0.1141	high leverage	1	0	0	0	no fragment overlap	0	0	0	0	no fragment overlap	0	0.6897	51.3	0.1169	high leverage	1	3	CC1CCC2CC1C2(C)C	DTXSID7025922	Pinane	XOKSLPVRUOBDEW-UHFFFAOYSA-N
714	CC(CCC=C(C)C)C=C	C=CC(CCC=C(C)C)C	0.29	0.23	0	0.14	1.4316	4.533	4.93205	4.84098	5.82243	5.86633	5.91721	4.99753	5.79244	5.7762	5.09721	5.96708	5.74939	0.4844	24.2	0.0092	low similarity	1	0.746	61.9	0.0037		0	0	0	0	no fragment overlap	0	0.7461	74.9	0.0081		0	0.5707	30.2	0.0381		0	1	CC(CCC=C(C)C)C=C	DTXSID8029234	Dihydromyrcene	FUDNBFMOXDUIIE-UHFFFAOYSA-N
715	CCCCCCCCCCCCCCCCCCCC	CCCCCCCCCCCCCCCCCCCC	0	0	0	0	2.9266	9.769	11.5938	11.3727	12.699	13.5638	12.9629	10.8316	13.3826	13.3997	11.9869	13.456	13.5809	0	0	0	no fragment overlap	0	0	0	0	no fragment overlap	0	0	0	0	no fragment overlap	0	0	0	0	no fragment overlap	0	0.8872	93.7	0.0085		0	0	CCCCCCCCCCCCCCCCCCCC	DTXSID1025227	Eicosane	CBFCDTFDPHXCNY-UHFFFAOYSA-N
716	CCC(C)CCCC(C)CCCC(C)CCCC(C)C	CCC(CCCC(CCCC(CCCC(C)C)C)C)C	0	0	0	0	2.9266	8.736	11.1496	11.3727	12.4821	13.5638	12.9629	10.8316	13.3826	13.3997	11.9869	13.456	13.5809	0	0	0	no fragment overlap	0	0	0	0	no fragment overlap	0	0	0	0	no fragment overlap	0	0	0	0	no fragment overlap	0	0.5504	27.1	0.0603		0	0	CCC(C)CCCC(C)CCCC(C)CCCC(C)C	DTXSID70862339	2,6,10,14-Tetramethylhexadecane	GGYKPYDKXLHNTI-UHFFFAOYSA-N
717	CCCCC(CC)COP(=O)(OC1=CC=CC=C1)OC1=CC=CC=C1	CCCCC(COP(=O)(Oc1ccccc1)Oc1ccccc1)CC	1.2	1.57	0	1.06	2.8908	10.98	6.15753	7.20344	8.14835	6.47246	8.29456	5.72472	5.97387	6.0332	6.4178	7.68954	6.1021	0.3926	15.1	0.0781	low similarity	1	0.5249	30.6	0.0524		0	0	0	0	no fragment overlap	0	0.12	1	0.0186	out of domain	2	0	0	0.161	out of domain	2	5	CCCCC(CC)COP(=O)(OC1=CC=CC=C1)OC1=CC=CC=C1	DTXSID1025300	2-Ethylhexyl diphenyl phosphate	CGSLYBDCEGBZCG-UHFFFAOYSA-N
718	CCCCCC(CC)OP(=O)(OC1=CC=CC=C1)OC1=CC=CC=C1	CCCCCC(OP(=O)(Oc1ccccc1)Oc1ccccc1)CC	1.23	1.63	0	1.15	2.8908	11.016	5.77791	6.83744	7.80971	5.95136	7.91806	5.32722	5.44347	5.5031	6.0083	7.22844	5.5597	0.3735	13.8	0.0868	low similarity	1	0.4827	26.3	0.062		0	0	0	0	no fragment overlap	0	0.2171	5.9	0.0175	low similarity	1	0	0	0.1524	out of domain	2	4	CCCCCC(CC)OP(=O)(OC1=CC=CC=C1)OC1=CC=CC=C1	DTXSID50911399	Octan-3-yl diphenyl phosphate	GCTMVWJHICUMRV-UHFFFAOYNA-N
719	CCCCCCCCOP(=O)(OC1=CC=CC=C1)OC1=CC=CC=C1	CCCCCCCCOP(=O)(Oc1ccccc1)Oc1ccccc1	1.2	1.8	0	1.19	2.8908	11.286	5.51631	6.64324	7.61221	5.44516	7.71916	4.94272	4.93837	4.9717	5.6994	6.89734	5.0547	0.3926	15.1	0.0781	low similarity	1	0.4493	22.9	0.099	high leverage low similarity	1	0	0	0	no fragment overlap	0	0.2503	7.7	0.0456	low similarity	1	0	0	0.1316	out of domain	2	5	CCCCCCCCOP(=O)(OC1=CC=CC=C1)OC1=CC=CC=C1	DTXSID8074287	Octyl diphenyl phosphate	YAFOVCNAQTZDQB-UHFFFAOYSA-N
720	CC(C)(C)C1=CC=C(OP(O)(=O)OC2=CC=C(C=C2)C(C)(C)C)C=C1	CC(c1ccc(cc1)OP(=O)(Oc1ccc(cc1)C(C)(C)C)O)(C)C	1.39	1.43	0.95	1.16	2.8908	12.139	6.3373	6.65474	4.93124	2.80986	5.02416	2.70922	2.42467	2.4349	5.7419	4.54954	2.6875	0.4148	16.8	0.1069	high leverage low similarity	1	0.6712	49.7	0.066		0	0.914	94	0.1	high leverage	1	0.3492	14.2	0.0885	low similarity	1	0	0	0.3551	out of domain structural outlier	2	5	CC(C)(C)C1=CC=C(OP(O)(=O)OC2=CC=C(C=C2)C(C)(C)C)C=C1	DTXSID3066683	Bis(p-tert-butylphenyl) hydrogen phosphate	NMZURFAPYNEBQQ-UHFFFAOYSA-N
721	CC(C)CCCCCOP(=O)(OC1=CC=CC=C1)OC1=CC=CC=C1	CC(CCCCCOP(=O)(Oc1ccccc1)Oc1ccccc1)C	1.2	1.67	0	1.17	2.8908	11.073	5.67702	6.73794	7.72608	5.76216	7.82566	5.17562	5.25947	5.3091	5.8894	7.08734	5.3729	0.3926	15.1	0.0781	low similarity	1	0.4827	26.3	0.0514		0	0	0	0	no fragment overlap	0	0.2805	9.5	0.023	low similarity	1	0	0	0.1367	out of domain	2	4	CC(C)CCCCCOP(=O)(OC1=CC=CC=C1)OC1=CC=CC=C1	DTXSID7067455	Phosphoric acid, isooctyl diphenyl ester	RCRYBQKHEDNBDN-UHFFFAOYSA-N
722	CCCCC(CC)COC(=O)C=CC1=CC=C(OC)C=C1	CCCCC(COC(=O)C=Cc1ccc(cc1)OC)CC	1.06	1.22	0	0.77	2.4973	9.864	6.22331	6.78456	7.78555	6.57873	7.83324	5.7696	6.17156	6.22675	6.23725	7.47471	6.26593	0.6843	59.6	0.0751		0	0.5913	38.1	0.0296		0	0	0	0	no fragment overlap	0	0.6936	66.2	0.0452		0	0	0	0.1954	out of domain	2	2	CCCCC(CC)COC(=O)C=CC1=CC=C(OC)C=C1	DTXSID1025302	Octinoxate	YBGZDTIWKVFICR-UHFFFAOYSA-N
723	CCCCCCCCCCCCCCCCCCN	CCCCCCCCCCCCCCCCCCN	0.2	0.32	0.17	0.56	2.7446	9.687	8.7061	8.32803	9.36259	8.95207	9.32527	7.26389	8.76072	8.763	8.6592	9.29263	8.88025	0.7765	76.4	0.0252		0	0.6992	53.5	0.0019		0	0.8347	87.5	0.0271		0	0.7619	77.9	0.0238		0	0.8573	89.3	0.0155		0	0	CCCCCCCCCCCCCCCCCCN	DTXSID1025801	1-Octadecanamine	REYJJPSVUYRZGE-UHFFFAOYSA-N
724	CCCCCCN(CCCCCC)CCCCCC	CCCCCCN(CCCCCC)CCCCCC	0.03	0.32	0	0.38	2.7446	8.722	8.94275	9.04273	10.3446	10.3427	10.5647	8.35019	10.1633	10.1483	9.4357	10.5818	10.2813	0.2712	7.5	0.0678	low similarity	1	0.6992	53.5	0.0019		0	0	0	0	no fragment overlap	0	0.355	14.6	0.0063	low similarity	1	0.6919	51.8	0.1183	high leverage	1	3	CCCCCCN(CCCCCC)CCCCCC	DTXSID8059263	1-Hexanamine, N,N-dihexyl-	DIAIBWNEUYXDNL-UHFFFAOYSA-N
725	CCCCCCCCCCCCCCCCCCCCCCCCCCCCO	CCCCCCCCCCCCCCCCCCCCCCCCCCCCO	0.19	0.47	0.36	0.47	4.1125	14.685	14.2167	14.1781	14.6729	14.6904	14.9918	11.6528	14.3638	14.3759	14.4611	15.2652	14.756	0.0194	1.9	0.0022	out of domain	2	0.8971	89.3	0.0182		0	0.4208	54.5	0.0196		0	0.9246	94.4	0.0188		0	0.8016	78	0.0237		0	2	CCCCCCCCCCCCCCCCCCCCCCCCCCCCO	DTXSID1025803	1-Octacosanol	CNNRPFQICPFDPO-UHFFFAOYSA-N
726	CCCCCCCCCCCCCCOCCCCCCCCCCCCCC	CCCCCCCCCCCCCCOCCCCCCCCCCCCCC	0	0.18	0	0.46	4.1125	13.946	14.4071	14.2504	15.9749	16.425	16.1704	12.9932	16.0916	16.1465	14.875	16.5051	16.4058	0	0	0	no fragment overlap	0	0.7709	68	0.0121		0	0	0	0	no fragment overlap	0	0.7036	68	0.1298		0	0.8329	85	0.0174		0	0	CCCCCCCCCCCCCCOCCCCCCCCCCCCCC	DTXSID40202465	Dimyristyl ether	HANWHVWXFQSQGJ-UHFFFAOYSA-N
727	CCCCCCCCN1SC=CC1=O	CCCCCCCCn1sccc1=O	0.83	1.02	0	0.65	1.7859	7.337	4.11823	4.3205	5.35327	4.06872	5.26579	3.77487	3.80471	3.81245	3.91747	4.83835	3.78766	0.7143	64.6	0.0472		0	0.3414	12.1	0.1413	high leverage low similarity	1	0	0	0	no fragment overlap	0	0.1853	3.8	0.0448	out of domain	2	0.4175	14.2	0.3069	structural outlier	2	5	CCCCCCCCN1SC=CC1=O	DTXSID1025805	Octhilinone	JPMIIZHYYWMHDT-UHFFFAOYSA-N
728	C1=CC2=C(N=C1)C1=C(C=CC=N1)C=C2	c1ccc2c(n1)c1ncccc1cc2	1.87	1.34	0	0.74	1.3722	7.912	2.60676	2.68991	3.52269	2.00388	3.1537	2.48034	1.55021	1.6897	1.73249	2.84301	1.50836	0.5906	38.9	0.1762	high leverage	1	0.3593	14.9	0.0364	low similarity	1	0	0	0	no fragment overlap	0	0.4529	26.6	0.2106	high leverage	1	0.548	27	0.0523		0	3	C1=CC2=C(N=C1)C1=C(C=CC=N1)C=C2	DTXSID1025857	1,10-Phenanthroline	DGEZNRSVGBDHLK-UHFFFAOYSA-N
729	C1OC=CC2=CC=CC=C12	C1=Cc2c(CO1)cccc2	1.16	0.76	0	0.41	1.0462	4.919	2.49041	2.48601	3.29412	2.5583	3.13428	2.70272	2.32065	2.3848	2.10001	2.99161	2.22864	0.4862	24.3	0.0395	low similarity	1	0.7035	54.5	0.0041		0	0	0	0	no fragment overlap	0	0.59	47.3	0.0706		0	0.563	29	0.035		0	1	C1OC=CC2=CC=CC=C12	DTXSID50429540	1H-isochromene	MFJCPDOGFAYSTF-UHFFFAOYSA-N
730	C1=CC2=NC3=CC=CC=C3N=C2C=C1	c1ccc2c(c1)nc1c(n2)cccc1	2.02	1.02	0	0.35	1.3722	7.51	4.2306	4.40171	4.98047	4.58118	4.8246	4.51504	4.10801	4.3044	3.59939	5.03271	4.12636	0.602	42.1	0.0245		0	0.2842	9.1	0.1395	high leverage low similarity	1	0	0	0	no fragment overlap	0	0.409	20.9	0.3066	structural outlier	2	0.3844	12.2	0.0479	low similarity	1	4	C1=CC2=NC3=CC=CC=C3N=C2C=C1	DTXSID2059069	Phenazine	PCNDJXKNXGMECE-UHFFFAOYSA-N
731	C=C(C=O)C1=CC=CC=C1	O=CC(=C)c1ccccc1	0.92	1.28	0	0.44	1.1118	4.903	1.80493	2.47719	3.05102	1.65004	3.17218	1.99114	1.44143	1.3983	1.77693	2.64389	1.37092	0.631	47.6	0.0206		0	0.7708	68	0.0236		0	0	0	0	no fragment overlap	0	0.5747	45.5	0.008		0	0.6819	49.7	0.0183		0	0	C=C(C=O)C1=CC=CC=C1	DTXSID40964238	2-Phenylprop-2-enal	ZFBRJUBOJXNIQM-UHFFFAOYSA-N
732	C=CC(=O)C1=CC=CC=C1	C=CC(=O)c1ccccc1	0.86	0.94	0	0.45	1.1118	4.977	2.28165	2.44049	3.27076	2.12514	3.18988	2.30504	1.93983	1.9304	2.01313	2.80869	1.84812	0.6855	59.8	0.0094		0	0.6276	43.4	0.0046		0	0	0	0	no fragment overlap	0	0.5833	46.8	0.0391		0	0.2249	3.8	0.0693	out of domain	2	2	C=CC(=O)C1=CC=CC=C1	DTXSID30227607	3-Oxo-3-phenylpropene	KUIZKZHDMPERHR-UHFFFAOYSA-N
733	CCCCSP(=O)(SCCCC)SCCCC	CCCCSP(=O)(SCCCC)SCCCC	1.07	0.51	0	0.73	2.5532	10.253	7.6644	7.24516	8.69174	8.23256	8.37422	6.97626	7.83817	7.9885	7.22762	8.43836	7.91358	0.6055	43.2	0.0419		0	0.2487	7.6	0.0442	low similarity	1	0	0	0	no fragment overlap	0	0.1632	2.8	0.7217	out of domain structural outlier	2	0.5944	33.8	0.1465	high leverage	1	4	CCCCSP(=O)(SCCCC)SCCCC	DTXSID1024174	Tribufos	ZOKXUAHZSKEQSS-UHFFFAOYSA-N
734	COP(=O)(OC)OC(Br)C(Cl)(Cl)Br	COP(=O)(OC(C(Br)(Cl)Cl)Br)OC	0.77	1.66	0	0.7	1.7064	6.75	2.59932	3.70762	4.33952	2.33611	4.59025	2.48633	2.07514	1.9872	2.84053	3.74302	2.06597	0.5515	32.6	0.0974		0	0.2838	9.1	0.0934	high leverage low similarity	1	0	0	0	no fragment overlap	0	0.3358	13	0.6371	structural outlier	2	0.4056	13.3	0.1135	high leverage low similarity	1	4	COP(=O)(OC)OC(Br)C(Cl)(Cl)Br	DTXSID1024209	Naled	BUYMVQAILCEWRR-UHFFFAOYSA-N
735	FC(F)C(F)(F)F	FC(C(F)(F)F)F	-0.45	0.16	0.08	0	0.4789	0.163	1.32424	1.23245	1.87845	1.43436	2.06865	1.38953	1.65389	1.46245	1.64076	1.7245	1.46332	0.6465	50.7	0.0291		0	0.5601	34.2	0.0505		0	0.776	83.6	0.0721	high leverage	1	0	0	0	no fragment overlap	0	0.5314	24.6	0.0425	low similarity	1	2	FC(F)C(F)(F)F	DTXSID1024251	Pentafluoroethane	GTLACDSXYULKMZ-UHFFFAOYSA-N
736	CCCN(CCC)CCC1=CC(NS(C)(=O)=O)=C(O)C=C1	CCCN(CCc1ccc(c(c1)NS(=O)(=O)C)O)CCC	1.46	1.95	0.53	1.75	2.5237	10.336	1.9842	2.80358	2.35539	-1.02835	2.21858	-0.142276	-1.4736	-1.46915	1.60068	0.962335	-1.41411	0.5771	36.9	0.1807	high leverage	1	0.6309	43.7	0.0155		0	0	0	0.0145	out of domain	2	0.4801	31.2	0.906	structural outlier	2	0.4748	18.7	0.1841	high leverage low similarity	1	6	CCCN(CCC)CCC1=CC(NS(C)(=O)=O)=C(O)C=C1	DTXSID10242616	SK&F 85738	BSMOBBBNTYYWBW-UHFFFAOYSA-N
737	NC1=CC=C(C=C1)S(=O)(=O)NC1=CN=C2C(Cl)=CC=CC2=N1	Nc1ccc(cc1)S(=O)(=O)Nc1cnc2c(n1)cccc2Cl	2.85	2.66	0.53	1.34	2.2139	12.512	2.58666	3.78419	2.63544	-0.534538	2.56125	0.720828	-1.26561	-1.12795	1.58971	1.75445	-1.09078	0.6932	61.2	0.0348		0	0.2539	7.7	0.0526	low similarity	1	0.364	48.8	0.1114	structural outlier	2	0.5531	42	0.0904		0	0.3742	11.3	0.1396	high leverage low similarity	1	4	NC1=CC=C(C=C1)S(=O)(=O)NC1=CN=C2C(Cl)=CC=CC2=N1	DTXSID10243340	Chlorsulfaquinoxaline	CTSNHMQGVWXIEG-UHFFFAOYSA-N
738	COC(=O)NC(=S)NC1=C(NC(=S)NC(=O)OC)C=CC=C1	COC(=O)NC(=S)Nc1ccccc1NC(=S)NC(=O)OC	2.36	2.91	0.78	1.83	2.3508	12.447	0.800638	2.01194	0.414022	-4.06044	0.287056	-2.20958	-4.67253	-4.6629	-0.217996	-1.17666	-4.5311	0.4388	19.1	0.0899	low similarity	1	0.4871	26.6	0.066		0	0.111	15.1	2.5605	leverage > 1	3	0.4507	26.6	0.1225		0	0.558	28.2	0.39	structural outlier	2	6	COC(=O)NC(=S)NC1=C(NC(=S)NC(=O)OC)C=CC=C1	DTXSID1024338	Thiophanate-methyl	QGHREAKMXXNCOA-UHFFFAOYSA-N
739	FC(F)(F)C(=O)CSCCCCS	SCCCCSCC(=O)C(F)(F)F	0.46	1.46	0	0.74	1.4907	5.881	1.84982	2.55274	3.41982	1.24521	3.50182	1.54206	1.08392	0.95875	1.90959	2.54848	1.01063	0.292	8.3	0.1141	high leverage low similarity	1	0.4836	26.4	0.1628	high leverage	1	0	0	0	no fragment overlap	0	0.3653	15.6	0.2261	high leverage low similarity	1	0.6218	38.1	0.0428		0	3	FC(F)(F)C(=O)CSCCCCS	DTXSID10244115	3-((4'-Mercapto)butylthio)-1,1,1-trifluoropropan-2-one	CZLDICXWIYJWMC-UHFFFAOYSA-N
740	NC1=NC2=CC=CC=C2N1	Nc1nc2c([nH]1)cccc2	1.62	1.42	0.73	0.72	1.0051	6.528	0.951731	0.996255	-0.493876	-2.63844	-0.624368	-1.31415	-2.87845	-2.88995	-0.128737	-1.1183	-2.86464	0.4895	24.8	0.0382	low similarity	1	0.3684	15.6	0.0726	low similarity	1	0	0	0.0838	out of domain	2	0.4273	23.4	0.0253	low similarity	1	0.3686	11	0.173	high leverage low similarity	1	6	NC1=NC2=CC=CC=C2N1	DTXSID1024465	2-Aminobenzimidazole	JWYUFVNJZUSCSM-UHFFFAOYSA-N
741	CC1=NC2=C(N1)C=NC=C2	Cc1nc2c([nH]1)cncc2	1.33	1.24	0.46	0.76	1.0051	6.134	0.946711	0.786555	0.329484	-1.74964	0.043432	-0.666048	-1.96405	-1.97345	-0.063837	-0.522495	-2.02124	0.387	14.7	0.0364	low similarity	1	0.3113	10.4	0.0682	low similarity	1	0.4449	58.6	0.0729	high leverage	1	0.2031	5.1	0.0251	low similarity	1	0.439	15.7	0.1669	high leverage low similarity	1	5	CC1=NC2=C(N1)C=NC=C2	DTXSID20212986	2-Methyl-3H-imidazo(4,5-c)pyridine	JWQVOMJORQXNME-UHFFFAOYSA-N
742	CN1N=NC2=CC=CC=C12	Cn1nnc2c1cccc2	1.23	1.55	0	0.61	1.0051	5.667	0.909101	1.44856	2.08081	0.111458	1.99563	0.896152	-0.162354	-0.18395	0.469163	1.3089	-0.254638	0.2687	7.4	0.1036	low similarity	1	0.5608	34.3	0.0825		0	0	0	0	no fragment overlap	0	0.6429	56.5	0.1412	high leverage	1	0.4813	19.2	0.0433	low similarity	1	3	CN1N=NC2=CC=CC=C12	DTXSID40158150	1H-Benzotriazole, 1-methyl-	HXQHRUJXQJEGER-UHFFFAOYSA-N
743	NC1=NNC2=CC=CC=C12	Nc1n[nH]c2c1cccc2	1.55	1.55	0.96	0.56	1.0051	6.58	1.30139	1.56326	-0.812856	-2.98284	-0.705468	-1.61875	-3.17295	-3.24405	0.296763	-1.1701	-3.08984	0.4711	23.2	0.0553	low similarity	1	0.5701	35.5	0.033		0	0.1337	16.9	0.2342	structural outlier	2	0.495	33	0.0099		0	0.4946	20.2	0.0718	low similarity	1	4	NC1=NNC2=CC=CC=C12	DTXSID5061243	1H-Indazol-3-amine	YDTDKKULPWTHRV-UHFFFAOYSA-N
744	CC1=NC2=C(C=NN2)C=C1	Cc1ccc2c(n1)[nH]nc2	1.17	1.2	0.68	0.51	1.0051	5.921	1.73442	1.70606	0.411954	-1.39754	0.384332	-0.462748	-1.53785	-1.60255	0.858963	-0.035695	-1.52324	0.3486	12.1	0.1108	high leverage low similarity	1	0.4085	19.1	0.0345	low similarity	1	0.172	21.3	0.2222	structural outlier	2	0.2462	7.5	0.021	low similarity	1	0.4846	19.4	0.0614	low similarity	1	6	CC1=NC2=C(C=NN2)C=C1	DTXSID60716978	6-Methyl-1H-pyrazolo[3,4-b]pyridine	PFZVWPNUEOVBPG-UHFFFAOYSA-N
745	NC1=NC2=C(S1)C=CC=C2	Nc1nc2c(s1)cccc2	1.7	1.18	0.27	0.58	1.0688	6.118	1.83315	2.00164	1.83975	0.529504	1.68462	1.24248	0.199248	0.2823	1.11594	1.44614	0.166056	0.419	17.1	0.02	low similarity	1	0.3473	12.3	0.1147	high leverage low similarity	1	0	0	0.012	out of domain	2	0.5063	34.7	0.0349		0	0.3607	10.6	0.0526	low similarity	1	5	NC1=NC2=C(S1)C=CC=C2	DTXSID1024467	2-Aminobenzothiazole	UHGULLIUJBCTEF-UHFFFAOYSA-N
746	NC1=CC=C(SC#N)C=C1	N#CSc1ccc(cc1)N	1.47	1.71	0.27	0.59	1.1344	6.415	1.33715	2.07922	1.72299	-0.289148	1.80341	0.605788	-0.592676	-0.617	0.866772	1.19292	-0.599872	0.6401	49.5	0.0244		0	0.5844	37.3	0.0365		0	0.8165	85	0.1549	structural outlier	2	0.5242	37.3	0.033		0	0.5898	32.9	0.0477		0	2	NC1=CC=C(SC#N)C=C1	DTXSID20183985	Thiocyanic acid, p-aminophenyl ester	NJYFRQQXXXRJHK-UHFFFAOYSA-N
747	N1SC2=CC=CC=C2N=C1	C1=Nc2c(SN1)cccc2	1.67	1.28	0	0.76	1.0688	5.682	0.932268	1.29754	1.98509	0.460504	1.75262	1.23358	0.088848	0.1886	0.419044	1.30334	-0.016144	0.5349	30.7	0.0175		0	0.5726	35.9	0.0433		0	0	0	0	no fragment overlap	0	0.4121	21.3	0.2816	structural outlier	2	0.4636	17.8	0.0928	low similarity	1	3	N1SC2=CC=CC=C2N=C1	DTXSID50332969	2H-1,2,4-benzothiadiazine	QRKDOAWSBBGNLE-UHFFFAOYSA-N
748	S=C1NC2=CC=CC=C2N1	S=c1[nH]c2c([nH]1)cccc2	1.66	1.65	0.92	0.7	1.0688	6.806	0.935288	1.28814	-0.953868	-3.3139	-0.888484	-1.84192	-3.54665	-3.5998	-0.055656	-1.44836	-3.47554	0.415	16.8	0.1303	high leverage low similarity	1	0.285	9.1	0.016	low similarity	1	0.0645	5.5	0.2917	structural outlier	2	0.6107	50.8	0.0176		0	0.3421	9.5	0.156	high leverage low similarity	1	5	S=C1NC2=CC=CC=C2N1	DTXSID9025536	2-Mercaptobenzimidazole	YHMYGUUIMTVXNW-UHFFFAOYSA-N
749	COCCOCCOC	COCCOCCOC	0.11	0.94	0	1.09	1.1301	3.87	-0.358259	-0.463895	0.938044	-1.53124	0.576332	-0.777948	-1.56015	-1.68465	-0.609387	-0.590345	-1.79414	0.4203	17.4	0.0214	low similarity	1	0.4386	21.6	0.1123	high leverage low similarity	1	0	0	0	no fragment overlap	0	0.525	37.4	0.1092		0	0.7121	56.5	0.0279		0	2	COCCOCCOC	DTXSID1024621	Diethylene glycol dimethyl ether	SBZXBUIDTXKZTM-UHFFFAOYSA-N
750	CCOCCOCCO	OCCOCCOCC	0.22	0.76	0.25	1.16	1.1301	4.074	-0.303239	-0.750895	0.022784	-2.42314	-0.429768	-1.52035	-2.43155	-2.53825	-0.834487	-1.49235	-2.64274	0.7229	66.2	0.0826		0	0.8575	81	0.0338		0	0.7034	80.7	0.0559	high leverage	1	0.6478	57.2	0.1032		0	0.6865	50.7	0.018		0	1	CCOCCOCCO	DTXSID2021941	2-(2-Ethoxyethoxy)ethanol	XXJWXESWEXIICW-UHFFFAOYSA-N
751	CC(O)COC(C)CO	OCC(OCC(O)C)C	0.38	0.64	0.57	1.13	1.1301	4.366	0.037421	-0.623595	-0.815296	-3.14564	-1.24747	-2.11785	-3.13415	-3.23255	-0.729287	-2.13975	-3.28834	0.4492	20.5	0.0088	low similarity	1	0.5164	29.4	0.0094		0	0	0	0.1012	out of domain	2	0.5446	40.7	0.0523		0	0.6321	40.2	0.0756		0	3	CC(O)COC(C)CO	DTXSID30861722	1-propanol, 2-(2-hydroxypropoxy)-	DUFKCOQISQKSAV-UHFFFAOYSA-N
752	O=CC=CC1=CC=CC=C1	O=CC=Cc1ccccc1	1.08	1.28	0	0.49	1.1118	5.337	1.81905	2.33849	2.97316	1.52834	2.98368	1.93324	1.28403	1.2712	1.59893	2.48769	1.21092	0.5318	30.3	0.0493		0	0.7708	68	0.0236		0	0	0	0	no fragment overlap	0	0.8094	84.6	0.0332		0	0.614	36.8	0.1596	high leverage	1	1	O=CC=CC1=CC=CC=C1	DTXSID1024835	3-Phenylprop-2-enal	KJPRLNWUNMBNBZ-UHFFFAOYSA-N
753	O=C1CCC2=C1C=CC=C2	O=C1CCc2c1cccc2	0.89	1.21	0	0.43	1.0462	5.159	1.89011	2.24641	2.96192	1.4931	2.93998	1.85682	1.30115	1.2588	1.60071	2.42811	1.21724	0.4042	15.8	0.0157	low similarity	1	0.0614	0.3	0.008	out of domain	2	0	0	0	no fragment overlap	0	0.6537	58.2	0.0539		0	0.6347	40.6	0.014		0	3	O=C1CCC2=C1C=CC=C2	DTXSID1058892	1H-Inden-1-one, 2,3-dihydro-	QNXSIUBBGPHDDE-UHFFFAOYSA-N
754	C1C=COC2=CC=CC=C12	C1=CCc2c(O1)cccc2	1.04	1.14	0	0.36	1.0462	4.83	2.08884	2.60771	3.17843	2.0728	3.25458	2.34282	1.85065	1.8423	1.96481	2.89541	1.78184	0.6811	58.9	0.0338		0	0.6245	42.9	0.1286	high leverage	1	0	0	0	no fragment overlap	0	0.4212	22.6	0.0422	low similarity	1	0.5498	27.1	0.023		0	2	C1C=COC2=CC=CC=C12	DTXSID20180050	4H-1-Benzopyran	JCIDEANDDNSHQC-UHFFFAOYSA-N
755	CC1=CC2=CC=CC=C2O1	Cc1cc2c(o1)cccc2	1.03	1.15	0	0.21	1.0462	5.099	2.70791	3.22501	3.73492	2.7877	3.86518	2.90882	2.56895	2.553	2.56091	3.60591	2.52724	0.5142	28.2	0.0092		0	0.4095	19.1	0.0687	low similarity	1	0	0	0	no fragment overlap	0	0.5167	36.4	0.047		0	0.5436	26	0.0227		0	1	CC1=CC2=CC=CC=C2O1	DTXSID40863353	2-Methyl-1-benzofuran	GBGPVUAOTCNZPT-UHFFFAOYSA-N
756	C1=CC=C2C=C3N=CC=NC3=CC2=C1	c1ccc2c(c1)cc1c(c2)nccn1	2.29	1.34	0	0.57	1.3722	7.834	3.15972	3.57601	4.08091	3.16958	3.891	3.50624	2.62521	2.8352	2.48229	3.88501	2.63076	0.6076	43.5	0.0774		0	0.3593	14.9	0.0364	low similarity	1	0	0	0	no fragment overlap	0	0.3757	16.4	0.1419	high leverage low similarity	1	0.5789	31.7	0.0527		0	2	C1=CC=C2C=C3N=CC=NC3=CC2=C1	DTXSID40512334	Benzo[g]quinoxaline	XEMRLVBSKVCUDL-UHFFFAOYSA-N
757	C1=CC=C2C(C=CC3=CN=CN=C23)=C1	c1ccc2c(c1)ccc1c2ncnc1	2.02	1.51	0	0.6	1.3722	8.074	2.91972	3.32011	3.91091	2.52548	3.709	2.95444	2.03511	2.1753	2.17779	3.47491	2.03296	0.602	42.1	0.0245		0	0.4869	26.6	0.019		0	0	0	0	no fragment overlap	0	0.3607	15.2	0.0256	low similarity	1	0.5397	25.4	0.0521		0	1	C1=CC=C2C(C=CC3=CN=CN=C23)=C1	DTXSID70345117	Benzo[h]quinazoline	PQIUGRLKNKSKTC-UHFFFAOYSA-N
758	CCCCC(CC)COP(O)(=O)OCC(CC)CCCC	CCCCC(COP(=O)(OCC(CCCC)CC)O)CC	0.08	0.58	0.95	0.88	2.8024	9.977	7.35909	6.97192	5.71453	4.19159	5.81797	3.37775	4.1335	4.0065	7.02551	5.41462	4.33769	0.631	47.6	0.0591		0	0.1755	3.1	0.0624	out of domain	2	0.914	94	0.1	high leverage	1	0.4056	20.6	0.018	low similarity	1	0.2677	5.4	0.2548	structural outlier	2	6	CCCCC(CC)COP(O)(=O)OCC(CC)CCCC	DTXSID1027134	Bis(2-ethylhexyl) phosphate	SEGLCEQVOFDUPX-UHFFFAOYSA-N
759	CCCCCCCCCCCCCCCCOP(O)(O)=O	CCCCCCCCCCCCCCCCOP(=O)(O)O	0.27	0.92	1.71	1.01	2.8024	12.188	7.24512	6.30112	2.92504	0.285292	2.91507	0.264648	0.295504	0.0788	5.90881	2.35632	0.622488	0.5435	31.8	0.0629		0	0.2111	4.8	0.0163	out of domain	2	0	0	0.8	out of domain structural outlier	2	0.6701	61.2	0.0437		0	0.5728	30.6	0.4184	structural outlier	2	6	CCCCCCCCCCCCCCCCOP(O)(O)=O	DTXSID1045039	Hexadecyl dihydrogen phosphate	ZUVCYFMOHFTGDM-UHFFFAOYSA-N
760	C[Si]1(C)O[Si](C)(C)O[Si](C)(C)O[Si](C)(C)O[Si](C)(C)O1	C[Si]1(C)O[Si](C)(C)O[Si](C)(C)O[Si](O[Si](O1)(C)C)(C)C	-0.72	-0.13	0	0.67	2.931	5.02	7.43411	8.31215	9.54324	9.93768	10.1943	7.76292	9.91156	9.8362	9.29943	9.95865	9.95462	0.7153	64.9	0.0533		0	0.8977	89.8	0.0459		0	0	0	0	no fragment overlap	0	0.3512	14.3	0.2854	structural outlier	2	0.2948	6.9	0.3391	structural outlier	2	4	C[Si]1(C)O[Si](C)(C)O[Si](C)(C)O[Si](C)(C)O[Si](C)(C)O1	DTXSID1027184	Decamethylcyclopentasiloxane	XMSXQFUHVRWGNA-UHFFFAOYSA-N
761	CC(OC(C)=O)OC(C)=O	CC(OC(=O)C)OC(=O)C	0.04	1.27	0	0.95	1.1028	3.767	-0.450642	-0.05326	1.0647	-1.57508	0.961296	-0.779544	-1.59381	-1.7791	-0.444236	-0.31446	-1.79326	0.4557	21.4	0.2607	structural outlier	2	0.2171	5.1	0.1068	high leverage low similarity	1	0	0	0	no fragment overlap	0	0.404	20.4	0.0909	low similarity	1	0.6552	44.7	0.025		0	4	CC(OC(C)=O)OC(C)=O	DTXSID1027188	1,1-Ethanediol diacetate	ACKALUBLCWJVNB-UHFFFAOYSA-N
762	CCOC(=O)CCC(O)=O	CCOC(=O)CCC(=O)O	0.2	1.34	0.57	0.91	1.1028	4.127	-0.359142	0.03844	-0.705798	-3.50248	-0.616604	-2.34154	-3.46691	-3.6964	-0.568236	-1.80296	-3.55806	0.2378	5.8	0.0081	low similarity	1	0.4648	24.1	0.021	low similarity	1	0.6645	77.2	0.0308		0	0.7188	69.8	0.0699		0	0.7482	65	0.1515	high leverage	1	3	CCOC(=O)CCC(O)=O	DTXSID30870834	Butanedioic acid, 1-ethyl ester	LOLKAJARZKDJTD-UHFFFAOYSA-N
763	CC(CCC(O)=O)C(O)=O	OC(=O)CCC(C(=O)O)C	0.31	1.38	1.14	0.9	1.1028	4.526	-0.312072	-0.01316	-2.54851	-5.56638	-2.3165	-4.02814	-5.46491	-5.7428	-0.795736	-3.44096	-5.45666	0.5637	34.5	0.0244		0	0.4555	23.4	0.0205	low similarity	1	0.4997	63.3	0.1191	structural outlier	2	0.4055	20.6	0.0731	low similarity	1	0.6	34.4	0.1491	high leverage	1	5	CC(CCC(O)=O)C(O)=O	DTXSID4021632	2-Methylpentanedioic acid	AQYCMVICBNBXNA-UHFFFAOYSA-N
764	CC(C(C)C(O)=O)C(O)=O	CC(C(C(=O)O)C)C(=O)O	0.31	1.15	1.15	0.8	1.1028	4.382	0.293508	0.42014	-2.11365	-4.72438	-1.8944	-3.39454	-4.61341	-4.8655	-0.202936	-2.82346	-4.59706	0.4748	23.5	0.0522	low similarity	1	0.5201	30.2	0.0152		0	0.1781	21.4	0.3537	structural outlier	2	0.4862	31.9	0.1418	high leverage	1	0.5725	30.6	0.2268	structural outlier	2	6	CC(C(C)C(O)=O)C(O)=O	DTXSID40871958	2,3-Dimethylbutanedioic acid	KLZYRCVPDWTZLH-UHFFFAOYSA-N
765	CC(CC(O)=O)CC(O)=O	CC(CC(=O)O)CC(=O)O	0.31	1.47	0.92	0.65	1.1028	4.746	0.557728	1.06904	-0.974508	-3.66228	-0.637904	-2.47354	-3.59621	-3.8691	0.235464	-1.63856	-3.57366	0.5672	35	0.0187		0	0.5669	35.1	0.0131		0	0.213	24.1	0.0829	high leverage low similarity	1	0.5578	43	0.0274		0	0.5711	30.3	0.2222	high leverage	1	2	CC(CC(O)=O)CC(O)=O	DTXSID50211649	3-Methylglutaric acid	XJMMNTGIMDZPMU-UHFFFAOYSA-N
766	COC(=O)CCC(=O)OC	COC(=O)CCC(=O)OC	0.18	1.2	0	0.93	1.1028	4.145	-0.120402	0.09624	1.26068	-1.24968	1.0704	-0.497644	-1.29691	-1.4485	-0.283636	-0.09346	-1.49066	0.7299	67.9	0.0317		0	0.3976	18	0.0189	low similarity	1	0	0	0	no fragment overlap	0	0.6694	61.1	0.0487		0	0.5943	33.8	0.1129	high leverage	1	2	COC(=O)CCC(=O)OC	DTXSID5025152	Dimethyl succinate	MUXOBHXGJLMRAB-UHFFFAOYSA-N
767	CC(C)(CC(O)=O)C(O)=O	OC(=O)CC(C(=O)O)(C)C	0.31	1.31	0.92	0.65	1.1028	4.431	0.647878	1.08344	-0.928658	-3.39348	-0.607504	-2.28314	-3.32261	-3.5747	0.369864	-1.52336	-3.30806	0.5672	35	0.0187		0	0.5116	29.1	0.0109		0	0.213	24.1	0.0829	high leverage low similarity	1	0.5578	43	0.0274		0	0.5449	26.3	0.2292	structural outlier	2	3	CC(C)(CC(O)=O)C(O)=O	DTXSID6021581	2,2-Dimethylbutanedioic acid	GOHPTLYPQCTZSE-UHFFFAOYSA-N
768	OC(=O)CCCCC(O)=O	OC(=O)CCCCC(=O)O	0.31	1.47	1.14	0.88	1.1028	4.593	-0.341162	0.06174	-2.52984	-5.61898	-2.2518	-4.05704	-5.52001	-5.8102	-0.790536	-3.40936	-5.50366	0.5672	35	0.0187		0	0.5669	35.1	0.0131		0	0.6989	79.2	0.1231	structural outlier	2	0.4958	33.2	0.0442		0	0.3985	12.9	0.3701	structural outlier	2	4	OC(=O)CCCCC(O)=O	DTXSID7021605	Hexanedioic acid	WNLRTRBMVRJNCN-UHFFFAOYSA-N
769	CCC(CC(O)=O)C(O)=O	CCC(C(=O)O)CC(=O)O	0.33	1.44	0.92	0.72	1.1028	4.699	0.338318	0.78984	-1.19998	-3.94138	-0.916504	-2.69434	-3.87951	-4.1428	-0.019136	-1.94376	-3.87026	0.5105	27.7	0.0255		0	0.4378	21.5	0.0558	low similarity	1	0.213	24.1	0.0829	high leverage low similarity	1	0.4943	33	0.1551	high leverage	1	0.5899	32.9	0.2222	high leverage	1	4	CCC(CC(O)=O)C(O)=O	DTXSID70979815	2-Ethylbutanedioic acid	RVHOBHMAPRVOLO-UHFFFAOYNA-N
770	OCC(O)COC(=O)C=C	OC(CO)COC(=O)C=C	0.54	1.27	0.44	1.37	1.1028	4.782	-1.54239	-1.68686	-1.63335	-4.90128	-2.0529	-3.36014	-4.96381	-5.0949	-2.25964	-3.39826	-5.14846	0.4632	22.3	0.0134	low similarity	1	0.5245	30.6	0.127	high leverage	1	0	0	0.2362	out of domain structural outlier	2	0.5691	44.7	0.048		0	0.5946	33.8	0.0326		0	4	OCC(O)COC(=O)C=C	DTXSID90905858	2,3-Dihydroxypropyl prop-2-enoate	OWPUOLBODXJOKH-UHFFFAOYNA-N
771	CCCCCOC(C)=O	CCCCCOC(=O)C	0.07	0.57	0	0.46	1.1693	3.894	2.44173	2.32546	3.46633	2.34459	3.38868	2.22924	2.33718	2.23625	2.40251	2.86982	2.20277	0.8503	90.3	0.0205		0	0.9448	96.5	0.0095		0	0	0	0	no fragment overlap	0	0.8152	85.1	0.0324		0	0.8043	78.6	0.0051		0	0	CCCCCOC(C)=O	DTXSID1027263	Pentyl acetate	PGMYKACGEOXYJE-UHFFFAOYSA-N
772	CC(C)OC(=O)C(C)C	CC(OC(=O)C(C)C)C	0.03	0.45	0	0.51	1.1693	3.344	2.20193	2.11157	3.26583	2.26849	3.20298	2.14214	2.27298	2.18195	2.29531	2.69401	2.12197	0.7744	76	0.0355		0	0.8864	85.1	0.0562		0	0	0	0	no fragment overlap	0	0.7336	72.1	0.0913		0	0.8066	79.2	0.0174		0	0	CC(C)OC(=O)C(C)C	DTXSID10862297	Isopropyl isobutyrate	WVRPFQGZHKZCEB-UHFFFAOYSA-N
773	CCC(=O)OC(C)(C)C	CCC(=O)OC(C)(C)C	-0.02	0.46	0	0.43	1.1693	3.405	2.49006	2.42116	3.54204	2.60709	3.52328	2.40004	2.62308	2.51935	2.60261	3.04591	2.48497	0.5438	31.8	0.132	high leverage	1	0.844	77.6	0.0024		0	0	0	0	no fragment overlap	0	0.536	39.1	0.0522		0	0.7006	53.5	0.0115		0	1	CCC(=O)OC(C)(C)C	DTXSID20174459	Propanoic acid, 1,1-dimethylethyl ester	JAELLLITIZHOGQ-UHFFFAOYSA-N
774	CCCCCCC(O)=O	CCCCCCC(=O)O	0.1	0.74	0.57	0.44	1.1693	4.167	2.28582	2.26926	1.53996	0.049194	1.69698	0.358236	0.121478	-0.05945	2.09421	1.14402	0.091566	0.2496	6.7	0.0825	low similarity	1	0.7317	59.2	0.0033		0	0.6645	77.2	0.0308		0	0.9469	97.5	0.0111		0	0.903	95.1	0.092		0	1	CCCCCCC(O)=O	DTXSID2021600	Heptanoic acid	MNWFXJYAOYHMED-UHFFFAOYSA-N
775	CCCC(C)(C)C(O)=O	CCCC(C(=O)O)(C)C	0.15	0.57	0.46	0.33	1.1693	3.812	2.77217	2.78897	2.32911	1.32749	2.52078	1.37574	1.37738	1.23635	2.73731	2.15422	1.34317	0.2475	6.4	0.0047	low similarity	1	0.6493	46.7	0.0038		0	0	0	0.0207	out of domain	2	0.5343	38.9	0.0068		0	0.6673	46.8	0.0643		0	3	CCCC(C)(C)C(O)=O	DTXSID70152141	2,2-Dimethylvaleric acid	ZRYCZAWRXHAAPZ-UHFFFAOYSA-N
776	CC(C)CCCC(O)=O	CC(CCCC(=O)O)C	0.15	0.74	0.57	0.44	1.1693	3.954	2.19423	2.29076	1.49523	0.088194	1.70198	0.401236	0.149478	-0.02245	2.10171	1.17051	0.121566	0.2475	6.4	0.0047	low similarity	1	0.7317	59.2	0.0033		0	0.6645	77.2	0.0308		0	0.9469	97.5	0.0111		0	0.7379	62.2	0.0962		0	1	CC(C)CCCC(O)=O	DTXSID8044252	5-Methylhexanoic acid	MHPUGCYGQWGLJL-UHFFFAOYSA-N
777	CCCCOCCC=O	CCCCOCCC=O	0.17	0.81	0	0.83	1.1693	4.097	0.914123	0.811365	2.09036	0.195294	1.83978	0.582936	0.154978	0.05195	0.721109	0.966615	-0.030034	0.4992	26	0.0159		0	0.6649	49.1	0.034		0	0	0	0	no fragment overlap	0	0.6383	55.8	0.1566	high leverage	1	0.8511	88.3	0.0088		0	1	CCCCOCCC=O	DTXSID80606948	3-Butoxypropanal	UVWYDUVLXHQPSQ-UHFFFAOYSA-N
778	CC(C)CCOC(C)=O	CC(CCOC(=O)C)C	0.07	0.57	0	0.43	1.1693	3.711	2.46654	2.44997	3.5293	2.49249	3.51138	2.34654	2.48538	2.38355	2.52371	3.01442	2.35637	0.8503	90.3	0.0205		0	0.9448	96.5	0.0095		0	0	0	0	no fragment overlap	0	0.8217	85.6	0.0311		0	0.8004	77.8	0.0061		0	0	CC(C)CCOC(C)=O	DTXSID9025453	3-Methylbutyl acetate	MLFHJEHSLIIPHL-UHFFFAOYSA-N
779	CCCCC(C)C(O)=O	CC(C(=O)O)CCCC	0.14	0.64	0.75	0.46	1.1693	4.071	2.28414	2.16927	0.912002	-0.523406	1.08738	-0.126364	-0.428322	-0.60825	2.02421	0.599015	-0.436434	0.7582	73.3	0.0467		0	0.7528	63.3	0.0142		0	0.6754	77.6	1.0923	leverage > 1	3	0.6713	61.2	0.0585		0	0.7468	64.7	0.0582		0	3	CCCCC(C)C(O)=O	DTXSID9044241	2-Methylhexanoic acid	CVKMFSAVYPAZTQ-UHFFFAOYSA-N
780	CC(=O)CCCCCO	OCCCCCC(=O)C	0.31	1.1	0.36	0.98	1.1693	4.652	0.161573	0.136565	0.276512	-2.26861	0.083576	-1.34786	-2.29232	-2.44295	-0.265891	-0.974585	-2.42663	0.7297	67.7	0.0038		0	0.4741	25.3	0.0266		0	0.4208	54.5	0.0196		0	0.5778	45.9	0.0345		0	0.828	83.8	0.0119		0	0	CC(=O)CCCCCO	DTXSID90463620	7-hydroxyheptan-2-one	GHBTZUIMOPVXAV-UHFFFAOYSA-N
781	OC(=O)C1=CNC2=C1C=C(O)C=C2	Oc1ccc2c(c1)c(c[nH]2)C(=O)O	1.71	1.87	1.54	0.87	1.2204	7.978	0.796304	1.04952	-3.01664	-6.10707	-2.86287	-4.11999	-6.27812	-6.4079	-0.566448	-3.57608	-6.10115	0	0	0.3555	out of domain structural outlier	2	0.4451	22.5	0.0436	low similarity	1	0.1237	15.9	0.2417	structural outlier	2	0.6418	56.3	0.0377		0	0.55	27.1	0.1379	high leverage	1	6	OC(=O)C1=CNC2=C1C=C(O)C=C2	DTXSID90342709	5-Hydroxy-1H-indole-3-carboxylic acid	RVWZUOPFHTYIEO-UHFFFAOYSA-N
782	C1=CC2=CC=C3N=CC=CC3=C2N=C1	c1cnc2c(c1)ccc1c2cccn1	1.87	1.34	0	0.74	1.3722	7.912	2.60676	2.68991	3.52269	2.00388	3.1537	2.48034	1.55021	1.6897	1.73249	2.84301	1.50836	0.5906	38.9	0.1762	high leverage	1	0.3593	14.9	0.0364	low similarity	1	0	0	0	no fragment overlap	0	0.4529	26.6	0.2106	high leverage	1	0.548	27	0.0523		0	3	C1=CC2=CC=C3N=CC=CC3=C2N=C1	DTXSID50870492	1,7-Phenanthroline	OZKOMUDCMCEDTM-UHFFFAOYSA-N
783	OCN1C(=O)C(=O)C2=CC=CC=C12	OCN1C(=O)C(=O)c2c1cccc2	1.36	1.89	0.33	1.19	1.2204	6.458	-0.771696	-0.14038	-0.329544	-3.46587	-0.507872	-1.93289	-3.75732	-3.81	-1.39615	-1.67628	-3.84455	0.471	23.2	0.0223	low similarity	1	0.1134	1	0.0385	out of domain	2	0.296	43.7	0.034		0	0.3877	18.7	0.039	low similarity	1	0.3795	11.7	0.3691	structural outlier	2	6	OCN1C(=O)C(=O)C2=CC=CC=C12	DTXSID90198920	Indole-2,3-dione, 1-(hydroxymethyl)-	MHGOPQDELUOKPE-UHFFFAOYSA-N
784	[O-][N+](=O)C1=CC2=C(OCC=C2)C=C1	O=N(=O)c1ccc2c(c1)C=CCO2	1.65	1.23	0	0.49	1.2204	6.233	2.53655	3.02792	3.56991	2.55433	3.51933	2.86521	2.17308	2.2737	2.17495	3.31992	2.13765	0.6495	51.6	0.3679	structural outlier	2	0.694	53	0.0095		0	0	0	0	no fragment overlap	0	0.6956	66.6	0.0371		0	0.3513	10.2	0.0418	low similarity	1	3	[O-][N+](=O)C1=CC2=C(OCC=C2)C=C1	DTXSID50451220	2H-1-Benzopyran, 6-nitro-	WTOXZRRTHAQEGL-UHFFFAOYSA-N
785	C1=CC=C2C(=C1)N=NC1=CC=CC=C21	c1ccc2c(c1)c1ccccc1nn2	2.1	1.55	0	0.47	1.3722	7.936	3.25248	3.89041	4.29333	3.16158	4.2411	3.48394	2.65371	2.7992	2.68139	4.11511	2.68016	0.4769	23.6	0.2193	structural outlier	2	0.4183	19.8	0.0885	high leverage low similarity	1	0	0	0	no fragment overlap	0	0.5088	35.1	0.143	high leverage	1	0.4864	19.6	0.0554	low similarity	1	5	C1=CC=C2C(=C1)N=NC1=CC=CC=C21	DTXSID8074289	Benzo[c]cinnoline	SWJXWSAKHXBQSY-UHFFFAOYSA-N
786	C1=CC=C2C(C=CC3=NC=CN=C23)=C1	c1ccc2c(c1)ccc1c2nccn1	2.02	1.34	0	0.52	1.3722	7.912	3.36576	3.66741	4.26629	3.20548	4.0685	3.46954	2.72101	2.8809	2.64379	3.98291	2.72476	0.602	42.1	0.0245		0	0.3593	14.9	0.0364	low similarity	1	0	0	0	no fragment overlap	0	0.4586	27.3	0.0771		0	0.548	27	0.0523		0	1	C1=CC=C2C(C=CC3=NC=CN=C23)=C1	DTXSID90177553	Benzoquinoxaline	YUFRAQHYKKPYLH-UHFFFAOYSA-N
787	ClC1=CC(Cl)=C(Cl)C(Cl)=C1	Clc1cc(Cl)c(c(c1)Cl)Cl	1.15	0.92	0	0.01	1.206	6.018	4.5025	4.7745	5.31462	4.98558	5.42922	4.63022	4.73016	4.7661	4.24008	5.5262	4.74332	0.8744	94.1	0.0067		0	0.8516	79.4	0.0047		0	0	0	0	no fragment overlap	0	0.9049	93.5	0.0029		0	0.5091	22	0.0109	low similarity	1	1	ClC1=CC(Cl)=C(Cl)C(Cl)=C1	DTXSID1026089	1,2,3,5-Tetrachlorobenzene	QZYNWJQFTJXIRN-UHFFFAOYSA-N
788	ClC1=C(Cl)C(Cl)=C(Cl)C=C1	Clc1c(Cl)ccc(c1Cl)Cl	1.14	0.92	0	0.02	1.206	6.042	4.47832	4.7287	5.28586	4.92848	5.38732	4.58252	4.67516	4.7096	4.19818	5.4727	4.68612	0.8069	82.3	0.0091		0	0.8516	79.4	0.0047		0	0	0	0	no fragment overlap	0	0.8178	85.3	0.0007		0	0.4982	20.5	0.0114	low similarity	1	1	ClC1=C(Cl)C(Cl)=C(Cl)C=C1	DTXSID6026088	1,2,3,4-Tetrachlorobenzene	GBDZXPJXOMHESU-UHFFFAOYSA-N
789	ClC1=CC(Cl)=C(Cl)C=C1Cl	Clc1cc(Cl)c(cc1Cl)Cl	1.15	0.92	0	0.08	1.206	6.018	4.261	4.484	5.07802	4.64048	5.14292	4.35652	4.38436	4.4224	3.95728	5.1888	4.38492	0.8744	94.1	0.0067		0	0.8516	79.4	0.0047		0	0	0	0	no fragment overlap	0	0.5641	44	0.0652		0	0.5091	22	0.0109	low similarity	1	1	ClC1=CC(Cl)=C(Cl)C=C1Cl	DTXSID7024320	1,2,4,5-Tetrachlorobenzene	JHBKHLUZVFWLAG-UHFFFAOYSA-N
790	CC1CC(CC(C)(C)C1)OC(=O)C1=C(O)C=CC=C1	CC1CC(OC(=O)c2ccccc2O)CC(C1)(C)C	1.05	0.87	0.09	0.48	2.1499	8.614	6.32638	6.58669	7.2481	6.66094	7.30867	5.80865	6.32545	6.39185	6.22699	7.26764	6.41294	0.7065	63.4	0.0125		0	0.6634	48.6	0.1476	high leverage	1	0.2584	38.4	0.1715	structural outlier	2	0.5153	36.1	0.1412	high leverage	1	0.2254	3.9	0.1904	out of domain	2	6	CC1CC(CC(C)(C)C1)OC(=O)C1=C(O)C=CC=C1	DTXSID1026241	3,3,5-Trimethylcyclohexyl salicylate	WSSJONWNBBTCMG-UHFFFAOYSA-N
791	CCCC(CCC)C(=O)OCC(=O)C1=CC=CC=C1	CCCC(C(=O)OCC(=O)c1ccccc1)CCC	0.82	1.42	0	0.88	2.2155	8.941	4.48578	5.06557	6.11053	4.22259	6.10396	3.90316	3.89493	3.87295	4.42502	5.39112	3.92481	0.6914	60.7	0.0192		0	0.3142	10.5	0.0545	low similarity	1	0	0	0	no fragment overlap	0	0.4259	23.3	0.1895	high leverage low similarity	1	0.1617	1.7	0.0673	out of domain	2	4	CCCC(CCC)C(=O)OCC(=O)C1=CC=CC=C1	DTXSID20992296	2-Oxo-2-phenylethyl 2-propylpentanoate	AYODBLPOZVDJEL-UHFFFAOYSA-N
792	O=C1OC(=O)C2=CC3=C(C=C12)C(=O)OC3=O	O=c1oc(=O)c2c1cc1c(=O)oc(=O)c1c2	1.2	0.89	0	2.37	1.243	8.07	-2.62567	-4.84545	-2.08298	-6.39036	-4.05264	-4.38844	-6.68392	-6.5628	-5.10881	-5.63255	-7.08914	0.4641	22.4	0.0453	low similarity	1	0.4859	26.6	0.0245		0	0	0	0	no fragment overlap	0	0.2647	8.6	0.4968	structural outlier	2	0.271	5.5	0.2797	structural outlier	2	5	O=C1OC(=O)C2=CC3=C(C=C12)C(=O)OC3=O	DTXSID1026536	1H,3H-Benzo(1,2-c:4,5-c')difuran-1,3,5,7-tetrone	ANSXAPJVJOKRDJ-UHFFFAOYSA-N
793	N#CC1=CN=CC=C1	N#Cc1cccnc1	0.81	1.3	0.02	0.63	0.83	4.317	0.18651	0.4935	1.23457	-0.7715	1.1017	0.0757	-0.9214	-0.9947	-0.1966	0.313	-1.0714	0.2541	7	0.0149	low similarity	1	0.6495	46.7	0.0159		0	0.9039	93.9	0.0182		0	0.6928	66.1	0.087		0	0.5749	31.2	0.0184		0	1	N#CC1=CN=CC=C1	DTXSID1026665	3-Pyridinecarbonitrile	GZPHSAQLYPIAIN-UHFFFAOYSA-N
794	C1=CC2=NC=CC2=N1	C1=CC2=NC=CC2=N1	1.25	0.72	0	0.79	0.7644	3.984	0.154624	-0.18998	0.871976	-0.468348	0.379308	0.349988	-0.694576	-0.6089	-0.551928	-0.04568	-0.898472	0.3193	10.4	0.3271	structural outlier	2	0.1111	1	0.1838	out of domain structural outlier	2	0	0	0	no fragment overlap	0	0.4768	30.6	0.0383		0	0.4622	17.5	0.1946	high leverage low similarity	1	5	C1=CC2=NC=CC2=N1	DTXSID60603516	Pyrrolo[3,2-b]pyrrole	RQGPLDBZHMVWCH-UHFFFAOYSA-N
795	N#CC1=NC=CC=C1	N#Cc1ccccn1	0.81	1.21	0.02	0.47	0.83	4.161	0.79833	1.1656	1.80561	0.1685	1.7732	0.8084	0.0229	-0.0435	0.5254	1.149	-0.1028	0.2541	7	0.0149	low similarity	1	0.599	38.9	0.0127		0	0.9039	93.9	0.0182		0	0.6835	64.3	0.0209		0	0.5723	30.6	0.0153		0	1	N#CC1=NC=CC=C1	DTXSID9021843	2-Pyridinecarbonitrile	FFNVQNRYTPFDDP-UHFFFAOYSA-N
796	CCCCCCCCCCCCN(C)C	CCCCCCCCCCCCN(C)C	0.06	0.32	0	0.46	2.181	6.515	6.35946	6.44105	7.67199	7.39038	7.80572	6.07932	7.27126	7.2415	6.78933	7.64775	7.28582	0.8109	83	0.0429		0	0.6992	53.5	0.0019		0	0	0	0	no fragment overlap	0	0.366	15.6	0.0246	low similarity	1	0.7751	72.4	0.5	structural outlier	2	3	CCCCCCCCCCCCN(C)C	DTXSID1026906	N,N-Dimethyldodecan-1-amine	YWFWDNVOPHGWMX-UHFFFAOYSA-N
797	CCCCCCCCCCCCCCN	CCCCCCCCCCCCCCN	0.2	0.32	0.17	0.56	2.181	7.678	6.48395	6.04545	7.00192	6.37078	6.89052	5.28002	6.24706	6.2268	6.33153	6.72825	6.27642	0.7765	76.4	0.0252		0	0.6992	53.5	0.0019		0	0.8347	87.5	0.0271		0	0.7619	77.9	0.0238		0	0.8534	88.8	0.0128		0	0	CCCCCCCCCCCCCCN	DTXSID9040768	Tetradecylamine	PLZVEHJLHYMBBY-UHFFFAOYSA-N
798	CCCCCCOCCO	CCCCCCOCCO	0.19	0.54	0.25	0.76	1.3532	4.756	2.21789	1.81956	2.43947	0.916856	2.20882	1.06496	0.898872	0.8123	1.88322	1.59326	0.783184	0.0194	1.9	0.0022	out of domain	2	0.8864	85.1	0.0172		0	0.7034	80.7	0.0559	high leverage	1	0.5129	35.8	0.0305		0	0.8261	83.3	0.0485		0	3	CCCCCCOCCO	DTXSID1026908	2-Hexyloxyethanol	UPGSWASWQBLSKZ-UHFFFAOYSA-N
799	CCOCCCCOCC	CCOCCCCOCC	0	0.43	0	0.92	1.3532	4.18	1.61831	1.14376	2.70221	1.09966	2.32132	1.18436	1.08517	1.011	1.41072	1.55306	0.887584	0	0	0	no fragment overlap	0	0.875	83.6	0.0329		0	0	0	0	no fragment overlap	0	0.5453	40.9	0.3829	structural outlier	2	0.7978	77.3	0.0142		0	2	CCOCCCCOCC	DTXSID10928120	1,4-Diethoxybutane	IIHAWQOFHTYWGM-UHFFFAOYSA-N
800	OCCCCCCCCO	OCCCCCCCCO	0.38	0.93	0.73	0.95	1.3532	5.539	1.26278	0.96246	0.061498	-2.32204	-0.092176	-1.47144	-2.31863	-2.4688	0.605316	-0.94744	-2.36462	0.4492	20.5	0.0088	low similarity	1	0.9114	91.6	0.0728		0	0.8451	88.2	0.0784	high leverage	1	0.7806	80.3	0.0752		0	0.5235	23.8	0.0182	low similarity	1	3	OCCCCCCCCO	DTXSID2022416	1,8-Octanediol	OEIJHBUUFURJLI-UHFFFAOYSA-N
801	CC(C)(C)OOC(C)(C)C	CC(OOC(C)(C)C)(C)C	0	0.46	0	0.4	1.3532	3.115	2.91206	3.29906	4.21516	3.61286	4.44242	3.18186	3.60267	3.509	3.48632	4.03786	3.50018	0	0	0	no fragment overlap	0	0	0	0.2785	out of domain structural outlier	2	0	0	0	no fragment overlap	0	0	0	0.0054	out of domain	2	0.5658	29.4	0.048		0	4	CC(C)(C)OOC(C)(C)C	DTXSID2024955	Di-tert-butyl peroxide	LSXWFXONGKSEMY-UHFFFAOYSA-N
802	COCCCCCCOC	COCCCCCCOC	0.1	0.68	0	0.87	1.3532	4.656	1.64299	1.37176	2.79617	1.00416	2.48832	1.16836	0.960672	0.8705	1.41772	1.66706	0.788584	0	0	0.5059	out of domain structural outlier	2	0.482	26.3	0.1065	high leverage	1	0	0	0	no fragment overlap	0	0.5559	42.6	0.2376	high leverage	1	0.6432	42.5	0.0195		0	4	COCCCCCCOC	DTXSID30337391	1,6-Dimethoxyhexane	GZHQUHIMIVEQFV-UHFFFAOYSA-N
803	CCCC(O)C(CC)CO	CCCC(C(CO)CC)O	0.44	0.88	0.57	0.73	1.3532	5.188	1.97015	1.94416	1.30879	-0.508244	1.31272	-0.002536	-0.539928	-0.6618	1.61552	0.66236	-0.572016	0.3047	9.5	0.1718	high leverage low similarity	1	0.3769	16.3	0.3293	structural outlier	2	0	0	0.1012	out of domain	2	0.2426	7.3	0.0168	low similarity	1	0.8152	81	0.0855		0	6	CCCC(O)C(CC)CO	DTXSID4025292	2-Ethyl-1,3-hexanediol	RWLALWYNXFYRGW-UHFFFAOYSA-N
804	CCCC(O)C(O)CCC	CCCC(C(CCC)O)O	0.38	1.04	0.61	0.86	1.3532	5.005	1.21016	1.35486	0.583358	-1.61434	0.622224	-0.877236	-1.63253	-1.7865	0.929316	-0.23164	-1.67602	0.4492	20.5	0.0088	low similarity	1	0.5255	30.6	1.2797	leverage > 1	3	0	0	0.0342	out of domain	2	0.6617	59.7	0.035		0	0.7888	74.9	0.0388		0	6	CCCC(O)C(O)CCC	DTXSID50334761	4,5-Octanediol	YOEZZCLQJVMZGY-UHFFFAOYSA-N
805	CCCCCCCC(O)O	CCCCCCCC(O)O	0.38	0.55	0.61	0.8	1.3532	5.146	2.16869	1.64796	1.15877	-0.495344	0.960724	-0.059536	-0.498228	-0.5903	1.58332	0.41036	-0.555416	0.4492	20.5	0.0088	low similarity	1	0.3016	9.9	0.007	low similarity	1	0	0	0.0342	out of domain	2	0.7912	82.3	0.0241		0	0.7631	69.2	0.3497	structural outlier	2	6	CCCCCCCC(O)O	DTXSID50591155	Octane-1,1-diol	QYPUTBKHHRIDGS-UHFFFAOYSA-N
806	CC(C)C(O)C(C)(C)CO	OCC(C(C(C)C)O)(C)C	0.38	0.62	0.72	0.95	1.3532	4.531	1.26824	0.99276	0.100718	-1.76384	-0.002676	-1.07144	-1.75273	-1.8615	0.870116	-0.69414	-1.81582	0.4492	20.5	0.0088	low similarity	1	0.4497	22.9	0.0167	low similarity	1	0.1245	16.1	0.0682	high leverage low similarity	1	0.311	11.5	0.6156	structural outlier	2	0.6611	45.8	0.0262		0	5	CC(C)C(O)C(C)(C)CO	DTXSID8027113	2,2,4-Trimethyl-1,3-pentanediol	JCTXKRPTIMZBJT-UHFFFAOYSA-N
807	OCN1C(=O)C2=C(C=CC=C2)C1=O	OCN1C(=O)c2c(C1=O)cccc2	1.33	2.17	0.33	0.71	1.2204	6.807	0.639574	1.81352	1.17015	-1.59327	1.39913	-0.415092	-1.88172	-1.9906	0.303352	0.41982	-1.86975	0.6056	43.3	0.0433		0	0.5105	29	0.2996	structural outlier	2	0.296	43.7	0.034		0	0.1314	1.3	0.9215	out of domain structural outlier	2	0.4687	18.3	0.5351	structural outlier	2	6	OCN1C(=O)C2=C(C=CC=C2)C1=O	DTXSID1026954	N-(Hydroxymethyl)phthalimide	MNSGOOCAMMSKGI-UHFFFAOYSA-N
808	OC1=NC(=O)OC1C1=CC=CC=C1	OC1=NC(=O)OC1c1ccccc1	1.33	1.35	0.31	1.18	1.2204	6.359	-0.014766	-0.05838	0.129266	-2.45797	-0.306172	-1.21479	-2.72972	-2.7157	-0.897848	-1.19498	-2.84655	0.5872	38.5	0.0165		0	0.59	38	0.0462		0	0	0	0.0086	out of domain	2	0.4203	22.4	0.0289	low similarity	1	0.2031	2.9	0.1174	out of domain	2	5	OC1=NC(=O)OC1C1=CC=CC=C1	DTXSID50875846	5-PHENYL-2,4-OXAZOLIDIONE	SBYYYVAMWBVIIX-UHFFFAOYSA-N
809	OC(=O)CCN1C=NC2=CC=CC=C12	OC(=O)CCn1cnc2c1cccc2	1.57	1.79	0.57	1.02	1.4024	7.492	0.795844	1.34392	0.344676	-2.36001	0.279268	-1.07435	-2.6764	-2.7025	0.052212	-0.56788	-2.66211	0	0	0.0493	out of domain	2	0.407	18.9	0.1282	high leverage low similarity	1	0.6645	77.2	0.0308		0	0.3718	16.1	0.0414	low similarity	1	0.459	17.2	0.1179	high leverage low similarity	1	5	OC(=O)CCN1C=NC2=CC=CC=C12	DTXSID10353690	3-(1H-Benzimidazol-1-yl)propanoic acid	XKGRXBQGCQJOHQ-UHFFFAOYSA-N
810	FC1=CC=C(OCC2=CC=CC=C2C(F)(F)F)C(Cl)=C1	Fc1ccc(c(c1)Cl)OCc1ccccc1C(F)(F)F	1.11	0.9	0	0.4	1.8579	7.281	5.29937	5.7808	6.51819	6.05098	6.65013	5.38941	5.72283	5.79195	5.36763	6.60574	5.7675	0.1974	4.1	0.3565	out of domain structural outlier	2	0.7749	68.5	0.0175		0	0	0	0	no fragment overlap	0	0.5586	43.1	0.06		0	0.557	28.1	0.0421		0	2	FC1=CC=C(OCC2=CC=CC=C2C(F)(F)F)C(Cl)=C1	DTXSID001175696	2-Chloro-4-fluoro-1-[[2-(trifluoromethyl)phenyl]methoxy]benzene	RNTUAGPDJUJEOJ-UHFFFAOYSA-N
811	COC1=C(OC)C=C2N=CN=CC2=C1	COc1cc2ncncc2cc1OC	1.44	1.33	0	0.93	1.4024	7.31	1.77928	1.83972	2.86496	0.886892	2.46597	1.48585	0.522604	0.5929	1.03351	1.84392	0.433688	0.5252	29.3	0.0262		0	0.5061	28.7	0.0297		0	0	0	0	no fragment overlap	0	0.6462	56.9	0.0344		0	0.3319	8.9	0.0639	low similarity	1	1	COC1=C(OC)C=C2N=CN=CC2=C1	DTXSID60388730	6,7-Dimethoxyquinazoline	FYMQPWWNOCENRN-UHFFFAOYSA-N
812	[O-][N+]1=CC2=CC=CC=C2C=C1	O=n1ccc2c(c1)cccc2	1.34	1.94	0.54	0.61	1.103	5.83	0.56803	1.72765	0.34822	-2.02916	0.70306	-0.80814	-2.26422	-2.3722	0.32479	-0.09355	-2.23054	0.5594	34	0.0266		0	0.2266	5.7	0.2501	structural outlier	2	0	0	0.1605	out of domain structural outlier	2	0.2027	5.1	0.0085	low similarity	1	0.5907	33.2	0.0221		0	5	[O-][N+]1=CC2=CC=CC=C2C=C1	DTXSID80165282	Isoquinolin-N-oxide	RZIAABRFQASVSW-UHFFFAOYSA-N
813	O=C1C=CN=C2C=CCC=C12	O=C1C=CN=C2C1=CCC=C2	1.56	0.96	0	0.81	1.103	5.638	1.27447	1.21005	2.1485	0.82244	1.74566	1.44466	0.47998	0.6044	0.61059	1.39005	0.35106	0.4939	25.4	0.4057	structural outlier	2	0.1645	2.7	0.0566	out of domain	2	0	0	0	no fragment overlap	0	0.2215	6.3	0.0446	low similarity	1	0.3545	10.2	0.1705	high leverage low similarity	1	6	O=C1C=CN=C2C=CCC=C12	DTXSID70663702	Quinolin-4(6H)-one	DDWLRVAFCALLCI-UHFFFAOYSA-N
814	O=C1C=NC2=CC=CCC2=C1	O=C1C=NC2=CC=CCC2=C1	1.43	1.43	0	1.14	1.103	5.319	-0.6639	-0.25765	0.63711	-1.69546	0.29366	-0.51674	-2.02672	-1.9769	-1.13691	-0.60785	-2.19674	0.2717	7.5	0.0409	low similarity	1	0.1817	3.4	0.0198	out of domain	2	0	0	0	no fragment overlap	0	0.2045	5.2	0.5031	structural outlier	2	0.6237	38.8	0.0837		0	5	O=C1C=NC2=CC=CCC2=C1	DTXSID70607363	Quinolin-3(5H)-one	BUYDAPBEKKVUQH-UHFFFAOYSA-N
815	O=C(CC#N)C1=CC=CC=C1	N#CCC(=O)c1ccccc1	0.92	1.55	0.05	0.69	1.1686	5.888	1.11317	1.63343	2.24976	0.037088	2.19075	0.736772	-0.180944	-0.2549	0.752718	1.35243	-0.265868	0.651	51.7	0.0158		0	0.3025	9.9	0.014	low similarity	1	0.2134	32.2	0.011		0	0.7132	69.3	0.0721		0	0.2491	4.7	0.0722	out of domain	2	3	O=C(CC#N)C1=CC=CC=C1	DTXSID7060629	Benzenepropanenitrile, .beta.-oxo-	ZJRCIQAMTAINCB-UHFFFAOYSA-N
816	OC1=CC=C2C=CC=NC2=C1	Oc1ccc2c(c1)nccc2	1.49	1.18	0.62	0.59	1.103	6.197	1.85204	1.92435	0.75369	-0.83596	0.69946	0.05466	-1.06822	-1.0598	1.03129	0.38875	-1.05014	0.8662	93.1	0.3856	structural outlier	2	0.5469	32.8	0.011		0	0	0	0.1461	out of domain structural outlier	2	0.7547	76.5	0.053		0	0.7855	74.3	0.0163		0	4	OC1=CC=C2C=CC=NC2=C1	DTXSID7060380	7-Quinolinol	XCRPPAPDRUBKRJ-UHFFFAOYSA-N
817	O1C=CN=C1C1=CC=CC=C1	c1ccc(cc1)c1ncco1	1.06	1.24	0	0.4	1.103	5.597	2.27654	2.67135	3.32969	1.98334	3.31936	2.28456	1.74658	1.7323	1.95679	2.89965	1.68546	0.2301	5.4	0.0187	low similarity	1	0.5406	32.2	0.0113		0	0	0	0	no fragment overlap	0	0.3289	12.5	0.1331	high leverage low similarity	1	0.1823	2.2	0.1779	out of domain	2	4	O1C=CN=C1C1=CC=CC=C1	DTXSID70343355	2-Phenyloxazole	RQCBPOPQTLHDFC-UHFFFAOYSA-N
818	O1C=CC(=N1)C1=CC=CC=C1	c1ccc(cc1)c1nocc1	1.08	1.24	0	0.45	1.103	5.699	2.1479	2.47245	3.18211	1.75244	3.11686	2.10626	1.51078	1.5016	1.75779	2.66925	1.44146	0.3477	12.1	0.0687	low similarity	1	0.5406	32.2	0.0113		0	0	0	0	no fragment overlap	0	0.4085	20.9	0.0369	low similarity	1	0.179	2.2	0.185	out of domain	2	4	O1C=CC(=N1)C1=CC=CC=C1	DTXSID60143422	Isoxazole, 3-phenyl-	ZBRDJMFLJXFIGJ-UHFFFAOYSA-N
819	O=CC1=CNC2=CC=CC=C12	O=Cc1c[nH]c2c1cccc2	1.52	1.55	0.46	0.69	1.103	6.772	1.26139	1.52735	0.81984	-1.32876	0.71276	-0.25324	-1.60532	-1.619	0.39139	0.13785	-1.61114	0.5248	29.3	0.0525		0	0.6715	49.7	0.063		0	0.4449	58.6	0.0729	high leverage	1	0.2017	5	0.0334	low similarity	1	0.5358	25.1	0.0788		0	2	O=CC1=CNC2=CC=CC=C12	DTXSID5060069	1H-Indole-3-carboxaldehyde	OLNJUISKUQQNIM-UHFFFAOYSA-N
820	OC1=CC=CC2=CC=CN=C12	Oc1cccc2c1nccc2	1.4	1.36	0.41	0.6	1.103	6.3	1.64583	1.87835	1.32742	-0.47246	1.25796	0.37706	-0.72402	-0.7318	0.91859	0.79535	-0.73594	0.9045	96.5	0.0439		0	0.4288	20.6	0.1154	high leverage low similarity	1	0	0	0.0044	out of domain	2	0.7496	75.8	0.0529		0	0.6323	40.3	0.0166		0	3	OC1=CC=CC2=CC=CN=C12	DTXSID5020730	8-Hydroxyquinoline	MCJGNVYPOGVAJF-UHFFFAOYSA-N
821	C=C1C(=O)NC2=CC=CC=C12	C=C1C(=O)Nc2c1cccc2	1.2	1.38	0.38	0.52	1.103	5.962	1.75369	2.12975	1.61454	-0.15546	1.65316	0.58736	-0.36762	-0.4131	1.20819	1.15085	-0.37694	0.2047	4.4	0.0187	out of domain	2	0.5484	32.9	0.0129		0	0.0686	5.8	0.0165	low similarity	1	0.4877	32.1	0.0187		0	0.6302	40	0.0834		0	3	C=C1C(=O)NC2=CC=CC=C12	DTXSID50171855	3-Methyleneoxindole	IGXUUWYVUGBMFT-UHFFFAOYSA-N
822	O1C=NC=C1C1=CC=CC=C1	c1ccc(cc1)c1cnco1	1.06	1.24	0	0.4	1.103	5.794	2.36125	2.67135	3.37106	1.98334	3.31936	2.28456	1.74658	1.7323	1.95679	2.89965	1.68546	0.2301	5.4	0.0187	low similarity	1	0.5406	32.2	0.0113		0	0	0	0	no fragment overlap	0	0.3289	12.5	0.1331	high leverage low similarity	1	0.3674	10.9	0.1754	high leverage low similarity	1	3	O1C=NC=C1C1=CC=CC=C1	DTXSID40343362	5-Phenyloxazole	YPYPBEGIASEWKA-UHFFFAOYSA-N
823	OC1=CC2=C(C=C1)N=CC=C2	Oc1ccc2c(c1)cccn2	1.49	1.18	0.62	0.59	1.103	6.197	1.85204	1.92435	0.75369	-0.83596	0.69946	0.05466	-1.06822	-1.0598	1.03129	0.38875	-1.05014	0.8662	93.1	0.3856	structural outlier	2	0.5469	32.8	0.011		0	0	0	0.1461	out of domain structural outlier	2	0.7547	76.5	0.053		0	0.7855	74.3	0.0163		0	4	OC1=CC2=C(C=C1)N=CC=C2	DTXSID40206726	6-Hydroxyquinoline	OVYWMEWYEJLIER-UHFFFAOYSA-N
824	OC1=CN=CC2=CC=CC=C12	Oc1cncc2c1cccc2	1.48	1.34	0.41	0.58	1.103	6.463	1.81312	1.99755	1.44325	-0.27786	1.35156	0.54786	-0.54622	-0.5376	1.02819	0.94855	-0.55234	0.8585	91.5	0.0092		0	0.5685	35.2	0.0081		0	0	0	0.0044	out of domain	2	0.1532	2.5	0.0061	out of domain	2	0.6461	42.9	0.0175		0	4	OC1=CN=CC2=CC=CC=C12	DTXSID20186976	4-Isoquinolinol	DXTUTXYCHFWRQC-UHFFFAOYSA-N
825	O1N=CC=C1C1=CC=CC=C1	c1ccc(cc1)c1ccno1	1.08	1.24	0	0.36	1.103	5.937	2.56074	2.84595	3.53629	2.19614	3.48496	2.45816	1.95538	1.9435	2.12139	3.10305	1.90226	0.3477	12.1	0.0687	low similarity	1	0.5406	32.2	0.0113		0	0	0	0	no fragment overlap	0	0.4153	21.8	0.0859	low similarity	1	0.2056	3.1	0.125	out of domain	2	4	O1N=CC=C1C1=CC=CC=C1	DTXSID20143423	Isoxazole, 5-phenyl-	BXQDLEHCXQQSCH-UHFFFAOYSA-N
826	O=C1NC2=CC=CC=C2C=C1	O=c1ccc2c([nH]1)cccc2	1.34	1.51	0.3	0.56	1.103	6.704	1.76585	2.03145	1.81536	-0.16266	1.72366	0.64546	-0.42272	-0.4499	0.99359	1.17945	-0.43994	0.5706	35.8	0.0358		0	0.5979	38.7	0.112	high leverage	1	0.2074	23.3	0.0262	low similarity	1	0.3241	12.4	0.0217	low similarity	1	0.6055	35.3	0.3003	structural outlier	2	5	O=C1NC2=CC=CC=C2C=C1	DTXSID1058769	2(1H)-Quinolinone	LISFMEBWQUVKPJ-UHFFFAOYSA-N
827	COC(=O)C=C(C)CCC=C(C)CCC=C(C)C	COC(=O)C=C(CCC=C(CCC=C(C)C)C)C	0.61	0.78	0	0.95	2.3084	8.229	5.06441	5.11862	6.49199	5.21437	6.31959	4.53747	4.94026	4.9695	5.03199	5.82592	4.93201	0.3601	12.8	0.0773	low similarity	1	0.6755	50.4	0.0124		0	0	0	0	no fragment overlap	0	0.5866	47.1	0.5737	structural outlier	2	0.6089	35.8	0.1777	high leverage	1	4	COC(=O)C=C(C)CCC=C(C)CCC=C(C)C	DTXSID80893654	Methyl farnesoate	NWKXNIPBVLQYAB-VDQVFBMKSA-N
828	CC12CCC3C(C)(C)CCCC3(C)C1CC(=O)O2	O=C1CC2C(O1)(C)CCC1C2(C)CCCC1(C)C	0.71	1.11	0	0.33	2.1116	7.768	6.0656	6.90788	7.58278	6.89323	7.95251	5.96223	6.61704	6.5949	6.46181	7.73428	6.70939	0.3854	14.7	0.3345	structural outlier	2	0.0407	0.1	0.0164	out of domain	2	0	0	0	no fragment overlap	0	0.6905	65.5	0.0104		0	0.5626	28.9	0.1228	high leverage	1	5	CC12CCC3C(C)(C)CCCC3(C)C1CC(=O)O2	DTXSID50859489	3a,6,6,9a-Tetramethyldecahydronaphtho[2,1-b]furan-2(1H)-one	IMKJGXCIJJXALX-UHFFFAOYSA-N
829	CCCCCCCCC(O)COC1=CC=CC=C1	CCCCCCCCC(COc1ccccc1)O	0.85	1.02	0.17	0.89	2.2428	8.795	4.9877	5.14274	5.84368	4.35792	5.7398	3.93326	4.05949	4.0776	4.76306	5.25934	4.10034	0.7505	72	0.0083		0	0.6109	40.9	0.1202	high leverage	1	0	0	0.1743	out of domain structural outlier	2	0.4927	32.7	0.0254		0	0.7499	65.8	0.0466		0	3	CCCCCCCCC(O)COC1=CC=CC=C1	DTXSID20601654	1-Phenoxydecan-2-ol	AVOXTWSHROGTDC-UHFFFAOYSA-N
830	CC(C)(C)CC(C)(C)C1=CC=C(OCCO)C=C1	OCCOc1ccc(cc1)C(CC(C)(C)C)(C)C	0.84	0.93	0.25	0.72	2.2428	8.148	5.40849	5.83284	6.07421	5.04022	6.2064	4.44766	4.76119	4.7753	5.48876	5.89744	4.84054	0.6066	43.4	0.0152		0	0.7082	55.3	0.0125		0	0.7034	80.7	0.0559	high leverage	1	0.3955	19.6	0.2359	high leverage low similarity	1	0.3433	9.7	0.0849	low similarity	1	3	CC(C)(C)CC(C)(C)C1=CC=C(OCCO)C=C1	DTXSID1058680	2-[4-(2,4,4-Trimethyl-2-pentanyl)phenoxy]ethanol	JYCQQPHGFMYQCF-UHFFFAOYSA-N
831	CNC(=O)C1=NC=CC(OC2=CC=C(N)C=C2)=C1	CNC(=O)c1nccc(c1)Oc1ccc(cc1)N	1.96	2.35	0.64	1.29	1.8389	9.546	0.997329	2.09174	0.735676	-2.59034	0.779048	-1.14227	-3.05321	-3.06405	0.321457	-0.290405	-2.96288	0.3894	15	0.0292	low similarity	1	0.4326	21	0.0885	high leverage low similarity	1	0.1556	19.3	0.1001	high leverage low similarity	1	0.5652	44.3	0.06		0	0.1939	2.6	0.0863	out of domain	2	5	CNC(=O)C1=NC=CC(OC2=CC=C(N)C=C2)=C1	DTXSID10586507	4-(4-Aminophenoxy)-N-methylpyridine-2-carboxamide	RXZZBPYPZLAEFC-UHFFFAOYSA-N
832	CCSC(=O)N1CCCC(O)CC1	CCSC(=O)N1CCCC(CC1)O	1	1.33	0.31	1.34	1.6058	7.185	0.745428	0.69839	1.1017	-1.70544	0.675156	-0.743784	-1.95183	-1.9744	0.014754	-0.37311	-2.05	0.2539	7	0.1004	low similarity	1	0.5349	31.6	0.1196	high leverage	1	0	0	0.0086	out of domain	2	0.5708	45	0.8531	structural outlier	2	0.5966	34	0.076		0	6	CCSC(=O)N1CCCC(O)CC1	DTXSID50985318	S-Ethyl 4-hydroxyazepane-1-carbothioate	HZPHLHTXUVSHJJ-UHFFFAOYNA-N
833	CCS(=O)C(=O)N1CCCCCC1	CCS(=O)C(=O)N1CCCCCC1	0.81	1.4	0	1.09	1.6058	6.993	1.48247	1.72229	2.90828	0.420664	2.61396	0.951116	0.166868	0.1276	1.07385	1.61389	0.059996	0.3966	15.3	0.1675	high leverage low similarity	1	0.5241	30.5	0.1133	high leverage	1	0	0	0	no fragment overlap	0	0.3359	13	0.4365	structural outlier	2	0.5462	26.6	0.0712		0	4	CCS(=O)C(=O)N1CCCCCC1	DTXSID1058395	Molinate sulfoxide	AQZLABPGWGSAER-UHFFFAOYSA-N
834	CCOP(=O)(OCC)OC(=CBr)C1=C(Cl)C=C(Cl)C=C1	CCOP(=O)(OC(=CBr)c1ccc(cc1Cl)Cl)OCC	1.4	1.63	0	1.27	2.378	9.345	3.40953	4.3357	5.28917	3.14374	5.22896	3.19916	2.65878	2.7321	3.43114	4.4069	2.67816	0.6582	53.2	0.5354	structural outlier	2	0.6444	46	0.0653		0	0	0	0	no fragment overlap	0	0.3874	18.7	0.1063	low similarity	1	0.5179	23.3	0.2879	structural outlier	2	5	CCOP(=O)(OCC)OC(=CBr)C1=C(Cl)C=C(Cl)C=C1	DTXSID1058056	Bromfenvinphos	ORDKAVSHIKNMAN-UHFFFAOYSA-N
835	FC(F)=C(F)CCS(=O)(=O)C1=NC=C(Cl)S1	FC(=C(F)F)CCS(=O)(=O)c1ncc(s1)Cl	0.87	1.63	0	0.98	1.577	7.152	1.53663	2.06725	3.0534	0.49146	2.90174	1.05774	0.22212	0.1593	1.21511	1.87925	0.14434	0.5247	29.2	0.0631		0	0.4289	20.7	0.1542	high leverage low similarity	1	0	0	0	no fragment overlap	0	0	0	0.0268	out of domain	2	0.3744	11.3	0.1139	high leverage low similarity	1	4	FC(F)=C(F)CCS(=O)(=O)C1=NC=C(Cl)S1	DTXSID1058054	Fluensulfone	XSNMWAPKHUGZGQ-UHFFFAOYSA-N
836	COP(=S)(NC(C)C)OC1=C(Cl)C=C(Cl)C=C1	COP(=S)(Oc1ccc(cc1Cl)Cl)NC(C)C	1.43	1.48	0	0.93	2.1101	8.633	3.84223	4.68811	5.47227	3.86836	5.49373	3.78985	3.41685	3.49415	3.82881	4.95066	3.44826	0.3397	11.5	0.0265	low similarity	1	0.5991	38.9	0.1026	high leverage	1	0	0	0	no fragment overlap	0	0.3651	15.6	0.5385	structural outlier	2	0.4675	18.1	0.0348	low similarity	1	5	COP(=S)(NC(C)C)OC1=C(Cl)C=C(Cl)C=C1	DTXSID1058052	Zytron	PJFGPJQBWSEWKX-UHFFFAOYSA-N
837	CCN(CC)CCNCCS	SCCNCCN(CC)CC	0.64	0.87	0.14	1.48	1.5989	5.776	0.319129	0.016845	1.20718	-1.29944	0.644348	-0.548972	-1.48061	-1.48555	-0.172143	-0.427205	-1.66968	0.5617	34.3	0.1901	high leverage	1	0.5383	31.9	0.1701	structural outlier	2	0.3963	51	0.042		0	0.5097	35.3	0.262	high leverage	1	0.4568	17	0.2441	structural outlier	2	6	CCN(CC)CCNCCS	DTXSID10579151	2-{[2-(Diethylamino)ethyl]amino}ethane-1-thiol	FQPDZMRGKXTVSV-UHFFFAOYSA-N
838	CC(C)NCC(O)C1=CC2=CC=CC=C2C=C1	CC(NCC(c1ccc2c(c1)cccc2)O)C	1.75	1.45	0.38	1.1	1.9484	8.763	2.89583	3.37682	3.10153	1.16847	2.97479	1.68507	0.725964	0.8216	2.38019	2.44292	0.773008	0.7338	68.5	0.1428	high leverage	1	0.5264	30.7	0.0055		0	0	0	0.0192	out of domain	2	0.1298	1.3	0.0289	out of domain	2	0.286	6.6	0.0334	low similarity	1	6	CC(C)NCC(O)C1=CC2=CC=CC=C2C=C1	DTXSID8021193	Pronethalol	HRSANNODOVBCST-UHFFFAOYSA-N
839	SC1=CC=C2C=CC=CC2=C1	Sc1ccc2c(c1)cccc2	1.65	1.24	0	0.34	1.2489	6.664	3.29397	3.76494	4.25846	3.40756	4.25405	3.54013	3.02409	3.12005	2.89026	4.1654	3.02072	0.8461	89.5	0.0093		0	0.5144	29.3	0.0453		0	0	0	0	no fragment overlap	0	0.5294	37.9	0.0677		0	0.5159	22.9	0.0191	low similarity	1	1	SC1=CC=C2C=CC=CC2=C1	DTXSID1059028	2-Naphthalenethiol	RFCQDOVPMUSZMN-UHFFFAOYSA-N
840	S1C=CC=CC2=CC=CC=C12	C1=CSc2c(C=C1)cccc2	1.65	1.06	0	0.37	1.2489	6.467	3.35956	3.65665	4.24169	3.56206	4.16555	3.63703	3.18369	3.30395	2.92026	4.15039	3.16592	0.3636	13	0.0886	low similarity	1	0.3409	12.1	0.0486	low similarity	1	0	0	0	no fragment overlap	0	0.4238	23	0.0423	low similarity	1	0.3805	11.8	0.1266	high leverage low similarity	1	4	S1C=CC=CC2=CC=CC=C12	DTXSID40431435	Benzothiepin	NIGNBCLEMMGDQP-UHFFFAOYSA-N
841	C(C1OCCO1)C1=CC=CC=C1	C1COC(O1)Cc1ccccc1	0.86	0.97	0	0.89	1.2888	5.679	1.44978	1.32864	2.51886	0.716204	2.14922	1.17198	0.504348	0.5113	0.941344	1.47164	0.363256	0.5156	28.4	0.0158		0	0.7294	58.7	0.0342		0	0	0	0	no fragment overlap	0	0.3957	19.7	0.028	low similarity	1	0.5562	28	0.2957	structural outlier	2	3	C(C1OCCO1)C1=CC=CC=C1	DTXSID1059230	1,3-Dioxolane, 2-(phenylmethyl)-	SSZACLYPEFCREM-UHFFFAOYSA-N
842	CC1(C)CC2=C(O1)C(O)=CC=C2	Oc1cccc2c1OC(C2)(C)C	1.03	0.95	0.41	0.53	1.2888	5.68	2.64661	2.79914	2.35997	1.1238	2.38782	1.47448	0.944348	0.9286	2.25764	2.07724	0.939456	0.5867	38.5	0.0132		0	0.6185	42	0.008		0	0	0	0.0044	out of domain	2	0.718	69.7	0.008		0	0.5691	29.9	0.0229		0	2	CC1(C)CC2=C(O1)C(O)=CC=C2	DTXSID2027414	2,3-Dihydro-2,2-dimethyl-7-benzofuranol	WJGPNUBJBMCRQH-UHFFFAOYSA-N
843	OC(=O)CCCCCCCCCCCCCCCCCCCCCCC(O)=O	OC(=O)CCCCCCCCCCCCCCCCCCCCCCC(=O)O	0.31	1.47	1.14	0.88	3.639	13.633	9.65828	10.3333	8.09309	5.99682	8.70458	4.87038	5.79144	5.6027	9.68397	8.13035	6.21358	0.5672	35	0.0187		0	0.5669	35.1	0.0131		0	0.6989	79.2	0.1231	structural outlier	2	0.4958	33.2	0.0442		0	0.5963	34	0.3754	structural outlier	2	4	OC(=O)CCCCCCCCCCCCCCCCCCCCCCC(O)=O	DTXSID90369158	Tetracosanedioic acid	QXGVRGZJILVMDF-UHFFFAOYSA-N
844	CCCCCCCCC1CC1CCCCCCCC(=O)OCCOCCOC	CCCCCCCCC1CC1CCCCCCCC(=O)OCCOCCOC	0.23	1.17	0	1.2	3.5734	12.975	8.74144	9.00587	10.7222	8.82397	10.6498	7.22187	8.46746	8.4357	8.86184	9.89447	8.62091	0.2248	5.1	0.5985	structural outlier	2	0.2982	9.7	0.0401	low similarity	1	0	0	0	no fragment overlap	0	0.5859	47	0.0562		0	0.4808	19.2	0.5013	structural outlier	2	5	CCCCCCCCC1CC1CCCCCCCC(=O)OCCOCCOC	DTXSID70968885	2-(2-Methoxyethoxy)ethyl 8-(2-octylcyclopropyl)octanoate	LINQKXSEKAWBOU-UHFFFAOYNA-N
845	CCCCCCCCCCCC(=O)OOC(=O)CCCCCCCCCCC	CCCCCCCCCCCC(=O)OOC(=O)CCCCCCCCCCC	0.01	1.38	0	0.89	3.639	12.896	9.63897	10.4445	11.8321	10.1283	12.1392	8.22578	9.80914	9.7038	10.1758	11.4193	10.0306	0.6743	57.2	0.0624		0	0.3715	16	0.2883	structural outlier	2	0	0	0	no fragment overlap	0	0.4366	24.7	0.0568	low similarity	1	0.6179	37.6	0.019		0	3	CCCCCCCCCCCC(=O)OOC(=O)CCCCCCCCCCC	DTXSID1059319	Peroxide, bis(1-oxododecyl)	YIVJZNGAASQVEM-UHFFFAOYSA-N
846	[O-][N+](=O)CC(=O)NC1=CC=CC=C1	O=C(CN(=O)=O)Nc1ccccc1	1.24	1.89	0.49	0.86	1.2879	6.447	0.495949	1.4125	0.473346	-2.22182	0.631828	-1.00579	-2.46607	-2.56515	0.127427	-0.323755	-2.4623	0.243	6.1	0.0387	low similarity	1	0.7015	54.4	0.1044	high leverage	1	0.2639	39.5	0.1739	structural outlier	2	0.3299	12.5	0.1143	low similarity	1	0.3516	10.2	0.0324	low similarity	1	6	[O-][N+](=O)CC(=O)NC1=CC=CC=C1	DTXSID80559405	2-Nitro-N-phenylacetamide	JFPJVTNYCURRAB-UHFFFAOYSA-N
847	NNC(=O)C1=CC=C(C=C1)C(O)=O	NNC(=O)c1ccc(cc1)C(=O)O	1.27	1.73	1.19	0.73	1.2879	6.854	1.21906	1.8113	-1.26278	-3.90672	-0.945072	-2.45829	-4.03947	-4.19325	0.483527	-1.67305	-3.9071	0.3896	15	0.0316	low similarity	1	0.4553	23.4	0.2509	structural outlier	2	0.3617	48.2	0.1352	structural outlier	2	0.5759	45.5	0.0303		0	0.5592	28.5	0.0871		0	5	NNC(=O)C1=CC=C(C=C1)C(O)=O	DTXSID70299388	Terephthalic acid hydrazide	MTVPAGODJIOVSB-UHFFFAOYSA-N
848	OC(=O)CNC(=O)C1=CC=NC=C1	O=C(c1ccncc1)NCC(=O)O	1.17	2.2	0.8	1.22	1.2879	6.814	-1.08114	-0.213905	-1.93428	-5.73142	-1.85507	-3.80659	-5.92357	-6.09885	-1.73427	-3.25236	-5.9223	0.5946	40.4	0.1306	high leverage	1	0.6848	51.8	0.0538		0	0.142	17.4	0.0393	low similarity	1	0.4729	29.7	0.1501	high leverage	1	0	0	0.0757	out of domain	2	5	OC(=O)CNC(=O)C1=CC=NC=C1	DTXSID60942194	N-(Pyridine-4-carbonyl)glycine	HKCLSDCBERVTCT-UHFFFAOYSA-N
849	OC(=O)CNC(=O)C1=CN=CC=C1	OC(=O)CNC(=O)c1cccnc1	1.17	2.2	0.8	1.22	1.2879	6.814	-1.08114	-0.213905	-1.93428	-5.73142	-1.85507	-3.80659	-5.92357	-6.09885	-1.73427	-3.25236	-5.9223	0.5946	40.4	0.1306	high leverage	1	0.6848	51.8	0.0538		0	0.142	17.4	0.0393	low similarity	1	0.4729	29.7	0.0955		0	0	0	0.0757	out of domain	2	4	OC(=O)CNC(=O)C1=CN=CC=C1	DTXSID50207022	Nicotinuric acid	ZBSGKPYXQINNGF-UHFFFAOYSA-N
850	CC(=O)NC1=C(C=CC=C1)[N+]([O-])=O	CC(=O)Nc1ccccc1N(=O)=O	1.14	1.93	0.38	0.7	1.2879	6.773	1.15153	2.05629	1.42751	-1.16682	1.60523	-0.171692	-1.40627	-1.52125	0.773627	0.696745	-1.3933	0.8223	84.8	0.0128		0	0.6238	42.7	0.3349	structural outlier	2	0.0686	5.8	0.0165	low similarity	1	0.4006	20.2	0.0249	low similarity	1	0.4966	20.4	0.198	high leverage low similarity	1	5	CC(=O)NC1=C(C=CC=C1)[N+]([O-])=O	DTXSID4060282	Acetamide, N-(2-nitrophenyl)-	BUNFNRVLMKHKIT-UHFFFAOYSA-N
851	NC1=CC=C(NC(=O)C(O)=O)C=C1	O=C(C(=O)O)Nc1ccc(cc1)N	1.48	2.04	1.12	1.02	1.2879	6.728	-0.260121	0.686995	-2.24914	-5.43162	-1.95487	-3.56279	-5.63397	-5.77385	-0.886173	-2.97206	-5.5411	0.4391	19.1	0.0646	low similarity	1	0.5796	36.8	0.0185		0	0.034	1.8	0.0486	out of domain	2	0.5936	47.9	0.0276		0	0.519	23.4	0.4249	structural outlier	2	5	NC1=CC=C(NC(=O)C(O)=O)C=C1	DTXSID1059284	Acetic acid, [(4-aminophenyl)amino]oxo-	HVAINFDIRWAPQM-UHFFFAOYSA-N
852	CCC(C(O)=O)C1=CC=CC=C1	CCC(c1ccccc1)C(=O)O	0.78	1.17	0.46	0.56	1.3544	5.606	2.35018	2.80102	2.1452	0.524752	2.32871	0.955788	0.393524	0.3022	2.16307	1.78972	0.402728	0.7905	79.7	0.065		0	0.3108	10.4	0.0151	low similarity	1	0	0	0.0207	out of domain	2	0.403	20.4	0.1141	low similarity	1	0.5399	25.4	0.071		0	4	CCC(C(O)=O)C1=CC=CC=C1	DTXSID90861682	Benzeneacetic acid, .alpha.-ethyl-	OFJWFSNDPCAWDK-UHFFFAOYSA-N
853	CC(C)C1=CC(=O)C(C)=CC1=O	CC(C1=CC(=O)C(=CC1=O)C)C	1	1	0	1.2	1.3544	5.336	0.348584	0.36532	1.6037	-0.452848	1.17301	0.275488	-0.707376	-0.6672	-0.044328	0.32852	-0.886672	0.3081	9.6	0.8792	structural outlier	2	0.3966	17.9	0.0163	low similarity	1	0	0	0	no fragment overlap	0	0.4125	21.5	0.8	structural outlier	2	0.6751	48.3	0.0401		0	5	CC(C)C1=CC(=O)C(C)=CC1=O	DTXSID9060079	2,5-Cyclohexadiene-1,4-dione, 2-methyl-5-(1-methylethyl)-	KEQHJBNSCLWCAE-UHFFFAOYSA-N
854	CC(C)OC(=O)C1=CC=CC=C1	CC(OC(=O)c1ccccc1)C	0.68	0.83	0	0.53	1.3544	5.488	2.96514	3.02352	4.01922	2.88625	3.91361	2.82229	2.71392	2.6985	2.75727	3.51072	2.63393	0.7592	73.6	0.0058		0	0.46	23.7	0.0037	low similarity	1	0	0	0	no fragment overlap	0	0.6425	56.5	0.0464		0	0.4101	13.7	0.0643	low similarity	1	2	CC(C)OC(=O)C1=CC=CC=C1	DTXSID9044746	Propan-2-yl benzoate	FEXQDZTYJVXMOS-UHFFFAOYSA-N
855	CC(C)(C(O)=O)C1=CC=CC=C1	OC(=O)C(c1ccccc1)(C)C	0.76	1.14	0.46	0.51	1.3544	5.431	2.48973	3.00262	2.29845	0.806052	2.53691	1.16979	0.680624	0.5881	2.38727	2.04172	0.696528	0.7493	72	0.0157		0	0.3468	12.3	0.0262	low similarity	1	0	0	0.0207	out of domain	2	0.4975	33.6	0.0265		0	0.6261	39.1	0.0665		0	3	CC(C)(C(O)=O)C1=CC=CC=C1	DTXSID90231907	2-Phenylisobutyric acid	YYEROYLAYAVZNW-UHFFFAOYSA-N
856	CC1=C(C)C=C2C=C(OC2=C1)C1CCNCC1	Cc1cc2oc(cc2cc1C)C1CCNCC1	1.53	1.59	0.14	0.95	1.8828	8.95	3.18145	3.68404	4.13773	2.09832	3.9907	2.43126	1.67099	1.7281	2.67026	3.37244	1.69434	0.2487	6.6	0.013	low similarity	1	0.5965	38.5	0.0732		0	0.3963	51	0.042		0	0.2859	9.8	0.1029	low similarity	1	0.2258	3.9	0.2437	out of domain structural outlier	2	4	CC1=C(C)C=C2C=C(OC2=C1)C1CCNCC1	DTXSID50202799	4-(5,6-Dimethyl-2-benzofuranyl)piperidine	UFGTZUKOBHLAAC-UHFFFAOYSA-N
857	COC1=C(O)C=CC(CC=C)=C1	C=CCc1ccc(c(c1)OC)O	0.97	1.04	0.16	0.6	1.3544	6.122	2.67136	2.80042	3.22636	1.81615	3.12681	2.05049	1.59862	1.5926	2.27117	2.69422	1.55373	0.7039	62.9	0.0077		0	0.697	53.3	0.0516		0	0	0	0.6033	out of domain structural outlier	2	0.6557	58.6	0.0087		0	0.6652	46.6	0.1518	high leverage	1	3	COC1=C(O)C=CC(CC=C)=C1	DTXSID9020617	Eugenol	RRAFCDWBNXTKKO-UHFFFAOYSA-N
858	CC(=O)OCCC1=CC=CC=C1	CC(=O)OCCc1ccccc1	0.7	1.05	0	0.6	1.3544	5.484	2.41172	2.72182	3.62778	2.18715	3.58751	2.30399	2.00312	1.9648	2.29267	3.02552	1.92233	0.5523	32.9	0.0237		0	0.6776	50.6	0.0201		0	0	0	0	no fragment overlap	0	0.6936	66.2	0.0354		0	0.6365	41.1	0.0091		0	0	CC(=O)OCCC1=CC=CC=C1	DTXSID7044506	2-Phenylethyl acetate	MDHYEMXUFSJLGV-UHFFFAOYSA-N
859	COC1=CC(C=CC)=CC=C1O	CC=Cc1ccc(c(c1)OC)O	1.13	1.04	0.3	0.58	1.3544	6.28	2.7831	2.91862	2.85254	1.51595	2.79621	1.83089	1.28582	1.2926	2.31437	2.45402	1.27333	0.4951	25.6	0.0394		0	0.697	53.3	0.0516		0	0	0	0.4077	out of domain structural outlier	2	0.7005	67.7	0.0347		0	0.7085	55.4	0.1654	high leverage	1	3	COC1=CC(C=CC)=CC=C1O	DTXSID7022413	Isoeugenol	BJIOGJUNALELMI-UHFFFAOYSA-N
860	CC(C)(C)C1=CC(=O)C=CC1=O	O=C1C=CC(=O)C(=C1)C(C)(C)C	0.96	1	0	0.94	1.3544	5.651	1.38103	1.42712	2.54865	0.797752	2.23241	1.25769	0.554624	0.5798	1.00007	1.56052	0.420528	0.5409	31.4	0.3734	structural outlier	2	0.3966	17.9	0.0163	low similarity	1	0	0	0	no fragment overlap	0	0.4451	25.8	0.105		0	0.4293	15	0.487	structural outlier	2	5	CC(C)(C)C1=CC(=O)C=CC1=O	DTXSID70189593	2-tert-Butyl-4-quinone	NCCTVAJNFXYWTM-UHFFFAOYSA-N
861	CC(C)C1=CC=CC(=O)C(=O)C1	CC(C1=CC=CC(=O)C(=O)C1)C	0.87	1.16	0	0.82	1.3544	5.349	1.43957	1.87202	2.77883	1.05035	2.68381	1.45909	0.823424	0.808	1.33697	1.97602	0.715328	0.306	9.5	0.0508	low similarity	1	0.3107	10.4	0.0338	low similarity	1	0	0	0	no fragment overlap	0	0.4959	33.2	0.1411	high leverage	1	0.6203	37.9	0.4659	structural outlier	2	5	CC(C)C1=CC=CC(=O)C(=O)C1	DTXSID6043911	beta-Thujaplicin	FUWUEFKEXZQKKA-UHFFFAOYSA-N
862	COC1=CC=C(C=C1)C(O)C=C	COc1ccc(cc1)C(C=C)O	1.04	1.2	0.31	0.69	1.3544	5.903	2.01409	2.40662	2.25567	0.597252	2.27631	1.10189	0.382624	0.3546	1.71767	1.73082	0.356328	0.6881	60.2	0.0482		0	0.6089	40.6	0.0285		0	0	0	0.0086	out of domain	2	0.6716	61.2	0.0177		0	0.4751	18.7	0.1179	high leverage low similarity	1	3	COC1=CC=C(C=C1)C(O)C=C	DTXSID6020723	1'-Hydroxyestragole	RUPMSBPCFQDMAY-UHFFFAOYSA-N
863	CC(=O)CCC1=CC=C(O)C=C1	CC(=O)CCc1ccc(cc1)O	0.9	1.52	0.53	0.84	1.3544	6.397	1.21821	1.64232	0.882606	-1.61185	0.914808	-0.670012	-1.77158	-1.8861	0.725072	0.04102	-1.77927	0.8771	94.3	0.0351		0	0.5035	28.3	0.0334		0	0.1056	14.3	0.0437	low similarity	1	0.6128	51.2	0.0201		0	0.5207	23.6	0.1349	high leverage low similarity	1	2	CC(=O)CCC1=CC=C(O)C=C1	DTXSID5044495	4-(4-Hydroxyphenyl)butan-2-one	NJGBTKGETPDVIK-UHFFFAOYSA-N
864	CC1=C(C)C(=O)C(C)=C(C)C1=O	CC1=C(C)C(=O)C(=C(C1=O)C)C	0.73	1	0	0.69	1.3544	5.195	2.04745	2.36572	3.29789	1.85085	3.23191	2.03739	1.66082	1.6371	1.97557	2.64362	1.56253	0.4948	25.6	0.0286		0	0.3966	17.9	0.0163	low similarity	1	0	0	0	no fragment overlap	0	0.1904	4.2	0.0263	out of domain	2	0.499	20.6	0.0851	low similarity	1	4	CC1=C(C)C(=O)C(C)=C(C)C1=O	DTXSID50200659	Duroquinone	WAMKWBHYPYBEJY-UHFFFAOYSA-N
865	CC1=CC(OCC2CO2)=CC=C1	Cc1cccc(c1)OCC1CO1	0.83	1.31	0	0.61	1.2888	5.599	1.90198	2.44714	3.21046	1.502	3.22682	1.83638	1.28935	1.2383	1.78244	2.56054	1.21446	0.7553	72.9	0.049		0	0.7056	54.8	0.1651	high leverage	1	0	0	0	no fragment overlap	0	0.537	39.3	0.0081		0	0.4632	17.7	0.1421	high leverage low similarity	1	2	CC1=CC(OCC2CO2)=CC=C1	DTXSID40862861	2-[(3-Methylphenoxy)methyl]oxirane	WYAFQPYCJBLWAS-UHFFFAOYSA-N
866	CCCOC(=O)C1=CC=CC=C1	CCCOC(=O)c1ccccc1	0.68	0.79	0	0.48	1.3544	5.749	3.30627	3.23462	4.27103	3.19995	4.12571	3.06539	3.02932	3.0176	2.99287	3.78052	2.95633	0.7592	73.6	0.0058		0	0.9737	99	0.081		0	0	0	0	no fragment overlap	0	0.7094	68.8	0.0508		0	0.8316	84.8	0.0598		0	0	CCCOC(=O)C1=CC=CC=C1	DTXSID4044878	Propyl benzoate	UDEWPOVQBGFNGE-UHFFFAOYSA-N
867	CCCC(=O)OC1=CC=CC=C1	CCCC(=O)Oc1ccccc1	0.7	0.99	0	0.54	1.3544	5.487	2.70461	2.97622	3.87321	2.58375	3.84431	2.60999	2.40212	2.3698	2.58547	3.35792	2.32913	0.6311	47.7	0.0086		0	0.1515	2.3	0.0037	out of domain	2	0	0	0	no fragment overlap	0	0.5828	46.7	0.0151		0	0.7607	68.4	0.0063		0	2	CCCC(=O)OC1=CC=CC=C1	DTXSID30195857	Phenyl butyrate	IGVPBCZDHMIOJH-UHFFFAOYSA-N
868	CC1=CC(C)=C(C=C1C)C(O)=O	Cc1cc(C(=O)O)c(cc1C)C	0.87	1.14	0.46	0.57	1.3544	5.992	2.52396	2.80092	2.21346	0.596052	2.30251	1.02979	0.445824	0.3749	2.16137	1.81082	0.455328	0.6025	42.3	0.0101		0	0.4558	23.4	0.0132	low similarity	1	0	0	0.0207	out of domain	2	0.7058	68.1	0.0788		0	0.5286	24.4	0.0621	low similarity	1	4	CC1=CC(C)=C(C=C1C)C(O)=O	DTXSID2074293	2,4,5-Trimethylbenzoic acid	QENJZWZWAWWESF-UHFFFAOYSA-N
869	COC(=O)CCC1=CC=CC=C1	COC(=O)CCc1ccccc1	0.72	1.08	0	0.64	1.3544	5.519	2.24647	2.56172	3.47893	1.95515	3.42021	2.12909	1.76542	1.728	2.10887	2.82172	1.67973	0.7633	74.1	0.0109		0	0.5576	33.8	0.015		0	0	0	0	no fragment overlap	0	0.6068	49.9	0.0156		0	0.6816	49.7	0.0328		0	0	COC(=O)CCC1=CC=CC=C1	DTXSID2059271	Benzenepropanoic acid, methyl ester	RPUSRLKKXPQSGP-UHFFFAOYSA-N
870	OC(=O)CCCC1=CC=CC=C1	OC(=O)CCCc1ccccc1	0.78	1.22	0.57	0.61	1.3544	5.728	2.13984	2.56262	1.59392	-0.217148	1.77811	0.358688	-0.332776	-0.4412	1.87067	1.18162	-0.312472	0.76	73.7	0.008		0	0.8306	75.3	0.0135		0	0.6645	77.2	0.0308		0	0.5381	39.5	0.0146		0	0.5529	27.5	0.099		0	0	OC(=O)CCCC1=CC=CC=C1	DTXSID2037631	4-Phenylbutyric acid	OBKXEAXTFZPCHS-UHFFFAOYSA-N
871	CC1=C(C)C(C)=C(C=C1)C(O)=O	OC(=O)c1ccc(c(c1C)C)C	0.87	1.14	0.46	0.51	1.3544	6.016	2.74128	3.04992	2.4213	0.891852	2.54791	1.26439	0.742224	0.6695	2.40377	2.10002	0.762528	0.7104	63.7	0.0125		0	0.4558	23.4	0.0132	low similarity	1	0	0	0.0207	out of domain	2	0.5447	40.7	0.022		0	0.5652	29.4	0.0627		0	3	CC1=C(C)C(C)=C(C=C1)C(O)=O	DTXSID80148111	2,3,4-Trimethylbenzoic acid	HDIJZFORGDBEKL-UHFFFAOYSA-N
872	CC(CC1=CC=CC=C1)N(C)CC1=CC=CO1	CN(C(Cc1ccccc1)C)Cc1ccco1	1.05	1.29	0	1.08	1.9484	7.736	2.81722	3.26442	4.35366	2.41107	4.17979	2.53347	2.06676	2.0984	2.65759	3.42732	2.02061	0.434	18.7	0.0306	low similarity	1	0.7819	69.9	0.0189		0	0	0	0	no fragment overlap	0	0.1203	1	0.1774	out of domain	2	0.4663	18	0.0862	low similarity	1	4	CC(CC1=CC=CC=C1)N(C)CC1=CC=CO1	DTXSID1057903	d-Furfenorex	DLGIIZAHQPTVCJ-UHFFFAOYSA-N
873	[O-][N+](=O)C1=CN=CN1CCN1CCOCC1	O=N(=O)c1cncn1CCN1CCOCC1	1.28	2.24	0	1.52	1.6058	7.637	-0.908512	0.06429	1.00212	-2.74384	0.742656	-1.32558	-3.13053	-3.1815	-1.29845	-0.81441	-3.254	0.7056	63.2	0.0892		0	0.5818	36.9	0.0351		0	0	0	0	no fragment overlap	0	0.6482	57.2	0.0515		0	0.1872	2.4	0.2286	out of domain structural outlier	2	2	[O-][N+](=O)C1=CN=CN1CCN1CCOCC1	DTXSID1057795	Nimorazole	MDJFHRLTPRPZLY-UHFFFAOYSA-N
874	CC(NCC(C)(C)CNC(C)C(C)=NO)C(C)=NO	CC(C(=NO)C)NCC(CNC(C(=NO)C)C)(C)C	1.16	1.11	0.76	1.65	2.3709	8.767	2.42928	2.49114	1.64657	-0.918178	1.39329	-0.262832	-1.21609	-1.19085	1.93302	0.502595	-1.18024	0.4691	22.9	0.0924	low similarity	1	0.2698	8.5	0.1667	high leverage low similarity	1	0.2802	40.9	0.0768	high leverage	1	0.3539	14.5	0.0543	low similarity	1	0.413	14	0.1144	high leverage low similarity	1	5	CC(NCC(C)(C)CNC(C)C(C)=NO)C(C)=NO	DTXSID1057614	Exametazime	BPNZYADGDZPRTK-DKTDWWBYSA-N
875	CC(=O)NC1=CC=CC=C1	CC(=O)Nc1ccccc1	1	1.35	0.49	0.68	1.1137	5.061	0.862547	1.39939	0.569438	-1.41225	0.694084	-0.478976	-1.5648	-1.64925	0.552781	0.012835	-1.59311	0.5432	31.7	0.0344		0	0.7694	67.8	0.1037	high leverage	1	0.2639	39.5	0.1739	structural outlier	2	0.5356	39.1	0.0436		0	0.2239	3.8	0.0126	out of domain	2	5	CC(=O)NC1=CC=CC=C1	DTXSID2022543	Acetanilide	FZERHIULMFGESH-UHFFFAOYSA-N
876	NC(=O)CC1=CC=CC=C1	NC(=O)Cc1ccccc1	1.01	1.26	0.39	0.7	1.1137	5.187	0.992627	1.35278	0.930298	-0.977854	0.936384	-0.130476	-1.1461	-1.20545	0.593081	0.287535	-1.19811	0.59	38.8	0.0145		0	0.5502	33.2	0.0142		0	0.058	4.5	0.0316	out of domain	2	0.2141	5.6	0.0106	low similarity	1	0.2007	2.8	0.0155	out of domain	2	5	NC(=O)CC1=CC=CC=C1	DTXSID1059282	Benzeneacetamide	LSBDFXRDZJMBSC-UHFFFAOYSA-N
877	NC1=CC=CC2=C1OCC2	Nc1cccc2c1OCC2	1.2	1.26	0.27	0.66	1.0481	5.481	1.12055	1.3636	1.30837	-0.484102	1.20279	0.331612	-0.705074	-0.72085	0.565053	0.643755	-0.771978	0.6064	43.3	0.0191		0	0.3918	17.4	0.017	low similarity	1	0	0	0.012	out of domain	2	0.3994	20.2	0.0106	low similarity	1	0.6015	34.6	0.0371		0	4	NC1=CC=CC2=C1OCC2	DTXSID10510307	2,3-Dihydro-1-benzofuran-7-amine	UHHZGSLXPQGPJL-UHFFFAOYSA-N
878	CCCCCCCCCCCC(=O)OC=C	CCCCCCCCCCCC(=O)OC=C	0.12	0.57	0	0.52	2.1126	7.224	5.93999	5.91833	7.20778	6.40811	7.22333	5.35805	6.2759	6.2235	6.06344	6.89913	6.28361	0.2749	7.6	0.0174	low similarity	1	0.9358	94.8	0.0033		0	0	0	0	no fragment overlap	0	0.7492	75.7	0.0147		0	0.8466	87.5	0.0113		0	1	CCCCCCCCCCCC(=O)OC=C	DTXSID7074953	Dodecanoic acid, ethenyl ester	GLVVKKSPKXTQRB-UHFFFAOYSA-N
879	CCCCCCCCCCOC(=O)C(C)=C	CCCCCCCCCCOC(=O)C(=C)C	0.19	0.51	0	0.5	2.1126	7.258	6.10821	6.03683	7.32452	6.66211	7.32353	5.56785	6.5165	6.4839	6.20514	7.07583	6.52761	0.6364	48.5	0.019		0	0.7625	65.1	0.0046		0	0	0	0	no fragment overlap	0	0.7468	75	0.0368		0	0.7271	59.9	0.0112		0	0	CCCCCCCCCCOC(=O)C(C)=C	DTXSID6024915	Decyl methacrylate	GTBGXKPAKVYEKJ-UHFFFAOYSA-N
880	CCCC(=O)OCCC(C)CCC=C(C)C	CCCC(=O)OCCC(CCC=C(C)C)C	0.22	0.68	0	0.56	2.1126	7.218	5.64431	5.78543	6.99432	6.10411	7.04883	5.15675	5.9462	5.8987	5.82444	6.68013	5.95621	0.7093	63.7	0.0102		0	0.7128	56.4	0.0056		0	0	0	0	no fragment overlap	0	0.6981	67.5	0.0255		0	0.6471	43	0.036		0	0	CCCC(=O)OCCC(C)CCC=C(C)C	DTXSID5047405	Citronellyl butyrate	XQPZQXTWYZAXAK-UHFFFAOYSA-N
881	CCCCCCCCCCC=COC(C)=O	CCCCCCCCCCC=COC(=O)C	0.24	0.58	0	0.46	2.1126	7.264	6.15009	6.21803	7.41198	6.78071	7.47883	5.68395	6.6224	6.5885	6.31544	7.24473	6.64621	0.6059	43.3	0.0295		0	0.738	60.5	0.0074		0	0	0	0	no fragment overlap	0	0.6278	53.7	0.0226		0	0.7186	58	0.0193		0	0	CCCCCCCCCCC=COC(C)=O	DTXSID501016213	1-Dodecen-1-ol, acetate	MAAMIILYYYQTQW-UHFFFAOYSA-N
882	CCCCCCCCC=CCCCC(O)=O	CCCCCCCCC=CCCCC(=O)O	0.28	0.85	0.57	0.58	2.1126	7.585	5.39082	5.57613	4.95249	3.63491	5.19653	3.15515	3.5497	3.4288	5.35904	4.77743	3.65821	0.7312	68	0.0146		0	0.68	51.1	0.0039		0	0.6645	77.2	0.0308		0	0.6967	67.1	0.1028		0	0.688	50.9	0.1219	high leverage	1	1	CCCCCCCCC=CCCCC(O)=O	DTXSID20972270	Tetradec-5-enoic acid	AFGUVBVUFZMJMX-UHFFFAOYSA-N
883	CCCCC=CCCCCCCOC(C)=O	CCCCC=CCCCCCCOC(=O)C	0.2	0.69	0	0.63	2.1126	7.311	5.4287	5.48543	6.77025	5.72661	6.75863	4.85395	5.5721	5.5218	5.53024	6.32493	5.56921	0.8136	83.6	0.0301		0	0.8729	83.5	0.01		0	0	0	0	no fragment overlap	0	0.7936	82.4	0.1464	high leverage	1	0.7848	74.3	0.0343		0	1	CCCCC=CCCCCCCOC(C)=O	DTXSID10894972	7-Dodecen-1-yl acetate	MUZGQHWTRUVFLG-UHFFFAOYSA-N
884	CCCCCC(=O)CCC(=O)CCCCC	CCCCCC(=O)CCC(=O)CCCCC	0.39	1.25	0	1.01	2.1126	7.642	3.47043	3.93973	5.16336	3.06061	5.11703	2.86515	2.8437	2.7662	3.55314	4.19083	2.80801	0.265	7.3	0.3095	structural outlier	2	0.1376	1.7	0.0331	out of domain	2	0	0	0	no fragment overlap	0	0.3925	19.2	0.1214	low similarity	1	0.785	74.3	0.0241		0	5	CCCCCC(=O)CCC(=O)CCCCC	DTXSID10506402	Tetradecane-6,9-dione	FNRBESAVUXLPQB-UHFFFAOYSA-N
885	C1=CC2=CN=CN=C2N=C1	c1cnc2c(c1)cncn2	1.26	1.23	0	0.81	0.9621	5.623	0.547751	0.486105	1.47165	-0.510482	1.05567	0.369392	-0.778134	-0.74845	-0.243127	0.395555	-0.928098	0.399	15.5	0.0543	low similarity	1	0.4599	23.7	0.0468	low similarity	1	0	0	0	no fragment overlap	0	0.4261	23.3	0.0759	low similarity	1	0.2507	4.8	0.0873	out of domain	2	5	C1=CC2=CN=CN=C2N=C1	DTXSID90342547	Pyrido[2,3-d]pyrimidine	UDJFFSGCRRMVFH-UHFFFAOYSA-N
886	C1=CC=C2N=NN=CC2=C1	c1ccc2c(c1)nnnc2	1.34	1.8	0	0.68	0.9621	5.833	0.282851	1.0087	1.55615	-0.764782	1.48707	0.268192	-1.06583	-1.09975	-0.184727	0.654155	-1.1607	0.4121	16.6	0.21	high leverage low similarity	1	0.5114	29.1	0.2363	structural outlier	2	0	0	0	no fragment overlap	0	0.4366	24.7	0.3067	structural outlier	2	0.375	11.4	0.0947	low similarity	1	6	C1=CC=C2N=NN=CC2=C1	DTXSID80235393	Benzotriazine	OWQPOVKKUWUEKE-UHFFFAOYSA-N
887	C1=CC2=NC=NC=C2N=C1	c1cnc2c(c1)ncnc2	1.26	1.23	0	0.81	0.9621	5.623	0.547751	0.486105	1.47165	-0.510482	1.05567	0.369392	-0.778134	-0.74845	-0.243127	0.395555	-0.928098	0.399	15.5	0.0543	low similarity	1	0.4599	23.7	0.0468	low similarity	1	0	0	0	no fragment overlap	0	0.4261	23.3	0.0759	low similarity	1	0.2507	4.8	0.0873	out of domain	2	5	C1=CC2=NC=NC=C2N=C1	DTXSID70591455	Pyrido[3,2-d]pyrimidine	BWESROVQGZSBRX-UHFFFAOYSA-N
888	CC(=O)C1=CC=CC=C1N	CC(=O)c1ccccc1N	1.21	1.42	0.13	0.68	1.1137	5.491	1.01355	1.56978	1.83114	-0.019654	1.80338	0.737924	-0.278098	-0.29425	0.683881	1.15734	-0.352106	0.5746	36.6	0.3844	structural outlier	2	0.8083	73.1	0.0134		0	0	0	0.1135	out of domain structural outlier	2	0.6393	55.9	0.0188		0	0.5613	28.6	0.0286		0	4	CC(=O)C1=CC=CC=C1N	DTXSID4052213	2'-Aminoacetophenone	GTDQGKWDWVUKTI-UHFFFAOYSA-N
889	N#CN=NC1=CC=CC=C1	N#CN=Nc1ccccc1	0.53	1.59	0.05	0.59	1.0277	5.15	0.744857	1.30648	1.92009	-0.486634	1.94446	0.248804	-0.602158	-0.76015	0.482701	0.957835	-0.705226	0.5686	35.6	0.2325	structural outlier	2	0.4332	21	0.0394	low similarity	1	0.2134	32.2	0.011		0	0.7334	72.1	0.0227		0	0.2422	4.5	0.0712	out of domain	2	5	N#CN=NC1=CC=CC=C1	DTXSID10502883	(E)-Phenyldiazene-1-carbonitrile	QGWQTKPYQSONBC-MDZDMXLPSA-N
890	SC1=CC=CC=C1	Sc1ccccc1	0.96	0.92	0	0.3	0.8799	4.267	1.96317	2.16859	2.84493	1.91414	2.81537	2.18505	1.73675	1.73415	1.69319	2.54394	1.63794	0.6054	43.2	0.0075		0	0.4664	24.3	0.0435	low similarity	1	0	0	0	no fragment overlap	0	0.4575	27.1	0.0661		0	0.671	47.4	0.0155		0	1	SC1=CC=CC=C1	DTXSID7026811	Benzenethiol	RMVRSNDYEFQCLF-UHFFFAOYSA-N
891	S1C=CC=CC=C1	C1=CC=CC=CS1	1.13	0.77	0	0.32	0.8799	4.333	2.13405	2.17219	2.89619	2.20014	2.77907	2.43155	1.98965	2.03775	1.76389	2.64565	1.88654	0.5117	27.9	0.1124	high leverage	1	0.5556	33.6	0.0498		0	0	0	0	no fragment overlap	0	0.4451	25.8	0.0241		0	0.6149	37	0.2565	structural outlier	2	3	S1C=CC=CC=C1	DTXSID10498494	Thiepine	BISQTCXKVNCDDA-UHFFFAOYSA-N
892	CC[Si](CC)(CC)C1=CC2=C(C=C1)N=CC=C2	CC[Si](c1ccc2c(c1)cccn2)(CC)CC	1.3	0.9	0	0.39	2.1354	8.248	6.41845	7.02787	7.70966	7.51943	7.90883	6.56871	7.11628	7.2304	6.5826	8.01727	7.21475	0.4594	21.8	0.3825	structural outlier	2	0.8803	84.7	0.0097		0	0	0	0	no fragment overlap	0	0.6174	52	0.0535		0	0.7062	54.8	0.043		0	2	CC[Si](CC)(CC)C1=CC2=C(C=C1)N=CC=C2	DTXSID10497386	6-(Triethylsilyl)quinoline	JPRJBOWDHJZZQT-UHFFFAOYSA-N
893	C1=CC=C(C=C1)C1=CC=C(C=C1)C1=CC=CC=C1	c1ccc(cc1)c1ccc(cc1)c1ccccc1	2.07	1.53	0	0.41	1.932	9.592	5.54888	6.3955	6.7836	6.03146	6.90564	5.68704	5.46422	5.6275	5.24806	6.9499	5.58884	0.3368	11.3	0.0318	low similarity	1	0.3713	15.9	0.0115	low similarity	1	0	0	0	no fragment overlap	0	0.5145	36	0.0325		0	0.0449	0.1	0.1012	out of domain	2	4	C1=CC=C(C=C1)C1=CC=C(C=C1)C1=CC=CC=C1	DTXSID6029121	1,1':4',1''-Terphenyl	XJKSTNDFUHDPQJ-UHFFFAOYSA-N
894	C1=CC=C(C=C1)C1=CC(=CC=C1)C1=CC=CC=C1	c1cc(cc(c1)c1ccccc1)c1ccccc1	1.97	1.28	0	0.41	1.932	9.445	5.83817	6.375	6.92773	6.37346	6.94314	5.89854	5.83572	6.0135	5.44306	7.0769	5.94384	0.3436	11.9	0.131	high leverage low similarity	1	0.4429	22.4	0.0155	low similarity	1	0	0	0	no fragment overlap	0	0.5145	36	0.0325		0	0.0961	0.5	0.081	out of domain	2	4	C1=CC=C(C=C1)C1=CC(=CC=C1)C1=CC=CC=C1	DTXSID2029117	1,1':3',1''-Terphenyl	YJTKZCDBKVTVBY-UHFFFAOYSA-N
895	C1=CC=C(C=C1)C1=CC=CC=C1C1=CC=CC=C1	c1ccc(cc1)c1ccccc1c1ccccc1	2.07	1.53	0	0.41	1.932	9.027	5.30593	6.3955	6.66495	6.03146	6.90564	5.68704	5.46422	5.6275	5.24806	6.9499	5.58884	0.3368	11.3	0.0318	low similarity	1	0.3713	15.9	0.0115	low similarity	1	0	0	0	no fragment overlap	0	0.5145	36	0.0325		0	0.3443	9.8	0.0758	low similarity	1	3	C1=CC=C(C=C1)C1=CC=CC=C1C1=CC=CC=C1	DTXSID1049697	o-Terphenyl	OIAQMFOKAXHPNH-UHFFFAOYSA-N
896	OC1=CC=CC2=C3C=CC=CC3=CC=C12	Oc1cccc2c1ccc1c2cccc1	2.16	1.63	0.41	0.39	1.5131	8.751	4.0319	4.71326	3.77367	2.5803	3.91319	2.97401	2.10633	2.21035	3.3479	3.88191	2.24172	0.6435	50.1	0.0194		0	0.4253	20.3	0.1146	high leverage low similarity	1	0	0	0.0044	out of domain	2	0.5495	41.8	0.0078		0	0.6334	40.4	0.0208		0	3	OC1=CC=CC2=C3C=CC=CC3=CC=C12	DTXSID90872758	1-Hydroxyphenanthrene	GTBXZWADMKOZQJ-UHFFFAOYSA-N
897	OC1=CC2=C(C=CC=C2)C2=CC=CC=C12	Oc1cc2ccccc2c2c1cccc2	2.24	1.45	0.41	0.39	1.5131	8.751	4.2857	4.76386	3.89967	2.9451	3.95539	3.25701	2.45893	2.60075	3.5111	4.05391	2.58852	0.6423	49.9	0.1704	high leverage	1	0.653	47.1	0.0076		0	0	0	0.0044	out of domain	2	0.5495	41.8	0.0078		0	0.6334	40.4	0.0208		0	3	OC1=CC2=C(C=CC=C2)C2=CC=CC=C12	DTXSID9047592	9-Phenanthrol	DZKIUEHLEXLYKM-UHFFFAOYSA-N
898	OC1=CC2=CC=C3C=CC=CC3=C2C=C1	Oc1ccc2c(c1)ccc1c2cccc1	2.24	1.45	0.62	0.38	1.5131	8.649	4.23854	4.75495	3.20015	2.209	3.35369	2.64301	1.75653	1.87495	3.4591	3.47001	1.92152	0.6065	43.4	0.3451	structural outlier	2	0.653	47.1	0.0076		0	0	0	0.1461	out of domain structural outlier	2	0.4391	25	0.0066		0	0.6582	45.3	0.0224		0	4	OC1=CC2=CC=C3C=CC=CC3=C2C=C1	DTXSID8052722	Phenanthren-2-ol	YPWLZGITFNGGKW-UHFFFAOYSA-N
899	O=C1CC=CC2=CC3=CC=CC=C3C=C12	O=C1CC=Cc2c1cc1ccccc1c2	2.01	1.54	0	0.48	1.5131	8.105	3.64432	4.38176	4.78671	3.7042	4.80179	3.87531	3.19943	3.33595	3.2178	4.66751	3.24252	0.3148	10	0.0434	low similarity	1	0.1878	3.8	0.0097	out of domain	2	0	0	0	no fragment overlap	0	0.6986	67.6	0.0382		0	0.5881	32.6	0.0317		0	3	O=C1CC=CC2=CC3=CC=CC=C3C=C12	DTXSID60595129	Anthracen-1(2H)-one	MRVNKBNZHOHVER-UHFFFAOYSA-N
900	OC1=C2C=CC=CC2=CC2=CC=CC=C12	Oc1c2ccccc2cc2c1cccc2	2.38	1.45	0.41	0.4	1.5131	8.777	4.26238	4.78256	3.87133	3.005	3.92849	3.33831	2.48793	2.65525	3.4917	4.07991	2.62132	0.4105	16.5	0.1578	high leverage low similarity	1	0.653	47.1	0.0076		0	0	0	0.0044	out of domain	2	0.3454	14	0.0096	low similarity	1	0.4164	14.1	0.0291	low similarity	1	5	OC1=C2C=CC=CC2=CC2=CC=CC=C12	DTXSID50200952	Anthranol	AUKRYONWZHRJRE-UHFFFAOYSA-N
901	OC1=CC2=C3C=CC=CC3=CC=C2C=C1	Oc1ccc2c(c1)c1ccccc1cc2	2.24	1.45	0.62	0.38	1.5131	8.649	4.23854	4.75495	3.20015	2.209	3.35369	2.64301	1.75653	1.87495	3.4591	3.47001	1.92152	0.6065	43.4	0.3451	structural outlier	2	0.653	47.1	0.0076		0	0	0	0.1461	out of domain structural outlier	2	0.4391	25	0.0066		0	0.6582	45.3	0.0224		0	4	OC1=CC2=C3C=CC=CC3=CC=C2C=C1	DTXSID3052723	3-Hydroxyphenanthrene	NGPOABOEXMDQBT-UHFFFAOYSA-N
902	OC1=CC=CC2=C1C1=CC=CC=C1C=C2	Oc1cccc2c1c1ccccc1cc2	2.16	1.63	0.41	0.39	1.5131	8.751	4.0319	4.71326	3.77367	2.5803	3.91319	2.97401	2.10633	2.21035	3.3479	3.88191	2.24172	0.6435	50.1	0.0194		0	0.4253	20.3	0.1146	high leverage low similarity	1	0	0	0.0044	out of domain	2	0.5495	41.8	0.0078		0	0.6334	40.4	0.0208		0	3	OC1=CC=CC2=C1C1=CC=CC=C1C=C2	DTXSID30227324	4-Hydroxyphenanthrene	SIMYIUXARJLHEA-UHFFFAOYSA-N
903	O=C1C=C(CN=N1)N1CCOCC1	O=C1N=NCC(=C1)N1CCOCC1	1.35	1.76	0	1.58	1.3064	6.277	-1.74507	-1.32398	-0.180214	-3.54989	-0.697952	-1.98267	-3.90226	-3.8884	-2.36367	-2.08318	-4.10563	0.5673	35.4	0.0329		0	0.5146	29.3	0.0557		0	0	0	0	no fragment overlap	0	0.3137	11.6	0.2442	high leverage low similarity	1	0.6367	41.2	0.1138	high leverage	1	2	O=C1C=C(CN=N1)N1CCOCC1	DTXSID10502242	5-(Morpholin-4-yl)pyridazin-3(2H)-one	ZWPTWKSYFNUPFR-UHFFFAOYSA-N
904	NC1=CC=C(O)C2=C1C(=O)C1=CC=CC=C1C2=O	Oc1ccc(c2c1C(=O)c1ccccc1C2=O)N	2.23	2.32	0.68	0.95	1.6873	10.162	2.10495	2.99797	1.37813	-1.49707	1.42504	-0.203004	-1.99044	-1.96945	1.11705	0.702915	-1.84747	0.4934	25.4	0.0472		0	0.2589	7.9	0.0217	low similarity	1	0.0792	11.1	0.0162	low similarity	1	0.6708	61.2	0.0744		0	0.3601	10.5	0.0622	low similarity	1	3	NC1=CC=C(O)C2=C1C(=O)C1=CC=CC=C1C2=O	DTXSID1059440	9,10-Anthracenedione, 1-amino-4-hydroxy-	AQXYVFBSOOBBQV-UHFFFAOYSA-N
905	CC1=CC(=CC=C1)C(N)=O	Cc1cccc(c1)C(=O)N	1.01	1.16	0.39	0.61	1.1137	5.204	1.45144	1.73528	1.30807	-0.366154	1.32348	0.340424	-0.530498	-0.57955	1.04068	0.793335	-0.571306	0.5541	33.1	0.0171		0	0.587	37.7	0.0058		0	0.058	4.5	0.0316	out of domain	2	0.8379	87.2	0.0107		0	0.628	39.6	0.0113		0	2	CC1=CC(=CC=C1)C(N)=O	DTXSID50210798	m-Toluamide	WGRPQCFFBRDZFV-UHFFFAOYSA-N
906	CC(=O)C1=CC=C(N)C=C1	CC(=O)c1ccc(cc1)N	1.16	1.42	0.27	0.66	1.1137	5.467	1.04703	1.59769	1.4191	-0.483654	1.45178	0.337724	-0.708498	-0.74965	0.695581	0.805835	-0.758506	0.8602	92	0.1547	high leverage	1	0.8083	73.1	0.0134		0	0	0	0.012	out of domain	2	0.6684	61.1	0.0187		0	0.5989	34.3	0.0275		0	3	CC(=O)C1=CC=C(N)C=C1	DTXSID6052669	4-Aminoacetophenone	GPRYKVSEZCQIHD-UHFFFAOYSA-N
907	O=C=NC1=CC=CC2=CC=CC=C12	O=C=Nc1cccc2c1cccc2	1.49	1.4	0	0.74	1.2988	6.904	1.91183	2.22384	3.01651	1.2705	2.78722	1.82378	0.907448	0.9678	1.32194	2.26444	0.841656	0.6225	45.9	0.1166	high leverage	1	0.7119	56	0.0059		0	0	0	0	no fragment overlap	0	0.1549	2.5	0.0113	out of domain	2	0.6028	34.8	0.0307		0	3	O=C=NC1=CC=CC2=CC=CC=C12	DTXSID9058949	1-Isocyanatonaphthalene	BDQNKCYCTYYMAA-UHFFFAOYSA-N
908	O1C=CC2=CC3=CC=CC=C3N=C12	c1ccc2c(c1)nc1c(c2)cco1	1.89	1.34	0	0.2	1.2332	7.058	3.76755	4.37656	4.69039	4.04506	4.76382	4.11966	3.60907	3.7304	3.34302	4.82396	3.64298	0.3064	9.5	0.2476	structural outlier	2	0.4974	27.6	0.0989	high leverage	1	0	0	0	no fragment overlap	0	0.3966	19.8	0.1341	high leverage low similarity	1	0.4009	13	0.2985	structural outlier	2	6	O1C=CC2=CC3=CC=CC=C3N=C12	DTXSID80483054	Furo[2,3-b]quinoline	HOQIASNSOZAUEZ-UHFFFAOYSA-N
909	O=C1NC2=C3C1=CC=CC3=CC=C2	O=c1[nH]c2c3c1cccc3ccc2	1.9	1.46	0.3	0.56	1.2332	7.253	2.3862	2.80406	2.41354	0.954456	2.35162	1.64486	0.557072	0.6424	1.65732	2.10466	0.580584	0.5881	38.6	0.1729	high leverage	1	0.6767	50.5	0.0092		0	0.2074	23.3	0.0262	low similarity	1	0.3241	12.4	0.0217	low similarity	1	0.6132	36.8	0.0511		0	3	O=C1NC2=C3C1=CC=CC3=CC=C2	DTXSID5059610	Benz[cd]indol-2(1H)-one	GPYLCFQEKPUWLD-UHFFFAOYSA-N
910	O1C=NC2=C1C1=CC=CC=C1C=C2	c1ccc2c(c1)c1ocnc1cc2	1.67	1.51	0	0.28	1.2332	6.742	3.11597	3.93466	4.23463	3.19346	4.38232	3.41536	2.79997	2.862	2.84402	4.19936	2.81918	0.1993	4.1	0.0345	out of domain	2	0.5566	33.7	0.0736		0	0	0	0	no fragment overlap	0	0.4125	21.4	0.0811	low similarity	1	0.4073	13.3	0.1093	low similarity	1	4	O1C=NC2=C1C1=CC=CC=C1C=C2	DTXSID10568742	Naphtho[2,1-d][1,3]oxazole	BVVBQOJNXLFIIG-UHFFFAOYSA-N
911	OC(=O)C1=CC(=NC=C1)C(F)(F)F	OC(=O)c1ccnc(c1)C(F)(F)F	0.48	1.05	0.46	0.63	1.0846	4.44	1.12629	1.29963	0.819624	-1.08843	0.869672	-0.382808	-1.11838	-1.2568	0.821798	0.15213	-1.18295	0.2736	7.6	0.021	low similarity	1	0.1876	3.8	0.0196	out of domain	2	0	0	0.0207	out of domain	2	0.5781	45.9	0.0286		0	0.5292	24.4	0.0793	low similarity	1	6	OC(=O)C1=CC(=NC=C1)C(F)(F)F	DTXSID10563696	2-(Trifluoromethyl)pyridine-4-carboxylic acid	BZFGKBQHQJVAHS-UHFFFAOYSA-N
912	S=C1NCCN1	S=C1NCCN1	0.96	1.16	0.28	1.02	0.7428	4	-1.35485	-1.46346	-1.23357	-3.71378	-1.6241	-2.26914	-3.84431	-3.8928	-2.10664	-2.56586	-4.03786	0.4292	18.2	0.0213	low similarity	1	0.3533	14.6	0.0143	low similarity	1	0.2802	40.9	0.5089	structural outlier	2	0.3218	12.2	0.0486	low similarity	1	0.3169	8.2	0.0435	low similarity	1	6	S=C1NCCN1	DTXSID5020601	Ethylene thiourea	PDQAZBWRQCGBEV-UHFFFAOYSA-N
913	NC(=S)N1CC1	NC(=S)N1CC1	1.05	1.61	0.27	0.81	0.7428	3.599	-1.43548	-0.59136	-0.889078	-3.32688	-0.811104	-1.87504	-3.49021	-3.5862	-1.61834	-1.79986	-3.62146	0.4967	25.8	0.0552		0	0.1847	3.5	0.3407	out of domain structural outlier	2	0	0	0.012	out of domain	2	0.2276	6.5	0.0189	low similarity	1	0.5166	23.1	0.1521	high leverage low similarity	1	6	NC(=S)N1CC1	DTXSID10560781	Aziridine-1-carbothioamide	UDIUIXIBBPOQKL-UHFFFAOYSA-N
914	NCCI	NCCI	0.88	0.66	0.17	0.69	0.7484	3.481	0.298774	-0.03428	0.515006	-0.872228	0.173388	-0.090832	-0.985136	-0.9806	-0.293908	-0.30108	-1.16419	0.5029	26.9	0.0211		0	0.492	27	0.0146		0	0.8347	87.5	0.0271		0	0.6598	59.3	0.0826		0	0.6798	49.3	0.0368		0	0	NCCI	DTXSID10536022	2-Iodoethan-1-amine	DIOZLZOUTWUWIQ-UHFFFAOYSA-N
915	CC1=CC=C(C=C1)S(Cl)(=O)=O	Cc1ccc(cc1)S(=O)(=O)Cl	1.01	1.52	0	0.7	1.2606	6.152	1.46521	2.01793	2.77838	0.716748	2.71499	1.29011	0.460676	0.4163	1.15298	1.94263	0.382772	0.4544	21.3	0.0215	low similarity	1	0.5945	38.3	0.021		0	0	0	0	no fragment overlap	0	0.717	69.7	0.0168		0	0.5454	26.4	0.031		0	1	CC1=CC=C(C=C1)S(Cl)(=O)=O	DTXSID1052660	p-Toluenesulfonyl chloride	YYROPELSRYBVMQ-UHFFFAOYSA-N
916	OC1=CC2=CC=CC=C2C=C1C(=O)NC1=CC=CC=C1	O=C(c1cc2ccccc2cc1O)Nc1ccccc1	2.49	2.06	0.89	0.85	2.0083	10.905	3.87185	4.79781	2.4465	0.320314	2.65356	1.19782	-0.226382	-0.13805	3.01178	2.33837	0.016946	0.4486	20.5	0.0413	low similarity	1	0.6218	42.4	0.1072	high leverage	1	0.1929	22.8	0.1782	structural outlier	2	0.5769	45.7	0.0414		0	0.3272	8.6	0.0323	low similarity	1	5	OC1=CC2=CC=CC=C2C=C1C(=O)NC1=CC=CC=C1	DTXSID1052618	3-Hydroxy-2-naphthanilide	JFGQHAHJWJBOPD-UHFFFAOYSA-N
917	S=C(N1C=CN=C1)N1C=CN=C1	S=C(n1cncc1)n1cncc1	1.88	2.43	0	1.53	1.2254	7.038	-2.38525	-1.27693	-0.599044	-4.38657	-0.917672	-2.41379	-4.86542	-4.848	-2.9795	-2.41223	-5.01805	0.1578	3.3	0.185	out of domain	2	0.4003	18.2	0.0494	low similarity	1	0	0	0	no fragment overlap	0	0.3466	14	0.0686	low similarity	1	0.5496	27.1	0.1157	high leverage	1	5	S=C(N1C=CN=C1)N1C=CN=C1	DTXSID70210614	1,1'-Thiocarbonylbis(imidazole)	RAFNCPHFRHZCPS-UHFFFAOYSA-N
918	S=C1N=NNN1C1=CC=CC=C1	S=c1nn[nH]n1c1ccccc1	1.71	1.91	0.68	0.84	1.2254	7.16	0.658514	1.39707	-0.182424	-2.78707	-0.094572	-1.35809	-3.09722	-3.1383	-0.079798	-0.84893	-3.04965	0.3316	11	0.1514	high leverage low similarity	1	0.2553	7.8	0.1078	high leverage low similarity	1	0.172	21.3	0.2222	structural outlier	2	0.484	31.6	0.091		0	0.5255	23.9	0.1833	high leverage low similarity	1	5	S=C1N=NNN1C1=CC=CC=C1	DTXSID1052589	1-Phenyltetrazole-5-thiol	GGZHVNZHFYCSEV-UHFFFAOYSA-N
919	CCCCCCCCP(=O)(CCCCCCCC)CCCCCCCC	CCCCCCCCP(=O)(CCCCCCCC)CCCCCCCC	0.06	0.11	0	1.02	3.7535	12.894	11.2563	10.5046	12.6752	12.1844	12.3484	9.67482	11.8773	11.9545	11.1978	12.2546	12.0322	0.7416	70.3	0.0047		0	0.3517	14.4	0.0009	low similarity	1	0	0	0	no fragment overlap	0	0.1541	2.5	0.3218	out of domain structural outlier	2	0.5298	24.4	0.0802	low similarity	1	4	CCCCCCCCP(=O)(CCCCCCCC)CCCCCCCC	DTXSID1052537	Trioctylphosphine oxide	ZMBHCYHQLYEYDV-UHFFFAOYSA-N
920	CC1=CC=CC=C1C(N)=O	NC(=O)c1ccccc1C	0.91	1.16	0.39	0.63	1.1137	5.228	1.39276	1.60929	1.24551	-0.542754	1.23168	0.176224	-0.685298	-0.75175	0.944881	0.643935	-0.733706	0.5053	27.2	0.2011	high leverage	1	0.587	37.7	0.0058		0	0.058	4.5	0.0316	out of domain	2	0.8016	83.4	0.0113		0	0.57	30	0.012		0	3	CC1=CC=CC=C1C(N)=O	DTXSID6025569	2-Methylbenzamide	XXUNIGZDNWWYED-UHFFFAOYSA-N
921	CC(CC1=CC=CC=C1)N(C)C	CC(N(C)C)Cc1ccccc1	0.72	0.8	0	0.82	1.5207	5.716	2.50577	2.51343	3.67997	2.29981	3.45562	2.34386	2.09672	2.10775	2.30369	2.91239	1.99123	0.4976	25.9	0.0229		0	0.9556	97.9	0.0124		0	0	0	0	no fragment overlap	0	0.2338	6.8	0.3448	structural outlier	2	0.7783	73	0.0174		0	2	CC(CC1=CC=CC=C1)N(C)C	DTXSID40860201	N,N-Dimethylamphetamine	OBDSVYOSYSKVMX-UHFFFAOYSA-N
922	CCC(C)=CCCC(C)=CC#N	N#CC=C(CCC=C(CC)C)C	0.52	0.78	0.05	0.42	1.5863	5.795	4.09703	4.34291	5.11872	4.26285	5.20582	3.83508	4.1085	4.07125	4.15542	4.89677	4.08451	0.7019	62.6	0.0425		0	0.3698	15.8	0.0136	low similarity	1	0.2134	32.2	0.011		0	0.4068	20.7	0.1049	low similarity	1	0.5451	26.4	0.0455		0	2	CCC(C)=CCCC(C)=CC#N	DTXSID1052296	3,7-Dimethylnona-2,6-dienenitrile	DHJVLXVXNFUSMU-UHFFFAOYSA-N
924	OC1=C(Br)C=C(Br)C=C1	Brc1ccc(c(c1)Br)O	1.28	0.98	0.41	0.23	1.1251	6.121	3.43442	3.48596	2.88245	1.99766	2.92693	2.25055	1.78495	1.79475	2.80586	2.8893	1.81936	0.5287	29.9	0.2716	structural outlier	2	0.6311	43.8	0.0156		0	0	0	0.0044	out of domain	2	0.5328	38.7	0.0027		0	0.4841	19.4	0.0157	low similarity	1	5	OC1=C(Br)C=C(Br)C=C1	DTXSID1052290	2,4-Dibromophenol	FAXWFCTVSHEODL-UHFFFAOYSA-N
925	ClC1=C(Cl)C(Cl)=C2OC3=C(OC2=C1)C(Cl)=C(Cl)C(Cl)=C3Cl	Clc1c(Cl)cc2c(c1Cl)Oc1c(O2)c(Cl)c(c(c1Cl)Cl)Cl	2.76	1.55	0	0.28	2.1898	12.116	7.6758	8.27399	8.62587	8.35768	8.61624	7.6724	7.60841	7.8997	6.92467	9.10079	7.82628	0.4954	25.6	0.3745	structural outlier	2	0.7051	54.7	0.1291	high leverage	1	0	0	0	no fragment overlap	0	0.64	56	0.2261	high leverage	1	0.3843	12.1	0.0801	low similarity	1	5	ClC1=C(Cl)C(Cl)=C2OC3=C(OC2=C1)C(Cl)=C(Cl)C(Cl)=C3Cl	DTXSID1052034	1,2,3,4,6,7,8-Heptachlorodibenzodioxin	WCLNVRQZUKYVAI-UHFFFAOYSA-N
926	CCC(Cl)Br	CCC(Br)Cl	0.45	0.4	0	0.06	0.8287	3.12	2.90777	2.78473	3.60313	3.33865	3.62358	3.12342	3.2976	3.26155	2.81163	3.57188	3.18739	0.467	22.7	0.0143	low similarity	1	0.4255	20.4	0.009	low similarity	1	0	0	0	no fragment overlap	0	0.6227	53.2	0.0323		0	0.2395	4.4	0.0125	out of domain	2	4	CCC(Cl)Br	DTXSID50956144	1-Bromo-1-chloropropane	HYOAGWAIGJXNQH-UHFFFAOYNA-N
927	ClCCCBr	ClCCCBr	0.54	0.83	0	0.18	0.8287	3.367	1.99368	2.28674	2.9484	2.09485	3.06008	2.21992	2.0199	1.94775	1.97913	2.73158	1.91319	0.659	53.3	0.0252		0	0.7297	58.7	0.0664		0	0	0	0	no fragment overlap	0	0.6296	54.1	0.0759		0	0.6906	51.5	0.0092		0	0	ClCCCBr	DTXSID1051565	1-Bromo-3-chloropropane	MFESCIUQSIBMSM-UHFFFAOYSA-N
928	[O-][N+](=O)C1=CN=CN=C1	O=N(=O)c1cncnc1	0.89	1.5	0	0.69	0.8084	4.662	-0.202596	0.17822	0.957716	-1.36503	0.794188	-0.341932	-1.53974	-1.6215	-0.675408	-0.11588	-1.69399	0.5886	38.6	0.0123		0	0.5501	33.2	0.0246		0	0	0	0	no fragment overlap	0	0.7825	80.7	0.0153		0	0.397	12.9	0.0582	low similarity	1	1	[O-][N+](=O)C1=CN=CN=C1	DTXSID50452878	5-nitropyrimidine	NOYDQGFVFOQSAJ-UHFFFAOYSA-N
929	[O-][N+](=O)C1=NC=CC=N1	O=N(=O)c1ncccn1	0.89	1.31	0	0.63	0.8084	4.348	0.137284	0.44432	1.22758	-0.750028	1.07569	0.118768	-0.918436	-0.9773	-0.273408	0.31012	-1.07139	0.5886	38.6	0.0123		0	0.5591	34.1	0.0118		0	0	0	0	no fragment overlap	0	0.6118	50.9	0.0156		0	0.4153	14.1	0.0418	low similarity	1	1	[O-][N+](=O)C1=NC=CC=N1	DTXSID10515271	2-Nitropyrimidine	UQOKRDJILZMZKU-UHFFFAOYSA-N
930	CSC1=CC2=C(OC=C2)C=C1	CSc1ccc2c(c1)cco2	1.37	1.27	0	0.15	1.2097	6.232	3.62694	4.27158	4.65409	3.89593	4.8281	3.86854	3.57976	3.61415	3.42876	4.73283	3.59461	0.6869	59.9	0.0101		0	0.4821	26.3	0.0877	high leverage	1	0	0	0	no fragment overlap	0	0.4405	25.1	0.0704		0	0.6926	52	0.0706		0	1	CSC1=CC2=C(OC=C2)C=C1	DTXSID10515175	5-(Methylsulfanyl)-1-benzofuran	IFCRAVZTHDYHAJ-UHFFFAOYSA-N
931	OC(=O)CC(S)C(O)=O	OC(=O)CC(C(=O)O)S	0.66	1.76	0.92	0.92	0.9845	5.056	-0.934475	-0.406175	-2.43196	-5.74939	-2.27336	-3.98976	-5.75753	-6.00175	-1.53502	-3.50152	-5.77401	0.4585	21.7	0.0297	low similarity	1	0.4136	19.4	0.0604	low similarity	1	0.213	24.1	0.0829	high leverage low similarity	1	0.4645	28.2	0.1211		0	0.5604	28.6	0.2348	structural outlier	2	5	OC(=O)CC(S)C(O)=O	DTXSID20861615	(+/-)-Mercaptosuccinic acid	NJRXVEJTAYWCQJ-UHFFFAOYSA-N
932	OC(=O)CSCC(O)=O	OC(=O)CSCC(=O)O	0.64	1.73	0.92	0.86	0.9845	5.267	-0.594445	-0.163075	-2.16385	-5.41879	-2.02426	-3.73666	-5.42103	-5.66675	-1.27042	-3.20133	-5.42901	0.4912	24.9	0.0229	low similarity	1	0.507	28.8	0.0324		0	0.213	24.1	0.0829	high leverage low similarity	1	0.5421	40.2	0.2572	high leverage	1	0.4832	19.2	0.2372	structural outlier	2	5	OC(=O)CSCC(O)=O	DTXSID1051432	Thiodiglycolic acid	UVZICZIVKIMRNE-UHFFFAOYSA-N
933	NCC(=O)C1=CC=CC=C1	NCC(=O)c1ccccc1	1.01	1.31	0.17	0.94	1.1137	5.557	0.292827	0.405085	0.907598	-1.42225	0.618484	-0.444176	-1.6296	-1.66405	-0.321719	-0.243065	-1.75751	0.59	38.8	0.0145		0	0.0972	0.8	0.0053	out of domain	2	0.8347	87.5	0.0271		0	0.7457	74.3	0.0596		0	0.2494	4.7	0.0702	out of domain	2	4	NCC(=O)C1=CC=CC=C1	DTXSID80210206	Phenacylamine	HEQOJEGTZCTHCF-UHFFFAOYSA-N
934	CC1=C(NC=O)C=CC=C1	O=CNc1ccccc1C	0.96	1.49	0.38	0.82	1.1137	5.46	0.373517	0.814985	0.454928	-1.95745	0.427484	-0.885276	-2.1244	-2.21795	-0.088019	-0.452865	-2.19011	0.2384	5.8	0.0238	low similarity	1	0.7538	63.5	0.0256		0	0	0	1.0914	leverage > 1	3	0.3842	17.7	0.3486	structural outlier	2	0.6067	35.5	0.069		0	6	CC1=C(NC=O)C=CC=C1	DTXSID6059108	Formamide, N-(2-methylphenyl)-	ZXTLGJAARBNQGK-UHFFFAOYSA-N
935	CNC(C)(C)CC1=CC=CC=C1	CNC(Cc1ccccc1)(C)C	0.79	0.8	0.22	0.56	1.5207	5.581	3.30512	3.56974	3.78462	2.81341	3.85282	2.73646	2.63272	2.62435	3.26779	3.54048	2.61203	0.5086	27.4	0.0057		0	0.9556	97.9	0.0124		0	0.038	2.2	0.1788	out of domain structural outlier	2	0.4153	21.8	0.048	low similarity	1	0.6252	39	0.0187		0	3	CNC(C)(C)CC1=CC=CC=C1	DTXSID4023256	Mephentermine	RXQCGGRTAILOIN-UHFFFAOYSA-N
936	O=C1C2=C(CC3=C1C=CC=C3)C=CC=C2	O=C1c2ccccc2Cc2c1cccc2	1.57	1.41	0	0.36	1.5131	7.716	4.07435	4.70226	5.20162	4.171	5.27329	4.12081	3.76813	3.83875	3.7458	5.1063	3.80872	0.1126	2.9	0.0363	out of domain	2	0.4247	20.3	0.0082	low similarity	1	0	0	0	no fragment overlap	0	0.2439	7.3	0.1781	high leverage low similarity	1	0.5628	29	0.0184		0	4	O=C1C2=C(CC3=C1C=CC=C3)C=CC=C2	DTXSID1049431	Anthrone	RJGDLRCDCYRQOQ-UHFFFAOYSA-N
937	OC1=CC=C(C=C1)C1=CC(=O)C2=C(O1)N=CC=C2	Oc1ccc(cc1)c1cc(=O)c2c(o1)nccc2	1.95	2.02	0.7	1.03	1.6873	9.979	2.16966	2.56777	1.2115	-1.68067	1.06564	-0.461804	-2.10104	-2.09125	0.995049	0.324715	-1.99547	0.7525	72.4	0.0552		0	0.4633	24	0.1304	high leverage low similarity	1	0.4938	63	0.2206	structural outlier	2	0.4097	21	0.1299	low similarity	1	0.561	28.6	0.3252	structural outlier	2	6	OC1=CC=C(C=C1)C1=CC(=O)C2=C(O1)N=CC=C2	DTXSID30469727	2-(4-Hydroxyphenyl)-4H-pyrano[2,3-b]pyridin-4-one	PFUPOMZTYDYNTE-UHFFFAOYSA-N
938	C1=NC2=CC=CC3=C2C1=CC=C3	c1cc2C=Nc3c2c(c1)ccc3	1.86	1.5	0	0.58	1.1745	6.816	1.98542	2.53452	3.04124	1.61061	2.92264	2.21104	1.17967	1.28385	1.42649	2.59417	1.14259	0.2832	7.9	0.139	high leverage low similarity	1	0.6039	39.9	0.0089		0	0	0	0	no fragment overlap	0	0.2506	7.7	0.2735	structural outlier	2	0.5482	27	0.0318		0	3	C1=NC2=CC=CC3=C2C1=CC=C3	DTXSID30622916	Benzo[cd]indole	UTCMYCAFVUUNBK-UHFFFAOYSA-N
939	OC(=O)CNC(=O)C1C(=O)N(CCC2CC2)C2=CC=C(F)C=C2C1=O	OC(=O)CNC(=O)C1C(=O)N(CCC2CC2)c2c(C1=O)cc(cc2)F	2.24	2.8	0.8	1.79	2.3879	11.833	0.915529	2.2817	0.557106	-3.67692	0.558628	-1.95709	-4.26017	-4.25975	0.162427	-0.859655	-4.1127	0.459	21.8	0.588	structural outlier	2	0.2648	8.2	0.0798	low similarity	1	0.142	17.4	0.0393	low similarity	1	0.4498	26.5	0.0848		0	0.1585	1.7	0.2368	out of domain structural outlier	2	6	OC(=O)CNC(=O)C1C(=O)N(CCC2CC2)C2=CC=C(F)C=C2C1=O	DTXSID10715754	N-[1-(2-Cyclopropylethyl)-6-fluoro-4-hydroxy-2-oxo-1,2-dihydroquinoline-3-carbonyl]glycine	TYHRZQVUPPODPT-UHFFFAOYSA-N
940	CCCCCCCCCCCCCCCCOC(=O)C=CC1=CC=C(O)C=C1	CCCCCCCCCCCCCCCCOC(=O)C=Cc1ccc(cc1)O	1.14	1.4	0.53	0.81	3.4836	14.211	9.98231	10.5041	10.0334	8.67659	10.2825	7.29127	8.21246	8.241	9.77667	10.0871	8.55443	0.8219	84.7	0.0626		0	0.5617	34.5	0.0293		0	0.1056	14.3	0.0437	low similarity	1	0.7222	70.4	0.065		0	0.5614	28.7	0.2462	structural outlier	2	3	CCCCCCCCCCCCCCCCOC(=O)C=CC1=CC=C(O)C=C1	DTXSID10710961	Hexadecyl 3-(4-hydroxyphenyl)prop-2-enoate	UYRIBRFIGLHCHE-UHFFFAOYSA-N
941	CCCCCC(O)C=CC=CCC=CCCCCCCC(O)=O	CCCCCC(C=CC=CCC=CCCCCCCC(=O)O)O	0.74	1.35	0.88	1.13	2.9307	10.898	6.12873	6.68534	5.20259	3.02971	5.48362	2.72086	2.77422	2.68625	6.02839	4.79948	3.00763	0.4933	25.4	0.0501		0	0.4727	25.2	0.0145		0	0.5927	70.8	0.0395		0	0.5407	40.1	0.1156		0	0.5636	29.1	0.171	high leverage	1	1	CCCCCC(O)C=CC=CCC=CCCCCCCC(O)=O	DTXSID80926552	15-Hydroxyicosa-8,11,13-trienoic acid	IUKXMNDGTWTNTP-FIQQHNBKNA-N
942	CCCCCC(=O)C=CC=CCCCCCCCCCC(O)=O	CCCCCC(=O)C=CC=CCCCCCCCCCC(=O)O	0.56	1.42	0.57	0.97	2.9307	11.146	6.74447	7.34004	6.79737	4.71991	7.05532	4.07246	4.45392	4.35375	6.72539	6.35799	4.66283	0.514	28.2	0.0744		0	0.4388	21.7	0.0126	low similarity	1	0.6645	77.2	0.0308		0	0.3617	15.2	0.0413	low similarity	1	0.6108	36.2	0.2231	structural outlier	2	4	CCCCCC(=O)C=CC=CCCCCCCCCCC(O)=O	DTXSID10694010	15-Oxoicosa-11,13-dienoic acid	QZCMHXPXGACWLJ-UHFFFAOYSA-N
943	FC1=C(Br)C=C2C=NNC2=C1	Brc1cc2cn[nH]c2cc1F	1.39	1.25	0.68	0.3	1.098	6.631	2.91761	3.0439	1.55543	0.15084	1.65706	0.81506	-0.04842	-0.0826	2.08204	1.4798	0.03016	0.202	4.3	0.065	out of domain	2	0.4856	26.6	0.0301		0	0.172	21.3	0.2222	structural outlier	2	0.5839	46.8	0.0032		0	0.3419	9.5	0.0727	low similarity	1	5	FC1=C(Br)C=C2C=NNC2=C1	DTXSID10676896	5-Bromo-6-fluoro-1H-indazole	ZNNFNEIFQIAWNY-UHFFFAOYSA-N
944	CCCCCC(C)OC(=O)COC1=CC=C(Cl)C2=CC=CN=C12	CCCCCC(OC(=O)COc1ccc(c2c1nccc2)Cl)C	1.5	1.51	0	0.99	2.5679	11.172	5.788	6.32059	7.3565	5.67348	7.22733	5.19121	5.15013	5.25625	5.46243	6.75995	5.2483	0.6458	50.5	0.0591		0	0.4399	22	0.0197	low similarity	1	0	0	0	no fragment overlap	0	0.4815	31.4	0.0658		0	0	0	0.0456	out of domain	2	3	CCCCCC(C)OC(=O)COC1=CC=C(Cl)C2=CC=CN=C12	DTXSID3041794	Cloquintocet-mexyl	COYBRKAVBMYYSF-UHFFFAOYSA-N
945	COC1=CC=CC=C1CNCCC1=CC(OC)=C(Cl)C=C1OC	COc1cc(Cl)c(cc1CCNCc1ccccc1OC)OC	1.78	2.06	0.14	1.36	2.5679	11.381	3.80067	4.8224	5.29019	2.62018	5.20913	2.89541	2.03743	2.11815	3.48603	4.30755	2.1301	0.5103	27.6	0.0998		0	0.6481	46.5	0.1535	high leverage	1	0.3963	51	0.042		0	0.2625	8.3	0.1695	high leverage low similarity	1	0.3051	7.5	0.1832	high leverage low similarity	1	3	COC1=CC=CC=C1CNCCC1=CC(OC)=C(Cl)C=C1OC	DTXSID10676790	2-(4-Chloro-2,5-dimethoxyphenyl)-N-[(2-methoxyphenyl)methyl]ethan-1-amine	FJFPOGCVVLUYAQ-UHFFFAOYSA-N
946	CCCCCCCCCCCCC(O)=O	CCCCCCCCCCCCC(=O)O	0.15	0.74	0.57	0.44	2.0147	7.181	5.61926	5.71464	5.08108	3.96013	5.3541	3.37704	3.91996	3.78185	5.59321	5.01708	4.02731	0.2475	6.4	0.0047	low similarity	1	0.7317	59.2	0.0033		0	0.6645	77.2	0.0308		0	0.9469	97.5	0.0111		0	0.8835	93.3	0.0914		0	1	CCCCCCCCCCCCC(O)=O	DTXSID4021684	Tridecanoic acid	SZHOJFHSIKHZHA-UHFFFAOYSA-N
947	CC(C)CCCCCCCCCC(O)=O	CC(CCCCCCCCCC(=O)O)C	0.15	0.74	0.57	0.44	2.0147	7.083	5.57712	5.71464	5.0605	3.96013	5.3541	3.37704	3.91996	3.78185	5.59321	5.01708	4.02731	0.2475	6.4	0.0047	low similarity	1	0.7317	59.2	0.0033		0	0.6645	77.2	0.0308		0	0.9469	97.5	0.0111		0	0.7463	64.6	0.1216	high leverage	1	2	CC(C)CCCCCCCCCC(O)=O	DTXSID1067099	Isotridecanoic acid	SIOLDWZBFABPJU-UHFFFAOYSA-N
948	OC(=O)C1=C(N=CN1)C(O)=O	OC(=O)c1[nH]cnc1C(=O)O	1.03	1.75	1.38	1.12	0.9669	6.057	-1.30516	-1.25785	-4.51069	-8.231	-4.53609	-5.93421	-8.24653	-8.46815	-2.5542	-5.72691	-8.21392	0.2905	8.2	0.0486	low similarity	1	0.3648	15.3	0.1071	high leverage low similarity	1	0.1781	21.4	0.1577	structural outlier	2	0.4492	26.4	0.0601		0	0.1916	2.6	0.413	out of domain structural outlier	2	6	OC(=O)C1=C(N=CN1)C(O)=O	DTXSID6060349	1H-Imidazole-4,5-dicarboxylic acid	ZEVWQFWTGHFIDH-UHFFFAOYSA-N
949	OC(=O)C1=C(O)N=C(O)N=C1	Oc1ncc(c(n1)O)C(=O)O	1.16	1.66	1.28	1.09	0.9669	5.961	-1.09804	-1.04536	-4.02745	-7.4565	-4.07729	-5.28701	-7.51363	-7.69005	-2.2939	-5.14761	-7.49092	0.6155	44.8	0.0244		0	0.1847	3.5	0.0295	out of domain	2	0.0432	3.3	0.0342	out of domain	2	0.3159	11.6	0.0313	low similarity	1	0.4369	15.4	0.1079	low similarity	1	6	OC(=O)C1=C(O)N=C(O)N=C1	DTXSID1066942	5-Pyrimidinecarboxylic acid, 1,2,3,4-tetrahydro-2,4-dioxo-	ZXYAAVBXHKCJJB-UHFFFAOYSA-N
950	OCCCN(CCC=C)N=O	OCCCN(CCC=C)N=O	0.58	1.49	0.36	1.07	1.3259	5.747	0.149429	0.478295	0.467966	-2.43968	0.344888	-1.38043	-2.55419	-2.69795	-0.269833	-0.833555	-2.64934	0.6563	53	0.0366		0	0.4653	24.2	0.0381	low similarity	1	0.4208	54.5	0.0196		0	0.7217	70.3	0.027		0	0.643	42.5	0.1232	high leverage	1	2	OCCCN(CCC=C)N=O	DTXSID80210367	3-Butenyl-(3-hydroxypropyl)nitrosamine	WPMAZWQMHMPBSL-UHFFFAOYSA-N
951	CCC(CC)C(=O)NC(N)=O	CCC(C(=O)NC(=O)N)CC	0.53	1.17	0.92	0.87	1.3259	5.423	1.05051	1.18119	-0.598474	-3.04948	-0.494912	-2.00223	-3.05179	-3.23055	0.553067	-1.35126	-3.03934	0.5727	36.2	0.0884		0	0.0814	0.5	0.0747	out of domain	2	0.0474	3.7	0.0741	out of domain	2	0.4734	29.8	0.4356	structural outlier	2	0.7185	58	0.0481		0	6	CCC(CC)C(=O)NC(N)=O	DTXSID8020460	Diethylacetylurea	JIOUJVPLJOQUFD-UHFFFAOYSA-N
952	OCCCCN(CC=C)N=O	OCCCCN(CC=C)N=O	0.58	1.59	0.36	0.82	1.3259	5.887	0.931129	1.5068	1.27237	-1.37518	1.34839	-0.521932	-1.49019	-1.65445	0.656167	0.299445	-1.53534	0.6563	53	0.0366		0	0.4304	20.9	0.0486	low similarity	1	0.4208	54.5	0.0196		0	0.6306	54.3	0.6244	structural outlier	2	0.629	39.6	0.0714		0	3	OCCCCN(CC=C)N=O	DTXSID20210366	4-Hydroxybutyl-(2-propenyl)nitrosamine	DGLIVTKBJCECAC-UHFFFAOYSA-N
953	CC1(C)C=[N+]([O-])C(C)(C)N1O	O=N1=CC(N(C1(C)C)O)(C)C	0.82	1.42	0.31	1.35	1.2603	4.534	-1.38856	-0.827885	-0.740328	-3.62873	-0.893404	-2.26094	-3.79686	-3.87705	-1.55516	-2.15354	-3.95481	0.4612	21.9	0.0774	low similarity	1	0.5012	28.1	0.0141		0	0	0	0.0086	out of domain	2	0.3695	16	0.9153	structural outlier	2	0.5012	20.8	0.0638	low similarity	1	6	CC1(C)C=[N+]([O-])C(C)(C)N1O	DTXSID20182276	2,2,5,5-Tetramethyl-1-imidazolidinol 3-oxide	KOMUEOBUFGLNFJ-UHFFFAOYSA-N
954	CC(C)CC(\N=C/N)C(O)=O	NC=NC(C(=O)O)CC(C)C	0.72	1.39	0.74	1.12	1.3259	5.226	-0.174501	0.248795	-1.02864	-3.83018	-0.989412	-2.51833	-3.91219	-4.05805	-0.534033	-2.07215	-3.95494	0.4877	24.5	0.0284	low similarity	1	0.447	22.7	0.0206	low similarity	1	0	0	0.0322	out of domain	2	0.36	15	0.32	structural outlier	2	0.5747	31.1	0.1005		0	6	CC(C)CC(\N=C/N)C(O)=O	DTXSID10665220	(E)-N-(Aminomethylidene)-L-leucine	UJZHQJDUENIDDH-LURJTMIESA-N
955	CCCCCCC(=O)OC1=CC=C2C(C)=CC(=O)OC2=C1	CCCCCCC(=O)Oc1ccc2c(c1)oc(=O)cc2C	1.17	2.34	0	1.09	2.2635	10.675	3.32538	4.45617	5.28599	2.13453	5.31262	2.45722	1.69441	1.62405	3.05456	4.12043	1.75417	0.5122	27.9	0.0935		0	0.1844	3.5	0.3837	out of domain structural outlier	2	0	0	0	no fragment overlap	0	0.3142	11.6	0.0592	low similarity	1	0.1307	0.9	0.2789	out of domain structural outlier	2	5	CCCCCCC(=O)OC1=CC=C2C(C)=CC(=O)OC2=C1	DTXSID1066362	4-Methylumbelliferyl heptanoate	FFNBFZWIBOIPIV-UHFFFAOYSA-N
956	CC(C)C1CCC(C)CCCC(C)CC1	CC1CCCC(C)CCC(CC1)C(C)C	0	0	0	0	2.1135	6.856	8.38162	8.07967	9.2902	9.83983	9.45032	7.96952	9.75621	9.74075	8.62875	9.75643	9.82437	0	0	0	no fragment overlap	0	0	0	0	no fragment overlap	0	0	0	0	no fragment overlap	0	0	0	0	no fragment overlap	0	0.5932	33.6	0.0944		0	0	CC(C)C1CCC(C)CCCC(C)CC1	DTXSID50880713	1,7-dimethyl-4-(1-methylethyl)cyclodecane	IBMAYSYTZAVZPY-UHFFFAOYSA-N
957	CCCCCCCCCCCCCC=C	CCCCCCCCCCCCCC=C	0.12	0.11	0	0.07	2.1791	7.067	8.23384	8.09656	9.24657	9.70398	9.43851	7.89903	9.58209	9.57865	8.54248	9.70191	9.65844	0.5931	40.1	0.0018		0	0.3517	14.4	0.0009	low similarity	1	0	0	0	no fragment overlap	0	0.6727	62.8	0.002		0	0.7774	72.9	0.0607		0	1	CCCCCCCCCCCCCC=C	DTXSID1065421	1-Pentadecene	PJLHTVIBELQURV-UHFFFAOYSA-N
958	O=NN1CCCCC1	O=NN1CCCCC1	0.49	1.19	0	0.53	0.9198	4.556	1.0094	1.14929	2.07647	0.142784	1.94874	0.700696	0.053608	-0.0602	0.631474	1.17339	-0.085524	0.5758	36.8	0.052		0	0.4982	27.7	0.0313		0	0	0	0	no fragment overlap	0	0.3849	17.8	0.0044	low similarity	1	0.6942	52.2	0.0603		0	1	O=NN1CCCCC1	DTXSID8021060	N-Nitrosopiperidine	UWSDONTXWQOZFN-UHFFFAOYSA-N
959	OC(=N)C1CCCN1	OC(=N)C1CCCN1	0.74	1.31	0.38	0.82	0.9198	4.438	-0.279442	-0.04871	-0.300708	-2.71472	-0.397964	-1.5428	-2.80459	-2.9221	-0.770626	-1.32211	-2.91912	0.5088	27.4	0.1827	high leverage	1	0.3931	17.5	0.0136	low similarity	1	0	0	0.0192	out of domain	2	0.3247	12.4	0.0136	low similarity	1	0.4435	15.9	0.0403	low similarity	1	6	OC(=N)C1CCCN1	DTXSID20973828	Pyrrolidine-2-carboximidic acid	VLJNHYLEOZPXFW-UHFFFAOYNA-N
960	O=CN1CCNCC1	O=CN1CCNCC1	0.77	1.75	0.14	1.25	0.9198	4.766	-2.1991	-1.80231	-1.17963	-4.65282	-1.50286	-2.9755	-4.80519	-4.9352	-2.76733	-2.97321	-5.01232	0.6123	44.3	0.0264		0	0.442	22.3	0.338	structural outlier	2	0.3963	51	0.042		0	0.2701	8.8	0.0451	low similarity	1	0.6138	36.8	0.6441	structural outlier	2	5	O=CN1CCNCC1	DTXSID1064790	1-Piperazinecarboxaldehyde	MSSDTZLYNMFTKN-UHFFFAOYSA-N
961	CCCCCCOC(Cl)=O	CCCCCCOC(=O)Cl	0.18	0.55	0	0.41	1.2917	4.575	3.23025	3.07778	4.2134	3.27109	4.13674	2.97398	3.22588	3.15075	3.14332	3.74044	3.12345	0.5824	37.7	0.0051		0	0.6508	46.9	0.0045		0	0	0	0	no fragment overlap	0	0.6518	57.9	0.0196		0	0.8383	86.1	0.0439		0	0	CCCCCCOC(Cl)=O	DTXSID1064110	Carbonochloridic acid, hexyl ester	KIWBRXCOTCXSSZ-UHFFFAOYSA-N
962	OCC(CO)(CO)NCC(O)=O	OCC(NCC(=O)O)(CO)CO	0.99	2.15	2.06	1.74	1.3043	6.726	-3.02976	-2.68079	-7.89035	-12.9887	-7.77512	-9.79596	-12.9453	-13.2689	-4.30674	-9.53613	-12.8431	0.4113	16.5	0.1474	high leverage low similarity	1	0.4358	21.3	0.0757	low similarity	1	0.0959	12.3	0.9806	structural outlier	2	0.2754	9.2	0.1582	high leverage low similarity	1	0.5619	28.8	0.1421	high leverage	1	6	OCC(CO)(CO)NCC(O)=O	DTXSID1063982	Glycine, N-[2-hydroxy-1,1-bis(hydroxymethyl)ethyl]-	SEQKRHFRPICQDD-UHFFFAOYSA-N
963	CS(=O)(=O)NS(C)(=O)=O	CS(=O)(=O)NS(=O)(=O)C	0.77	1.6	0	1.17	1.052	4.621	-1.43015	-0.8878	0.09469	-2.87734	-0.14766	-1.58346	-3.06268	-3.1549	-1.71054	-1.4567	-3.26416	0.2257	5.1	0.6833	structural outlier	2	0.0984	0.8	0.0496	out of domain	2	0	0	0	no fragment overlap	0	0.4722	29.6	0.0627		0	0.5596	28.6	0.3694	structural outlier	2	6	CS(=O)(=O)NS(C)(=O)=O	DTXSID1063803	Methanesulfonamide, N-(methylsulfonyl)-	ICTGBOFCIDHVPA-UHFFFAOYSA-N
964	NCC(N)C(O)=O	NC(C(=O)O)CN	0.7	1.27	0.79	1.56	0.8053	3.92	-3.34853	-3.69543	-4.66647	-8.38473	-5.1702	-6.10114	-8.39266	-8.53965	-4.38591	-6.63638	-8.59671	0.5392	31.2	0.0602		0	0.4022	18.3	0.0218	low similarity	1	0	0	0.2986	out of domain structural outlier	2	0.2476	7.6	0.208	high leverage low similarity	1	0.6709	47.4	0.0998		0	4	NCC(N)C(O)=O	DTXSID90863308	3-Aminoalanine	PECYZEOJVXMISF-UHFFFAOYSA-N
965	CN(CCO)N=O	CN(N=O)CCO	0.55	1.37	0.33	0.92	0.8053	4.176	-1.08865	-1.00253	-0.960108	-3.79413	-1.179	-2.41614	-3.83926	-3.99485	-1.70441	-2.31848	-4.00271	0.8114	83	0.0813		0	0.6123	41.1	0.0377		0	0.296	43.7	0.034		0	0.242	7.3	0.0244	low similarity	1	0.5826	32.1	0.0573		0	1	CN(CCO)N=O	DTXSID5021045	N-Nitrosomethyl-(2-hydroxyethyl) amine	GFOKXZBYAVRDMO-UHFFFAOYSA-N
966	CN(C)C1=CC=C(C=C1)N1C(=O)N=NC1=O	CN(c1ccc(cc1)N1C(=O)N=NC1=O)C	1.89	1.92	0	1.39	1.559	8.565	0.27744	0.70535	1.69941	-1.30388	1.19398	-0.07662	-1.80826	-1.7136	-0.60623	0.15295	-1.90742	0.6564	53	0.1669	high leverage	1	0.7413	61.1	0.1618	high leverage	1	0	0	0	no fragment overlap	0	0.3133	11.6	0.2518	high leverage low similarity	1	0.4126	13.9	1.0993	leverage > 1	3	6	CN(C)C1=CC=C(C=C1)N1C(=O)N=NC1=O	DTXSID10721239	4-[4-(Dimethylamino)phenyl]-3H-1,2,4-triazole-3,5(4H)-dione	AVUQGOKVXPENDG-UHFFFAOYSA-N
967	C=COCC1CCC(COC(=O)CCCC(=O)OCC2CCC(COC=C)CC2)CC1	C=COCC1CCC(CC1)COC(=O)CCCC(=O)OCC1CCC(CC1)COC=C	0.72	1.51	0	1.52	3.5941	13.292	7.34424	7.9418	9.54042	7.15218	9.41481	6.06033	6.67199	6.69465	7.44243	8.46115	6.80774	0.339	11.4	0.4202	structural outlier	2	0.2441	6.5	0.0187	low similarity	1	0	0	0	no fragment overlap	0	0.4665	28.6	0.0883		0	0.2614	5.2	0.6302	structural outlier	2	5	C=COCC1CCC(COC(=O)CCCC(=O)OCC2CCC(COC=C)CC2)CC1	DTXSID1073105	Pentanedioic acid, bis[[4-[(ethenyloxy)methyl]cyclohexyl]methyl] ester	SDNBHBGJJPWRJG-UHFFFAOYSA-N
968	ClC1=C(Cl)C(Cl)=C(C=C1)C1=C(Cl)C(Cl)=C(Cl)C(Cl)=C1Cl	Clc1ccc(c(c1Cl)Cl)c1c(Cl)c(Cl)c(c(c1Cl)Cl)Cl	2.45	1.92	0	0.09	2.3034	10.835	7.53254	9.35597	9.13085	8.95127	9.78279	8.10827	8.24736	8.4336	7.80414	10.1028	8.52371	0.8599	91.9	0.0241		0	0.8256	74.7	0.0111		0	0	0	0	no fragment overlap	0	0.8859	92	0.0058		0	0.6948	52.4	0.0362		0	0	ClC1=C(Cl)C(Cl)=C(C=C1)C1=C(Cl)C(Cl)=C(Cl)C(Cl)=C1Cl	DTXSID1074171	2,2',3,3',4,4',5,6-Octachlorobiphenyl	JAHJITLFJSDRCG-UHFFFAOYSA-N
969	ClC1=CC(=C(Cl)C(Cl)=C1Cl)C1=C(Cl)C(Cl)=C(Cl)C=C1Cl	Clc1cc(Cl)c(c(c1c1cc(Cl)c(c(c1Cl)Cl)Cl)Cl)Cl	2.45	1.92	0	0.07	2.3034	10.716	7.55037	9.43897	9.17346	9.04987	9.86459	8.18647	8.34616	8.5318	7.88494	10.1992	8.62611	0.8844	94.9	0.0194		0	0.8256	74.7	0.0111		0	0	0	0	no fragment overlap	0	0.9506	98.1	0.0065		0	0.8457	87.3	0.0909		0	0	ClC1=CC(=C(Cl)C(Cl)=C1Cl)C1=C(Cl)C(Cl)=C(Cl)C=C1Cl	DTXSID3074157	2,2',3,3',4,4',5,6'-Octachlorobiphenyl	BQFCCUSDZLKBJG-UHFFFAOYSA-N
970	CC1Cc2ccc(C(=O)NC(Cc3ccccc3)C(O)=O)c(O)c2C(=O)O1	CC1OC(=O)c2c(C1)ccc(c2O)C(=O)NC(C(=O)O)Cc1ccccc1	2.38	2.72	1.13	1.77	2.6658	13.303	2.33977	3.47839	0.826682	-3.29614	0.860356	-1.71138	-3.88813	-3.8779	1.33395	-0.36031	-3.6382	0.5799	37.3	0.0755		0	0.4059	18.7	0.0421	low similarity	1	0.1383	17.4	0.0359	low similarity	1	0.3644	15.5	0.5776	structural outlier	2	0.1335	1	0.1275	out of domain	2	6	CC1Cc2ccc(C(=O)NC(Cc3ccccc3)C(O)=O)c(O)c2C(=O)O1	DTXSID1075301	Ochratoxin B	DAEYIVCTQUFNTM-ABAIWWIYSA-N
971	ClC1=CC2=C(C=C1Cl)C1=C(O2)C(Cl)=C(Cl)C(Cl)=C1Cl	Clc1cc2c(cc1Cl)oc1c2c(Cl)c(c(c1Cl)Cl)Cl	2.34	2.19	0	-0.08	2.0087	11.415	7.27752	8.79633	8.62448	7.90025	9.14268	7.31972	7.2495	7.36395	7.03053	9.32859	7.51839	0.605	43	0.1535	high leverage	1	0.7517	63.2	0.284	structural outlier	2	0	0	0	no fragment overlap	0	0.6278	53.7	0.1804	high leverage	1	0.2395	4.4	0.0382	out of domain	2	6	ClC1=CC2=C(C=C1Cl)C1=C(O2)C(Cl)=C(Cl)C(Cl)=C1Cl	DTXSID6029915	1,2,3,4,7,8-Hexachlorodibenzofuran	LVYBAQIVPKCOEE-UHFFFAOYSA-N
972	ClC1=C(Cl)C2=C(C=C1)C1=C(O2)C(Cl)=C(Cl)C(Cl)=C1Cl	Clc1ccc2c(c1Cl)oc1c2c(Cl)c(c(c1Cl)Cl)Cl	2.34	2.19	0	-0.07	2.0087	11.517	7.28688	8.75483	8.6121	7.85095	9.10178	7.28062	7.2001	7.31485	6.99013	9.28039	7.46719	0.605	43	0.1535	high leverage	1	0.7517	63.2	0.284	structural outlier	2	0	0	0	no fragment overlap	0	0.5947	47.9	0.1799	high leverage	1	0.6868	50.7	0.0466		0	4	ClC1=C(Cl)C2=C(C=C1)C1=C(O2)C(Cl)=C(Cl)C(Cl)=C1Cl	DTXSID1075270	Dibenzofuran, 1,2,3,4,6,7-hexachloro-	SNWFMKXFMVHBKD-UHFFFAOYSA-N
973	C1=CC2=CC3=CC=CC=C3N=C2C=C1	c1ccc2c(c1)nc1c(c2)cccc1	2.22	1.13	0	0.29	1.4133	7.649	4.44132	4.89327	5.27684	5.03641	5.24666	4.93542	4.51162	4.72955	3.94913	5.53571	4.56085	0.5574	33.6	0.2096	high leverage	1	0.7208	57.5	0.037		0	0	0	0	no fragment overlap	0	0.4648	28.3	0.0822		0	0.6461	42.9	0.0271		0	1	C1=CC2=CC3=CC=CC=C3N=C2C=C1	DTXSID8059766	Acridine	DZBUGLKDJFMEHC-UHFFFAOYSA-N
974	C1=CC2=CC3=CC=CN=C3C=C2C=C1	c1ccc2c(c1)cc1c(c2)cccn1	2.19	1.3	0	0.53	1.4133	7.812	3.44371	3.86906	4.38087	3.54421	4.22976	3.76892	3.01852	3.21615	2.83223	4.24062	3.03185	0.5415	31.4	0.1168	high leverage	1	0.6684	49.5	0.0121		0	0	0	0	no fragment overlap	0	0.5553	42.6	0.1208		0	0.5018	20.9	0.032	low similarity	1	2	C1=CC2=CC3=CC=CN=C3C=C2C=C1	DTXSID60891496	Benzo[g]quinoline	RFQDDXWZZVRLKO-UHFFFAOYSA-N
975	C1=CC=C2C(=C1)C=NC1=CC=CC=C21	c1ccc2c(c1)cnc1c2cccc1	2.08	1.3	0	0.37	1.4133	7.889	4.02882	4.48576	4.93784	4.24721	4.87316	4.29992	3.74732	3.92035	3.46213	4.95352	3.78505	0.5404	31.3	0.1705	high leverage	1	0.6684	49.5	0.0121		0	0	0	0	no fragment overlap	0	0.4517	26.6	0.0253		0	0.5587	28.3	0.0262		0	1	C1=CC=C2C(=C1)C=NC1=CC=CC=C21	DTXSID3074288	Phenanthridine	RDOWQLZANAYVLL-UHFFFAOYSA-N
976	C1=CC=C2C(C=CC3=C2C=CC=N3)=C1	c1ccc2c(c1)ccc1c2cccn1	1.92	1.3	0	0.48	1.4133	7.889	3.64932	3.96047	4.56604	3.58011	4.40726	3.73222	3.11432	3.26185	2.99373	4.33852	3.12585	0.3894	15	0.0508	low similarity	1	0.6684	49.5	0.0121		0	0	0	0	no fragment overlap	0	0.5393	39.8	0.0561		0	0.5587	28.3	0.0262		0	1	C1=CC=C2C(C=CC3=C2C=CC=N3)=C1	DTXSID2024585	Benzo(f)quinoline	HCAUQPZEWLULFJ-UHFFFAOYSA-N
977	C1=CC=C2C(C=CC3=CC=CN=C23)=C1	c1ccc2c(c1)ccc1c2nccc1	1.92	1.3	0	0.48	1.4133	7.889	3.64932	3.96047	4.56604	3.58011	4.40726	3.73222	3.11432	3.26185	2.99373	4.33852	3.12585	0.3894	15	0.0508	low similarity	1	0.6684	49.5	0.0121		0	0	0	0	no fragment overlap	0	0.5393	39.8	0.0561		0	0.5587	28.3	0.0262		0	1	C1=CC=C2C(C=CC3=CC=CN=C23)=C1	DTXSID1075199	Benzo[h]quinoline	WZJYKHNJTSNBHV-UHFFFAOYSA-N
978	CC(C)(C1=CC=C(O)C=C1)C1=CC(I)=C(O)C=C1	Oc1ccc(cc1)C(c1ccc(c(c1)I)O)(C)C	2.22	1.9	0.94	0.67	2.1225	10.555	4.83418	5.89363	3.31675	1.60195	3.7335	2.1063	1.11555	1.16975	4.28252	3.54718	1.39875	0.5095	27.5	0.0701		0	0.3362	11.9	0.0398	low similarity	1	0	0	0.0482	out of domain	2	0	0	0.0804	out of domain	2	0.3633	10.7	0.161	high leverage low similarity	1	6	CC(C)(C1=CC=C(O)C=C1)C1=CC(I)=C(O)C=C1	DTXSID10750746	4-[2-(4-Hydroxyphenyl)propan-2-yl]-2-iodophenol	UTSRSZPCDQMREH-UHFFFAOYSA-N
979	CCCCCCCCCCCCCCCCCCCCC1CCCCC1	CCCCCCCCCCCCCCCCCCCCC1CCCCC1	0.26	0.18	0	0	3.6634	13.023	14.5149	14.4524	15.7909	16.8388	16.1377	13.4346	16.5066	16.5765	14.9176	16.8167	16.8421	0.6786	58.3	0.003		0	0.5193	29.6	0.0021		0	0	0	0	no fragment overlap	0	0	0	0	no fragment overlap	0	0.6946	52.4	0.0727		0	0	CCCCCCCCCCCCCCCCCCCCC1CCCCC1	DTXSID1075064	Cyclohexane, eicosyl-	PSPNTGGVAYLSJO-UHFFFAOYSA-N
980	OCCOC1=CC(O)=C(O)C=C1	OCCOc1ccc(c(c1)O)O	1.19	1.65	1.07	1.09	1.233	6.56	-0.14727	0.09655	-2.26738	-5.41216	-2.28024	-3.65954	-5.54112	-5.6771	-1.08961	-3.28165	-5.50874	0.6893	60.2	0.0153		0	0.5498	33.2	0.2925	structural outlier	2	0.5009	63.3	0.0735	high leverage	1	0.4	20.2	0.0283	low similarity	1	0.4355	15.3	0.0367	low similarity	1	5	OCCOC1=CC(O)=C(O)C=C1	DTXSID90602355	4-(2-Hydroxyethoxy)benzene-1,2-diol	PHQLJJDZSBOVQD-UHFFFAOYSA-N
981	C=CC(=O)OCCOC(=O)C=C	C=CC(=O)OCCOC(=O)C=C	0.38	1.03	0	0.89	1.2986	4.708	0.971266	1.15653	2.30666	0.285888	2.13215	0.722272	0.176656	0.0898	0.859418	1.21863	0.020932	0.3609	12.9	0.025	low similarity	1	0.3903	17.3	0.0183	low similarity	1	0	0	0	no fragment overlap	0	0.5646	44	0.0888		0	0.4821	19.2	0.0394	low similarity	1	3	C=CC(=O)OCCOC(=O)C=C	DTXSID9044615	Ethylene acrylate	KUDUQBURMYMBIJ-UHFFFAOYSA-N
982	OC(=O)C1CC=CCC1C(O)=O	OC(=O)C1CC=CCC1C(=O)O	0.74	1.57	0.92	0.85	1.233	5.785	0.48728	0.94225	-1.05443	-3.88456	-0.86944	-2.54644	-3.93372	-4.131	-0.05431	-1.85425	-3.90414	0.5791	37.2	0.0728		0	0.3693	15.8	0.0577	low similarity	1	0.213	24.1	0.0829	high leverage low similarity	1	0.4959	33.2	0.1576	high leverage	1	0.3004	7.4	0.2994	structural outlier	2	5	OC(=O)C1CC=CCC1C(O)=O	DTXSID80861676	4-Cyclohexene-1,2-dicarboxylic acid	ILUAAIDVFMVTAU-UHFFFAOYSA-N
984	CCOC1=C(OCC)C(=O)C1=O	CCOC1=C(C(=O)C1=O)OCC	0.35	0.29	0	1.14	1.233	4.309	0.8225	-0.09295	1.67021	-0.02726	0.96386	0.36866	-0.10232	-0.0935	0.19559	0.23205	-0.35174	0.1532	3.3	0.016	out of domain	2	0.3906	17.3	0.1245	high leverage low similarity	1	0	0	0	no fragment overlap	0	0.4072	20.7	0.0544	low similarity	1	0.611	36.2	0.4664	structural outlier	2	6	CCOC1=C(OCC)C(=O)C1=O	DTXSID30200334	Squaric acid diethyl ester	DFSFLZCLKYZYRD-UHFFFAOYSA-N
985	OC(=O)C1=C(CCCC1)C(O)=O	OC(=O)C1=C(CCCC1)C(=O)O	0.68	1.44	0.92	0.72	1.233	5.825	1.13628	1.46765	-0.51563	-3.07206	-0.31904	-1.93504	-3.10282	-3.2979	0.57109	-1.16585	-3.05874	0.4409	19.2	0.0239	low similarity	1	0.409	19.1	0.0159	low similarity	1	0.213	24.1	0.0829	high leverage low similarity	1	0.5066	34.7	0.0304		0	0.4734	18.6	0.2397	structural outlier	2	5	OC(=O)C1=C(CCCC1)C(O)=O	DTXSID10921878	Cyclohex-1-ene-1,2-dicarboxylic acid	UFDHBDMSHIXOKF-UHFFFAOYSA-N
986	COC(=CC(O)=O)C(=O)C(C)=C	COC(=CC(=O)O)C(=O)C(=C)C	0.84	1.24	0.46	1.15	1.2986	5.223	-0.083184	0.14603	-0.170386	-2.71031	-0.332748	-1.57923	-2.85604	-2.9302	-0.500782	-1.32657	-2.95607	0.4625	22.1	0.8949	structural outlier	2	0.3874	17.2	0.0152	low similarity	1	0	0	0.0207	out of domain	2	0.5246	37.4	0.2388	high leverage	1	0.5692	29.9	0.0877		0	6	COC(=CC(O)=O)C(=O)C(C)=C	DTXSID1074830	Penicillic acid	VOUGEZYPVGAPBB-UHFFFAOYSA-N
987	ClC(Cl)(Cl)C(C1=CC=CC=C1)C1=CC=CC=C1	ClC(C(c1ccccc1)c1ccccc1)(Cl)Cl	1.65	1.52	0	0.47	1.9732	8.282	4.89197	6.13366	6.45443	5.61356	6.79812	5.24816	5.13347	5.2259	5.12122	6.63276	5.23658	0.678	58.2	0.0337		0	0.8102	73.2	0.0078		0	0	0	0	no fragment overlap	0	0.4775	30.6	0.0587		0	0.2478	4.6	0.0631	out of domain	2	2	ClC(Cl)(Cl)C(C1=CC=CC=C1)C1=CC=CC=C1	DTXSID7051973	1,1'-(2,2,2-Trichloroethylidene)dibenzene	ZADGQTHIZZOKGE-UHFFFAOYSA-N
988	ClCC(C1=CC=C(Cl)C=C1)C1=CC=C(Cl)C=C1	ClCC(c1ccc(cc1)Cl)c1ccc(cc1)Cl	1.71	1.31	0	0.38	1.9732	9.127	5.86192	6.55186	7.08308	6.45686	7.21212	5.90156	5.97077	6.0986	5.67022	7.24956	6.08198	0.5511	32.5	0.0208		0	0.4453	22.5	0.0932	high leverage low similarity	1	0	0	0	no fragment overlap	0	0.2787	9.5	0.0599	low similarity	1	0.1558	1.5	0.2251	out of domain structural outlier	2	4	ClCC(C1=CC=C(Cl)C=C1)C1=CC=C(Cl)C=C1	DTXSID1074757	DDMS(p,p')	CHBOSHOWERDCMH-UHFFFAOYSA-N
989	ClC(=O)C1=CC=CC=C1	ClC(=O)c1ccccc1	0.88	0.98	0	0.38	0.9954	4.914	2.15913	2.26457	3.06572	1.88553	2.96773	2.13861	1.70928	1.6915	1.7846	2.59827	1.61435	0.6085	43.6	0.0066		0	0.5758	36.4	0.004		0	0	0	0	no fragment overlap	0	0.7909	82.2	0.0358		0	0.261	5.2	0.0617	low similarity	1	1	ClC(=O)C1=CC=CC=C1	DTXSID9026631	Benzoyl chloride	PASDCCFISLVPSO-UHFFFAOYSA-N
990	ClC1=C(C=O)C=CC=C1	O=Cc1ccccc1Cl	0.95	1.07	0	0.34	0.9954	4.817	2.12852	2.45257	3.11755	1.98613	3.12123	2.24811	1.79218	1.7741	1.8811	2.76337	1.71175	0.6163	44.9	0.0249		0	0.7136	56.5	0.0273		0	0	0	0	no fragment overlap	0	0.5703	45	0.0026		0	0.711	56.3	0.0064		0	0	ClC1=C(C=O)C=CC=C1	DTXSID5024764	2-Chlorobenzaldehyde	FPYUJUBAXZAQNL-UHFFFAOYSA-N
991	ClC1=CC=C(C=O)C=C1	O=Cc1ccc(cc1)Cl	0.98	0.96	0	0.32	0.9954	4.794	2.34273	2.55837	3.25732	2.29293	3.22693	2.48301	2.09588	2.0969	2.0588	2.95487	2.01475	0.7902	79.7	0.0221		0	0.6644	49	0.0474		0	0	0	0	no fragment overlap	0	0.7727	78.8	0.0037		0	0.823	83	0.0058		0	0	ClC1=CC=C(C=O)C=C1	DTXSID2021860	4-Chlorobenzaldehyde	AVPYQKSLYISFPO-UHFFFAOYSA-N
992	ClC1=CC=CC(C=O)=C1	O=Cc1cccc(c1)Cl	0.96	1.07	0	0.32	0.9954	4.794	2.18763	2.53987	3.18032	2.09253	3.20403	2.33491	1.89658	1.8797	1.9634	2.86507	1.82015	0.6186	45.2	0.025		0	0.7136	56.5	0.0273		0	0	0	0	no fragment overlap	0	0.7727	78.8	0.0037		0	0.823	83	0.0058		0	0	ClC1=CC=CC(C=O)=C1	DTXSID1074591	Benzaldehyde, 3-chloro-	SRWILAKSARHZPR-UHFFFAOYSA-N
993	SCC1=CC=CC=N1	SCc1ccccn1	1.01	1.04	0	0.78	0.9797	4.769	0.594347	0.591485	1.58726	-0.157774	1.2655	0.559744	-0.366538	-0.35735	0.072861	0.624535	-0.527786	0.6054	43.2	0.0496		0	0.6184	42	0.045		0	0	0	0	no fragment overlap	0	0.5939	47.9	0.3188	structural outlier	2	0.6936	52.1	0.0196		0	2	SCC1=CC=CC=N1	DTXSID6062127	2-Pyridinemethanethiol	SJIIDWBFRZACDQ-UHFFFAOYSA-N
994	NC1=CC=CC=C1S	Nc1ccccc1S	1.26	1.33	0.13	0.54	0.9797	5.36	1.24418	1.63769	1.87887	0.247026	1.8192	0.963744	-0.002238	-0.00725	0.779161	1.31374	-0.074986	0.8122	83.2	0.0161		0	0.5421	32.3	0.0488		0	0	0	0.1135	out of domain structural outlier	2	0.5541	42.3	0.0711		0	0.5458	26.4	0.0349		0	2	NC1=CC=CC=C1S	DTXSID6051693	2-Aminobenzenethiol	VRVRGVPWCUEOGV-UHFFFAOYSA-N
995	NC1=CC=C(S)C=C1	Nc1ccc(cc1)S	1.3	1.33	0.27	0.52	0.9797	5.336	1.27766	1.70429	1.46683	-0.146774	1.4766	0.640944	-0.382238	-0.39605	0.804361	1.00994	-0.427386	0.6288	47.1	0.0135		0	0.5421	32.3	0.0488		0	0	0	0.012	out of domain	2	0.6405	56.1	0.0718		0	0.7267	59.7	0.035		0	2	NC1=CC=C(S)C=C1	DTXSID1074466	4-Aminothiophenol	WCDSVWRUXWCYFN-UHFFFAOYSA-N
996	ClC1=CC(Cl)=C(C(Cl)=C1)C1=C(Cl)C(Cl)=C(Cl)C(Cl)=C1Cl	Clc1cc(Cl)c(c(c1)Cl)c1c(Cl)c(Cl)c(c(c1Cl)Cl)Cl	2.45	1.99	0	0.06	2.3034	10.221	7.27332	9.47417	9.05431	8.98157	9.89219	8.14227	8.27586	8.4521	7.86654	10.197	8.56111	0.8506	90.4	0.0183		0	0.9847	99.6	0.0187		0	0	0	0	no fragment overlap	0	0.9375	96.3	0.0075		0	0.7573	67.4	0.0532		0	0	ClC1=CC(Cl)=C(C(Cl)=C1)C1=C(Cl)C(Cl)=C(Cl)C(Cl)=C1Cl	DTXSID7074240	2,2',3,4,4',5,6,6'-Octachlorobiphenyl	JDZUWXRNKHXZFE-UHFFFAOYSA-N
997	ClC1=CC(=C(Cl)C(Cl)=C1Cl)C1=C(Cl)C(Cl)=C(Cl)C(Cl)=C1	Clc1cc(c(c(c1Cl)Cl)Cl)c1cc(Cl)c(c(c1Cl)Cl)Cl	2.45	1.85	0	0.08	2.3034	11.211	7.82742	9.40377	9.29261	9.11817	9.83699	8.23067	8.41646	8.6115	7.90334	10.2014	8.69111	0.8599	91.9	0.0241		0	0.7116	56	0.0086		0	0	0	0	no fragment overlap	0	0.9384	96.3	0.0059		0	0.7452	64.3	0.3468	structural outlier	2	2	ClC1=CC(=C(Cl)C(Cl)=C1Cl)C1=C(Cl)C(Cl)=C(Cl)C(Cl)=C1	DTXSID5074139	2,2',3,3',4,4',5,5'-Octachlorobiphenyl	DTMRKGRREZAYAP-UHFFFAOYSA-N
998	OCC(O)C1=CC(O)=C(O)C=C1	OCC(c1ccc(c(c1)O)O)O	1.35	1.21	1.39	1.3	1.233	6.896	-0.16449	-0.74335	-3.68342	-6.78026	-4.01874	-4.81464	-6.88212	-6.961	-1.68521	-4.85545	-6.85194	0.7357	68.8	0.0193		0	0.6247	43	0.2288	structural outlier	2	0.2937	41.4	0.1203	structural outlier	2	0.2122	5.5	0.0365	low similarity	1	0.6507	43.7	0.0743		0	5	OCC(O)C1=CC(O)=C(O)C=C1	DTXSID20865451	4-(1,2-Dihydroxyethyl)benzene-1,2-diol	MTVWFVDWRVYDOR-UHFFFAOYSA-N
999	CC(NN)C(O)=O	CC(C(=O)O)NN	0.5	0.96	0.85	0.66	0.8053	3.629	0.057643	-0.032935	-1.67198	-3.80733	-1.6339	-2.57184	-3.74336	-3.91965	-0.545911	-2.36178	-3.79931	0.4988	26	0.0392		0	0.2405	6.3	0.0345	low similarity	1	0.3312	47	0.1002	high leverage	1	0.6164	51.7	0.0426		0	0.6805	49.4	0.0887		0	2	CC(NN)C(O)=O	DTXSID20947165	2-Hydrazinylpropanoic acid	LOVUSASSMLUWRR-UHFFFAOYNA-N
1000	CCOC(=O)NN	CCOC(=O)NN	0.4	0.73	0.4	0.59	0.8053	3.425	0.616723	0.343265	0.208282	-1.47083	0.063096	-0.710944	-1.44926	-1.56625	0.113089	-0.557285	-1.58011	0.4374	18.9	0.0284	low similarity	1	0.2645	8.2	0.0512	low similarity	1	0.1878	22.1	0.1977	structural outlier	2	0.6669	60.6	0.0342		0	0.5195	23.5	0.0354	low similarity	1	5	CCOC(=O)NN	DTXSID1063308	Hydrazinecarboxylic acid, ethyl ester	VYSYZMNJHYOXGN-UHFFFAOYSA-N
1001	ClC1=CC=C(CCC2=CC=C(Cl)C=C2)C=C1	Clc1ccc(cc1)CCc1ccc(cc1)Cl	1.44	0.99	0	0.26	1.8508	8.38	6.11093	6.46684	7.13475	6.81486	7.20796	6.08852	6.41367	6.526	5.8778	7.35834	6.5001	0.5557	33.3	0.0524		0	0.4668	24.4	0.0827	low similarity	1	0	0	0	no fragment overlap	0	0.6623	59.7	0.0187		0	0.2883	6.7	0.0167	low similarity	1	2	ClC1=CC=C(CCC2=CC=C(Cl)C=C2)C=C1	DTXSID90200178	Ethane, 1,2-bis(p-chlorophenyl)-	HTHGRQSFMYIQHB-UHFFFAOYSA-N
1002	CC(C)=CC=C(C)C	CC(=CC=C(C)C)C	0.35	0.23	0	0.14	1.1498	3.919	3.98889	3.72549	4.7241	4.62248	4.70584	4.0572	4.56921	4.5525	3.94237	4.71669	4.48348	0.535	30.7	0.0311		0	0.746	61.9	0.0037		0	0	0	0	no fragment overlap	0	0.7461	74.9	0.0081		0	0.4972	20.4	0.1247	high leverage low similarity	1	1	CC(C)=CC=C(C)C	DTXSID3022116	2,5-Dimethyl-2,4-hexadiene	DZPCYXCBXGQBRN-UHFFFAOYSA-N
1003	C1CC2CC1CCC2	C1CC2CCC(C1)C2	0.51	0.63	0	0	1.0186	4.027	3.63814	3.80793	4.48865	4.16459	4.65165	3.80437	4.08126	4.0319	3.65412	4.59133	4.02613	0	0	0.3715	out of domain structural outlier	2	0.4436	22.4	0.0315	low similarity	1	0	0	0	no fragment overlap	0	0	0	0	no fragment overlap	0	0.5726	30.6	0.1353	high leverage	1	4	C1CC2CC1CCC2	DTXSID10977794	Bicyclo[3.2.1]octane	LPCWKMYWISGVSK-UHFFFAOYNA-N
1004	C1CCCC=CCC1	C1CCCC=CCC1	0.43	0.11	0	0.21	1.0842	4.195	3.87717	3.21451	4.4038	4.24094	4.16694	3.76418	4.18083	4.1936	3.50145	4.20961	4.0692	0.7273	67.4	0.0866		0	0.3517	14.4	0.0009	low similarity	1	0	0	0	no fragment overlap	0	0.4908	32.5	0.4126	structural outlier	2	0.8287	84	0.0317		0	3	C1CCCC=CCC1	DTXSID1061310	Cyclooctene	URYYVOIYTNXXBN-UHFFFAOYSA-N
1005	O=NC1=CC=CC=C1	O=Nc1ccccc1	0.86	0.56	0	0.49	0.8319	4.014	1.5908	1.1751	2.23648	1.2844	1.88931	1.61559	1.14367	1.17365	1.01475	1.61594	0.980978	0.3245	10.7	0.0201	low similarity	1	0.5094	29	0.1696	high leverage	1	0	0	0	no fragment overlap	0	0.2236	6.4	0.0033	low similarity	1	0.2565	5.1	0.0099	low similarity	1	4	O=NC1=CC=CC=C1	DTXSID7060417	Nitrosobenzene	NLRKCXQQSUWLCH-UHFFFAOYSA-N
1006	O=CC1=CC=CN=C1	O=Cc1cccnc1	0.86	1.2	0	0.72	0.8319	4.235	-0.010071	0.162995	1.05749	-0.924698	0.827008	-0.045312	-1.08693	-1.13325	-0.452053	0.046545	-1.25902	0.6404	49.6	0.0228		0	0.6644	49	0.0321		0	0	0	0	no fragment overlap	0	0.1894	4	0.073	out of domain	2	0.6818	49.7	0.0143		0	2	O=CC1=CC=CN=C1	DTXSID2022044	3-Pyridinecarboxaldehyde	QJZUKDFHGGYHMC-UHFFFAOYSA-N
1007	O=CC1=CC=CC=N1	O=Cc1ccccn1	0.86	1.11	0	0.57	0.8319	4.078	0.566819	0.793595	1.59452	-0.033998	1.45761	0.648288	-0.192026	-0.23115	0.229547	0.834345	-0.341622	0.6404	49.6	0.0228		0	0.5779	36.6	0.0294		0	0	0	0	no fragment overlap	0	0.2796	9.5	0.0052	low similarity	1	0.6068	35.5	0.0112		0	1	O=CC1=CC=CC=N1	DTXSID1061522	2-Pyridinecarboxaldehyde	CSDSSGBPEUDDEE-UHFFFAOYSA-N
1008	O=CC1=CC=NC=C1	O=Cc1ccncc1	0.86	1.2	0	0.73	0.8319	4.235	-0.044571	0.121495	1.02369	-0.973998	0.786108	-0.084412	-1.13633	-1.18235	-0.492453	-0.001655	-1.31022	0.6404	49.6	0.0228		0	0.6644	49	0.0321		0	0	0	0	no fragment overlap	0	0.2012	5	0.1283	low similarity	1	0.6818	49.7	0.0143		0	1	O=CC1=CC=NC=C1	DTXSID1061237	4-Pyridinecarboxaldehyde	BGUWFUQJCDRPTL-UHFFFAOYSA-N
1009	CCC1=NC=C2NC=NC2=N1	CCc1nc2nc[nH]c2cn1	1.35	1.21	0.62	0.96	1.1049	6.391	0.621239	0.333645	-0.470634	-2.81096	-0.825332	-1.54145	-3.01725	-3.02675	-0.501863	-1.48181	-3.06956	0.834	86.8	0.0454		0	0.319	10.8	0.064	low similarity	1	0.2702	40.5	0.2544	structural outlier	2	0.2754	9.2	0.0913	low similarity	1	0.573	30.7	0.1175	high leverage	1	5	CCC1=NC=C2NC=NC2=N1	DTXSID10611429	2-Ethyl-7H-purine	JFXCZJCIOSIFBM-UHFFFAOYSA-N
1010	C[Si](C)(C)C=C	C=C[Si](C)(C)C	0.05	0.02	0	0.07	1.0158	2.148	3.44202	3.36319	4.27483	4.47266	4.42316	3.85112	4.50847	4.4576	3.80315	4.43659	4.3914	0.4354	18.7	0.0409	low similarity	1	0.7737	68.4	0.0108		0	0	0	0	no fragment overlap	0	0.6727	62.8	0.002		0	0.6741	48.2	0.0131		0	1	C[Si](C)(C)C=C	DTXSID1061071	Silane, ethenyltrimethyl-	GCSJLQSCSDMKTP-UHFFFAOYSA-N
1011	O=C1OC(=O)C2=NC=CC=C12	O=C1OC(=O)c2c1nccc2	0.94	1.46	0	0.65	0.9386	5.293	0.576916	0.89663	1.70131	-0.465312	1.53285	0.363372	-0.665044	-0.7286	0.065018	0.72463	-0.791268	0.5185	28.7	0.0188		0	0.5753	36.1	0.0185		0	0	0	0	no fragment overlap	0	0.0823	0.4	0.0476	out of domain	2	0.2578	5.2	0.0242	low similarity	1	3	O=C1OC(=O)C2=NC=CC=C12	DTXSID1061023	Furo[3,4-b]pyridine-5,7-dione	MCQOWYALZVKMAR-UHFFFAOYSA-N
1012	C1=CC=C(C=C1)C(=C(C1=CC=CC=C1)C1=CC=CC=C1)C1=CC=CC=C1	c1ccc(cc1)C(=C(c1ccccc1)c1ccccc1)c1ccccc1	2.63	2.25	0	0.44	2.7786	12.738	7.82327	9.87573	9.75116	8.98819	10.3595	8.17457	8.17426	8.3795	8.10252	10.4357	8.48733	0.2236	5.1	0.0549	low similarity	1	0.1551	2.4	0.0252	out of domain	2	0	0	0	no fragment overlap	0	0.4004	20.2	0.0322	low similarity	1	0.1633	1.7	0.0939	out of domain	2	6	C1=CC=C(C=C1)C(=C(C1=CC=CC=C1)C1=CC=CC=C1)C1=CC=CC=C1	DTXSID1060895	Benzene, 1,1',1'',1'''-(1,2-ethenediylidene)tetrakis-	JLZUZNKTTIRERF-UHFFFAOYSA-N
1013	CCCCCI	CCCCCI	0.62	0.34	0	0.13	1.0713	4.035	3.72898	3.55526	4.43522	4.33805	4.41372	3.92128	4.2316	4.24575	3.60667	4.47161	4.15141	0.6771	57.9	0.01		0	0.863	82	0.013		0	0	0	0	no fragment overlap	0	0.8677	89.8	0.0589		0	0.7291	60.3	0.0277		0	0	CCCCCI	DTXSID1060849	Pentane, 1-iodo-	BLXSFCHWMBESKV-UHFFFAOYSA-N
1014	COC1=C(Br)C=C(Br)C=C1Br	COc1c(Br)cc(cc1Br)Br	1.55	0.93	0	0.22	1.441	7.109	4.79938	5.02585	5.63533	5.32178	5.62362	4.96842	4.94776	5.0701	4.41383	5.78805	4.97722	0.6848	59.7	0.0694		0	0.4393	21.7	0.035	low similarity	1	0	0	0	no fragment overlap	0	0.7902	82.1	0.0051		0	0.3698	11	0.3092	structural outlier	2	3	COC1=C(Br)C=C(Br)C=C1Br	DTXSID1060558	2,4,6-Tribromoanisole	YXTRCOAFNXQTKL-UHFFFAOYSA-N
1015	CC(=C)CCC(C)=C	CC(=C)CCC(=C)C	0.29	0.23	0	0.14	1.1498	3.677	3.88483	3.69969	4.67328	4.57568	4.69984	4.0056	4.53561	4.5081	3.93337	4.68489	4.44748	0.3887	15	0.0695	low similarity	1	0.746	61.9	0.0037		0	0	0	0	no fragment overlap	0	0.7461	74.9	0.0081		0	0	0	0.0313	out of domain	2	3	CC(=C)CCC(C)=C	DTXSID6060844	1,5-Hexadiene, 2,5-dimethyl-	DSAYAFZWRDYBQY-UHFFFAOYSA-N
[truncated: 31,179 more rows]
[truncated: 185 more columns]
