# Supplementary material for: Extracting Structural Information from Physicochemical Property Measurements Using Machine Learning—A New Approach for Structure Elucidation in Non-targeted Analysis
Source: Environ Sci Technol. 2023 Sep 25;57(40):14827–38. doi: 10.1021/acs.est.3c03003 (PMC10569036; doi:10.1021/acs.est.3c03003)
Supplement: Supplementary file 4 — es3c03003_si_004.xlsx [file es3c03003_si_004.xlsx]

## Sheet: MS-Dial params
	QTOF parameters		Orbitrap parameters		Comments
Data Collection
Mass accuracy
MS1 tolerance	0.01	Da	0.01	Da
MS2 tolerance	0.025	Da	0.025	Da
Peak detection
Peak detection parameters
Minimum peak height	1000	amplitude	10000	amplitude	chose a higher threshold for Orbitrap following the recommendation by MS-Dial
Mass slice width	0.1	Da	0.1	Da
MS2Dec
Deconvolution parameters
Sigma window value	0.5		0.5		not relevant for our study since we did not use MS/MS spectra
MS/MS abundance cut off	0	amplitude	0	amplitude
Identification
MSP file	None		None
Retention time tolerance	100	min	100	min	not relevant
Accurate mass tolerance (MS1)	0.01	Da	0.01	Da
Accurate mass tolerance (MS2)	0.05	Da	0.05	Da	not relevant
Identification score cut off	70	%	70	%	not relevant
Adduct
Molecular species
[M+H]+ (positive ESI)
[M-H]- (negative ESI)
Alignment
Retention time tolerance	0.1	min	0.1	min
MS1 tolerance	0.0031	Da	0.00145	Da	equals to 10 ppm for QTOF and 5 ppm for Orbitrap

## Sheet: QTOF final
DTXSID	CASRN	Preferred_Name	Smiles	Indigo_Inchi_Key	Mol_Formula	Monoisotopic_Mass	Relationship	MS_Ready_DTXCID	MS_Ready_Smiles	MS_Ready_Inchikey	MS_Ready_Mol_Formula	MS_Ready_Monoisotopic_Mass	octl	butac	chlor	chx	dcm	hx	octn	olalc	tol	undec	observed_1-octanol	observed_butyl acetate	observed_chloroform	observed_cyclohexane	observed_dichloromethane	observed_n-hexane	observed_n-octane	observed_oleylalcohol	observed_toluene	observed_n-undecane	1-octanol_db_std	butyl acetate_db_std	chloroform_db_std	cyclohexane_db_std	dichloromethane_db_std	n-hexane_db_std	n-octane_db_std	oleylalcohol_db_std	toluene_db_std	n-undecane_db_std	1-octanol_exp_std	butyl acetate_exp_std	chloroform_exp_std	cyclohexane_exp_std	dichloromethane_exp_std	n-hexane_exp_std	n-octane_exp_std
DTXSID8032544	136-45-8	Dipropyl 2,5-pyridinedicarboxylate	CCCOC(=O)C1=CC=C(N=C1)C(=O)OCCC	IITCWRFYJWUUPC-UHFFFAOYSA-N	C13H17NO4	251.116	2D-QSAR-Ready	DTXCID6012544	CCCOC(=O)C1=CC=C(N=C1)C(=O)OCCC	IITCWRFYJWUUPC-UHFFFAOYSA-N	C13H17NO4	251.116	3.37	3.8	4.9	2.84	4.81	2.57	2.53	3.19	3.99	2.53	2.27449	2.30512	2.34673	2.07359	2.55359	2.24402	2.08634	2.41152	2.48544	2.01871	-0.0972814	0.406707	1.69598	-0.718476	1.59049	-1.03493	-1.08182	-0.308253	0.629399	-1.08182	0.649707	0.24709	0.550455	-0.43362	0.520164	-0.400792	-0.790263
DTXSID5047291	NOCAS_47291	CI-1044	NC1=CC2=C3N(CCC3=C1)C(=O)[C@H](NC(=O)C1=CC=CN=C1)N=C2C1=CC=CC=C1	XGXOSJSGDNPEEF-NRFANRHFSA-N	C23H19N5O2	397.154	2D-QSAR-Ready	DTXCID90210212	Nc1cc2CCN3c2c(c1)C(=NC(NC(=O)c1cccnc1)C3=O)c1ccccc1	XGXOSJSGDNPEEF-UHFFFAOYSA-N	C23H19N5O2	397.154	1.85	2.11	1.81	-2.11	0.86	-3.15	-2.75	-0.04	-0.18	-3.06	1.40022	1.22362	1.95305	-0.845597	2.00098	-0.527004	-1.01802	1.11095	0.451451	-1.61455	1.14305	1.27137	1.1233	-0.811385	0.654438	-1.32467	-1.12725	0.210249	0.141153	-1.28025	0.749864	0.63746	1.21007	-0.973967	1.25721	-0.724766	-1.06754
DTXSID4047543	57646-30-7	Furalaxyl	COC(=O)C(C)N(C(=O)C1=CC=CO1)C1=C(C)C=CC=C1C	CIEXPHRYOLIQQD-UHFFFAOYSA-N	C17H19NO4	301.131	2D-QSAR-Ready	DTXCID2027543	COC(=O)C(C)N(C(=O)C1=CC=CO1)C1=C(C)C=CC=C1C	CIEXPHRYOLIQQD-UHFFFAOYSA-N	C17H19NO4	301.131	2.34	3.56	4.4	2	4.4	1.48	1.56	2.47	3.4	1.47	2.11271	2.32211	2.43421	1.41261	2.82881	1.13961	1.07283	2.21535	2.51602	1.00689	-0.336184	0.778338	1.54571	-0.646788	1.54571	-1.12183	-1.04875	-0.217423	0.632171	-1.13097	0.311674	0.633227	0.793618	-0.730884	1.37164	-1.15113	-1.2455
DTXSID9037749	4638-48-6	5-Chlorosalicylanilide	OC1=C(C=C(Cl)C=C1)C(=O)NC1=CC=CC=C1	KGYNGVVNFRUOOZ-UHFFFAOYSA-N	C13H10ClNO2	247.04	2D-QSAR-Ready	DTXCID7017749	OC1=C(C=C(Cl)C=C1)C(=O)NC1=CC=CC=C1	KGYNGVVNFRUOOZ-UHFFFAOYSA-N	C13H10ClNO2	247.04	3.69	4.83	2.33	0.39	2.83	0	-0.02	3.2	2.44	0.23	2.57059	3.06519	2.44726	0.587531	2.25021	0.416316	0.426828	2.38985	2.14058	0.408988	1.03144	1.72393	0.205316	-0.973125	0.509038	-1.21003	-1.22218	0.733792	0.272135	-1.07032	0.848998	1.31105	0.814864	-1.04004	0.570901	-1.2013	-1.21494
DTXSID0034223	119168-77-3	Tebufenpyrad	CCC1=NN(C)C(C(=O)NCC2=CC=C(C=C2)C(C)(C)C)=C1Cl	ZZYSLNWGKKDOML-UHFFFAOYSA-N	C18H24ClN3O	333.161	2D-QSAR-Ready	DTXCID8014223	CCC1=NN(C)C(C(=O)NCC2=CC=C(C=C2)C(C)(C)C)=C1Cl	ZZYSLNWGKKDOML-UHFFFAOYSA-N	C18H24ClN3O	333.161	4.2	5.72	5.33	2.54	5.67	2.05	2.01	4.24	4.63	2.21	0.905678	1.58903	1.98213	2.33682	2.03581	2.44893	2.08895	0.959963	1.51826	1.89319	0.23511	1.28619	1.0165	-0.912779	1.25161	-1.25161	-1.27927	0.26277	0.532455	-1.14097	-1.704	-0.355273	0.412057	1.06832	0.485273	1.29992	0.600243
DTXSID5047039	39711-79-0	N-Ethyl-4-menthane-3-carboxamide	CCNC(=O)C1CC(C)CCC1C(C)C	VUNOFAIHSALQQH-UHFFFAOYSA-N	C13H25NO	211.194	2D-QSAR-Ready	DTXCID3027039	CCNC(=O)C1CC(C)CCC1C(C)C	VUNOFAIHSALQQH-UHFFFAOYSA-N	C13H25NO	211.194	4.72	5.19	5.29	4.16	5.54	4	3.93	4.87	5.12	4.04	1.73592	1.72047	1.70366	1.01282	1.77839	0.804699	0.804035	1.81108	1.71694	0.678237	0.059118	0.876338	1.05021	-0.91459	1.48491	-1.19279	-1.31451	0.319933	0.754624	-1.12324	0.702498	0.732095	0.673166	-0.72621	0.81742	-1.1473	-1.16445
DTXSID9021217	58-14-0	Pyrimethamine	CCC1=NC(N)=NC(N)=C1C1=CC=C(Cl)C=C1	WKSAUQYGYAYLPV-UHFFFAOYSA-N	C12H13ClN4	248.083	2D-QSAR-Ready	DTXCID601217	CCC1=NC(N)=NC(N)=C1C1=CC=C(Cl)C=C1	WKSAUQYGYAYLPV-UHFFFAOYSA-N	C12H13ClN4	248.083	1.75	3.18	1.79	-0.48	2.08	-1.01	-0.94	1.53	1.39	-0.9	2.5944	2.2719	2.41783	-0.145733	2.11467	-0.376803	-0.381906	2.50288	1.39962	-0.861528	0.630404	1.61995	0.658084	-0.912736	0.858761	-1.27949	-1.23105	0.478166	0.381287	-1.20337	1.05696	0.816207	0.926684	-0.954501	0.708124	-1.12375	-1.12366
DTXSID3024152	81335-37-7	Imazaquin	CC(C)C1(C)N=C(NC1=O)C1=NC2=C(C=CC=C2)C=C1C(O)=O	CABMTIJINOIHOD-UHFFFAOYSA-N	C17H17N3O3	311.127	2D-QSAR-Ready	DTXCID904152	CC(C)C1(C)N=C(NC1=O)C1=NC2=C(C=CC=C2)C=C1C(O)=O	CABMTIJINOIHOD-UHFFFAOYSA-N	C17H17N3O3	311.127	2.92	4.14	2.18	-0.8	2.39	-1.35	-1.32	2.28	1.53	-1.16	-0.100327	0.321798	-1.42605	-1.26858	-0.418732	-0.973183	-1.46575	0.634978	-0.516178	-1.15322	0.949217	1.57893	0.567259	-0.970895	0.675652	-1.25478	-1.2393	0.618875	0.231755	-1.15671	0.315532	0.789001	-1.24683	-0.463029	0.248689	0.0614402	-0.633101
DTXSID4020119	446-86-6	Azathioprine	CN1C=NC(=C1SC1=NC=NC2=C1NC=N2)[N+]([O-])=O	LMEKQMALGUDUQG-UHFFFAOYSA-N	C9H7N7O2S	277.038	2D-QSAR-Ready	DTXCID00119	CN1C=NC(=C1SC1=NC=NC2=C1NC=N2)[N+]([O-])=O	LMEKQMALGUDUQG-UHFFFAOYSA-N	C9H7N7O2S	277.038	-0.02	0.91	-0.9	-5.35	-1.09	-5.93	-5.94	-1.52	-2.46	-5.82	0.0045352	-0.238248	-0.474547	-1.8599	-0.365986	-1.66007	-2.34339	-0.351279	-1.04819	-2.23216	1.09462	1.45923	0.749611	-0.995037	0.67512	-1.22243	-1.22635	0.506536	0.138004	-1.1793	1.16369	0.909481	0.658974	-0.940601	0.777428	-0.579032	-1.47029
DTXSID2034625	361377-29-9	Fluoxastrobin	CO\N=C(\C1=NOCCO1)C1=C(OC2=C(F)C(OC3=C(Cl)C=CC=C3)=NC=N2)C=CC=C1	UFEODZBUAFNAEU-NLRVBDNBSA-N	C21H16ClFN4O5	458.079	2D-QSAR-Ready	DTXCID0014625	CO\N=C(\C1=NOCCO1)C1=C(OC2=C(F)C(OC3=C(Cl)C=CC=C3)=NC=N2)C=CC=C1	UFEODZBUAFNAEU-NLRVBDNBSA-N	C21H16ClFN4O5	458.079	4.18	3.67	5.55	2.54	4.39	1.7	2.04	2.53	3.55	1.69	2.31657	2.44169	2.25333	1.67428	2.48772	1.73407	1.43107	2.25254	2.38935	1.55678	0.81323	0.396817	1.93183	-0.525823	0.984694	-1.21168	-0.934071	-0.533988	0.298837	-1.21984	0.637366	0.746096	0.125394	-0.607715	0.632373	-0.473827	-1.04263
DTXSID0032520	131860-33-8	Azoxystrobin	CO\C=C(\C(=O)OC)C1=CC=CC=C1OC1=CC(OC2=CC=CC=C2C#N)=NC=N1	WFDXOXNFNRHQEC-GHRIWEEISA-N	C22H17N3O5	403.117	2D-QSAR-Ready	DTXCID8012520	CO\C=C(\C(=O)OC)C1=CC=CC=C1OC1=CC(OC2=CC=CC=C2C#N)=NC=N1	WFDXOXNFNRHQEC-GHRIWEEISA-N	C22H17N3O5	403.117	2.55	3.85	4.77	1.04	4.44	0.22	0.39	1.96	3.09	0.28	2.62022	3.13566	2.81746	1.29145	2.94416	0.826206	0.804734	2.32254	2.32931	0.555864	0.175445	0.959219	1.51389	-0.734939	1.31493	-1.22932	-1.12683	-0.180268	0.501013	-1.19315	0.791222	1.16548	0.890754	-0.650803	0.928103	-1.14428	-1.16113
DTXSID2023224	79794-75-5	Loratadine	CCOC(=O)N1CCC(CC1)=C1C2=C(CCC3=C1N=CC=C3)C=C(Cl)C=C2	JCCNYMKQOSZNPW-UHFFFAOYSA-N	C22H23ClN2O2	382.145	2D-QSAR-Ready	DTXCID903224	CCOC(=O)N1CCC(CC1)=C1C2=C(CCC3=C1N=CC=C3)C=C(Cl)C=C2	JCCNYMKQOSZNPW-UHFFFAOYSA-N	C22H23ClN2O2	382.145	5.88	6.74	7.65	5.56	7.51	4.84	5.02	5.38	6.92	4.98	1.48569	1.60047	1.28693	2.13486	1.15312	1.95906	1.32325	1.52417	1.51586	1.61714	-0.165436	0.681439	1.57755	-0.480552	1.43969	-1.18956	-1.01231	-0.657805	0.858692	-1.0517	-0.597385	0.123124	-0.0871798	1.26723	-0.980072	0.850347	-0.496771
DTXSID0047248	NOCAS_47248	CI-1018	CC1=CC2=C3N(CC2)C(=O)[C@H](NC(=O)C2=CC=NC=C2)N=C(C2=CC=CC=C2)C3=C1	KYFWUBJMTHVBIF-QFIPXVFZSA-N	C24H20N4O2	396.159	2D-QSAR-Ready	DTXCID30210195	Cc1cc2CCN3c2c(c1)C(=NC(NC(=O)c1ccncc1)C3=O)c1ccccc1	KYFWUBJMTHVBIF-UHFFFAOYSA-N	C24H20N4O2	396.159	2.97	3.05	3.7	0.49	2.71	-0.51	-0.09	1.31	1.9	-0.45	2.55161	2.56936	2.17123	0.191596	2.14435	-0.240156	-0.118607	2.27298	2.12729	-0.16101	0.97567	1.02906	1.46284	-0.679365	0.802158	-1.34672	-1.06643	-0.132136	0.261602	-1.30668	1.00889	1.02977	0.659726	-0.957277	0.624345	-1.2924	-1.23841
DTXSID4034948	112410-23-8	Tebufenozide	CCC1=CC=C(C=C1)C(=O)NN(C(=O)C1=CC(C)=CC(C)=C1)C(C)(C)C	QYPNKSZPJQQLRK-UHFFFAOYSA-N	C22H28N2O2	352.215	2D-QSAR-Ready	DTXCID2014948	CCC1=CC=C(C=C1)C(=O)NN(C(=O)C1=CC(C)=CC(C)=C1)C(C)(C)C	QYPNKSZPJQQLRK-UHFFFAOYSA-N	C22H28N2O2	352.215	6.01	7.55	6.7	4.87	7.17	4.31	4.37	6.24	6.61	4.55	1.36165	1.73267	1.75557	1.28449	1.82448	1.03527	0.912779	1.64926	1.98892	0.854097	0.149024	1.48331	0.746855	-0.838696	1.15407	-1.32389	-1.27191	0.348301	0.668877	-1.11595	-0.144947	0.649201	0.638002	-0.329902	0.761438	-0.862043	-1.09075
DTXSID0023901	25057-89-0	Bentazone	CC(C)N1C(=O)C2=C(NS1(=O)=O)C=CC=C2	ZOMSMJKLGFBRBS-UHFFFAOYSA-N	C10H12N2O3S	240.057	2D-QSAR-Ready	DTXCID503901	CC(C)N1C(=O)C2=C(NS1(=O)=O)C=CC=C2	ZOMSMJKLGFBRBS-UHFFFAOYSA-N	C10H12N2O3S	240.057	2.88	3.67	3.93	2.16	3.99	1.76	1.8	2.6	3.42	1.78	-1.30281	-1.0262	0.11687	-1.50931	0.322796	-1.42522	-1.6022	-1.14289	-0.570773	-1.75599	0.0940825	1.01168	1.31367	-0.742206	1.38336	-1.20681	-1.16035	-0.231141	0.721299	-1.18358	-0.310155	-0.0553045	1.37074	-0.691969	1.65826	-0.551599	-0.793484
DTXSID8024317	5902-51-2	Terbacil	CC1=C(Cl)C(=O)N(C(=O)N1)C(C)(C)C	NBQCNZYJJMBDKY-UHFFFAOYSA-N	C9H13ClN2O2	216.067	2D-QSAR-Ready	DTXCID104317	CC1=C(Cl)C(=O)N(C(=O)N1)C(C)(C)C	NBQCNZYJJMBDKY-UHFFFAOYSA-N	C9H13ClN2O2	216.067	2.75	2.48	2.8	1.15	2.49	0.91	0.95	2.04	1.99	0.86	1.61935	1.61361	1.56917	-0.930607	1.34879	-0.78286	-0.76993	1.44368	0.657195	-1.23386	1.19871	0.842266	1.26472	-0.913555	0.855468	-1.2304	-1.17759	0.261393	0.195385	-1.2964	0.987451	0.987578	0.952513	-1.17371	0.761052	-1.05672	-1.04365
DTXSID0021337	148-79-8	Thiabendazole	N1C2=C(C=CC=C2)N=C1C1=CSC=N1	WJCNZQLZVWNLKY-UHFFFAOYSA-N	C10H7N3S	201.036	2D-QSAR-Ready	DTXCID401337	N1C2=C(C=CC=C2)N=C1C1=CSC=N1	WJCNZQLZVWNLKY-UHFFFAOYSA-N	C10H7N3S	201.036	1.48	2.69	1.5	-0.88	1.73	-1.34	-1.33	0.92	1.06	-1.26	0.87814	0.74979	0.573832	-1.05126	0.733044	-0.948497	-1.01762	0.733386	0.289821	-1.32373	0.714888	1.56045	0.728864	-0.934316	0.889592	-1.25577	-1.24878	0.323552	0.421386	-1.19987	0.957623	0.820493	0.623986	-1.10266	0.823387	-0.942442	-1.01038
DTXSID4047254	220860-50-4	CP-457920	CCOC1=NC2=C(NC=C(C(=O)NCC3=CC=CC=C3)C2=O)C=C1	DGFVZQGXKQCQGK-UHFFFAOYSA-N	C18H17N3O3	323.127	2D-QSAR-Ready	DTXCID2027254	CCOC1=NC2=C(NC=C(C(=O)NCC3=CC=CC=C3)C2=O)C=C1	DGFVZQGXKQCQGK-UHFFFAOYSA-N	C18H17N3O3	323.127	1.97	2.21	1.04	-2.74	0.58	-3.31	-3.22	0.56	-0.56	-3.21	2.23275	1.38598	2.4111	-1.71326	1.24912	-1.23774	-1.12311	2.03206	-0.498393	-1.34451	1.23693	1.34946	0.800862	-0.971538	0.585173	-1.2388	-1.1966	0.575796	0.05064	-1.19192	1.16788	0.646643	1.27533	-1.2813	0.564903	-0.971067	-0.894563
DTXSID8022406	131-56-6	2,4-Dihydroxybenzophenone	OC1=CC=C(C(=O)C2=CC=CC=C2)C(O)=C1	ZXDDPOHVAMWLBH-UHFFFAOYSA-N	C13H10O3	214.063	2D-QSAR-Ready	DTXCID402406	OC1=CC=C(C(=O)C2=CC=CC=C2)C(O)=C1	ZXDDPOHVAMWLBH-UHFFFAOYSA-N	C13H10O3	214.063	3.34	3.6	1.82	-0.21	1.89	-0.51	-0.53	2.39	1.48	-0.38	2.03347	2.36794	1.56771	-0.770185	1.23547	-0.795508	-0.887535	1.69571	1.07592	-0.790543	1.35189	1.52327	0.350003	-0.988049	0.396142	-1.18579	-1.19897	0.725711	0.125895	-1.1001	1.0597	1.32268	0.687817	-1.12607	0.425944	-1.15349	-1.1682
DTXSID2044397	1493-13-6	Trifluoromethanesulfonic acid	OS(=O)(=O)C(F)(F)F	ITMCEJHCFYSIIV-UHFFFAOYSA-N	CHF3O3S	149.96	2D-QSAR-Ready	DTXCID0024397	OS(=O)(=O)C(F)(F)F	ITMCEJHCFYSIIV-UHFFFAOYSA-N	CHF3O3S	149.96	-1.38	-1.17	-1.12	-3.8	-1.15	-3.7	-3.94	-1.64	-2.36	-3.9	-1.4901	-1.23351	1.63465	-0.704356	1.5086	-0.820772	-0.922924	-1.55974	-0.821192	-0.955043	0.857328	1.03111	1.07249	-1.14531	1.04766	-1.06256	-1.26117	0.642169	0.0463421	-1.22806	-0.640575	-0.695598	1.91115	-0.0608376	1.53814	-0.239272	-0.245802
DTXSID7042198	1907-65-9	N-Butyl-p-toluenesulfonamide	CCCCNS(=O)(=O)C1=CC=C(C)C=C1	RQUXYBHREKXNKT-UHFFFAOYSA-N	C11H17NO2S	227.098	2D-QSAR-Ready	DTXCID5022198	CCCCNS(=O)(=O)C1=CC=C(C)C=C1	RQUXYBHREKXNKT-UHFFFAOYSA-N	C11H17NO2S	227.098	2.35	2.95	3.7	1.5	3.63	1.19	1.17	2.15	2.76	1.15	1.76088	1.47137	1.66368	0.987959	1.55618	0.603628	0.3273	1.50483	1.67867	0.432427	0.101045	0.739226	1.53695	-0.803044	1.4625	-1.13277	-1.15404	-0.111682	0.537135	-1.17532	1.06178	0.514981	0.878197	-0.397998	0.675157	-1.12386	-1.64574
DTXSID3034612	69806-50-4	Fluazifop-butyl	CCCCOC(=O)C(C)OC1=CC=C(OC2=CC=C(C=N2)C(F)(F)F)C=C1	VAIZTNZGPYBOGF-UHFFFAOYSA-N	C19H20F3NO4	383.134	2D-QSAR-Ready	DTXCID1014612	CCCCOC(=O)C(C)OC1=CC=C(OC2=CC=C(C=N2)C(F)(F)F)C=C1	VAIZTNZGPYBOGF-UHFFFAOYSA-N	C19H20F3NO4	383.134	4.62	4.97	6.36	4.22	6.1	3.79	3.86	4.4	5.27	3.8	1.53133	1.57218	2.87354	2.38727	2.18273	2.82376	2.34903	1.77116	2.12047	2.33566	-0.135012	0.262083	1.83912	-0.588835	1.54413	-1.07669	-0.997275	-0.384615	0.602449	-1.06535	-1.40132	-0.0591681	1.10869	0.362921	-0.161136	0.630423	0.385467
DTXSID0037237	10238-21-8	Glybenclamide	COC1=C(C=C(Cl)C=C1)C(=O)NCCC1=CC=C(C=C1)S(=O)(=O)NC(=O)NC1CCCCC1	ZNNLBTZKUZBEKO-UHFFFAOYSA-N	C23H28ClN3O5S	493.144	2D-QSAR-Ready	DTXCID8017237	COC1=C(C=C(Cl)C=C1)C(=O)NCCC1=CC=C(C=C1)S(=O)(=O)NC(=O)NC1CCCCC1	ZNNLBTZKUZBEKO-UHFFFAOYSA-N	C23H28ClN3O5S	493.144	4.34	6.42	4.71	0.02	4.97	-0.83	-0.8	3.7	3.4	-0.49	2.00572	3.23959	2.14992	-2.14772	2.32975	-2.28146	-2.72987	1.08318	0.252718	-2.56709	0.683542	1.47517	0.824361	-0.960613	0.923315	-1.28412	-1.2727	0.439964	0.325786	-1.15471	0.926208	1.32104	0.935515	-1.01351	0.967788	-0.993452	-1.27421
DTXSID6020779	434-13-9	Lithocholic acid	C[C@H](CCC(O)=O)[C@H]1CC[C@H]2[C@@H]3CC[C@@H]4C[C@H](O)CC[C@]4(C)[C@H]3CC[C@]12C	SMEROWZSTRWXGI-HVATVPOCSA-N	C24H40O3	376.298	2D-QSAR-Ready	DTXCID70209063	CC(CCC(O)=O)C1CCC2C3CCC4CC(O)CCC4(C)C3CCC12C	SMEROWZSTRWXGI-UHFFFAOYSA-N	C24H40O3	376.298	7.39	8.32	6.55	4.35	6.96	3.92	3.89	7.13	6.38	4.24	0.0600294	-0.536707	0.520509	-1.54361	0.70719	-1.60564	-1.69863	-0.120288	-1.0527	-0.843522	0.943952	1.53832	0.407107	-0.998915	0.669139	-1.27373	-1.2929	0.777786	0.29846	-1.06922	1.06647	0.158557	1.2612	-0.92766	1.17504	-1.04653	-1.13915
DTXSID9023201	75706-12-6	Leflunomide	CC1=C(C=NO1)C(=O)NC1=CC=C(C=C1)C(F)(F)F	VHOGYURTWQBHIL-UHFFFAOYSA-N	C12H9F3N2O2	270.062	2D-QSAR-Ready	DTXCID103201	CC1=C(C=NO1)C(=O)NC1=CC=C(C=C1)C(F)(F)F	VHOGYURTWQBHIL-UHFFFAOYSA-N	C12H9F3N2O2	270.062	2.59	3.36	2.92	0.81	3.1	0.55	0.48	2.39	2.35	0.58	2.57554	3.03404	2.80538	0.203285	2.51076	0.0787167	0.112033	2.81567	2.38074	0.0861764	0.61047	1.3048	0.90804	-0.994606	1.07035	-1.22906	-1.29218	0.430124	0.394055	-1.202	0.708495	1.04431	0.892745	-1.12996	0.672539	-1.22058	-1.19792
DTXSID8024159	82558-50-7	Isoxaben	CCC(C)(CC)C1=NOC(NC(=O)C2=C(OC)C=CC=C2OC)=C1	PMHURSZHKKJGBM-UHFFFAOYSA-N	C18H24N2O4	332.174	2D-QSAR-Ready	DTXCID704159	CCC(C)(CC)C1=NOC(NC(=O)C2=C(OC)C=CC=C2OC)=C1	PMHURSZHKKJGBM-UHFFFAOYSA-N	C18H24N2O4	332.174	4.52	5.43	6.24	3.52	6.2	3.01	3.03	4.2	5.21	3.1	1.78607	2.15876	2.43194	1.69561	1.86124	0.952939	1.17573	2.11469	2.04006	1.01181	0.0611398	0.812994	1.48223	-0.765074	1.44918	-1.18644	-1.16992	-0.203249	0.631227	-1.11208	0.162143	0.792998	1.19938	-0.0342379	0.35488	-1.3845	-0.999224
DTXSID5023742	81-81-2	Warfarin	CC(=O)CC(C1=CC=CC=C1)C1=C(O)C2=CC=CC=C2OC1=O	PJVWKTKQMONHTI-UHFFFAOYSA-N	C19H16O4	308.105	2D-QSAR-Ready	DTXCID703742	CC(=O)CC(C1=CC=CC=C1)C1=C(O)C2=CC=CC=C2OC1=O	PJVWKTKQMONHTI-UHFFFAOYSA-N	C19H16O4	308.105	2.29	2.89	2.71	-0.78	2.4	-1.35	-1.29	1.29	1.25	-1.28	0.444504	1.07674	1.26072	-1.97447	0.881851	-1.61396	-2.1273	-0.234287	-0.485111	-1.92817	0.866568	1.21859	1.11299	-0.934627	0.931106	-1.26905	-1.23385	0.27986	0.256392	-1.22798	0.682165	1.19167	1.3183	-1.16425	1.03534	-0.800889	-1.26119
DTXSID5041512	140-38-5	4-Chlorophenylurea	NC(=O)NC1=CC=C(Cl)C=C1	RECCURWJDVZHIH-UHFFFAOYSA-N	C7H7ClN2O	170.025	2D-QSAR-Ready	DTXCID3021512	NC(=O)NC1=CC=C(Cl)C=C1	RECCURWJDVZHIH-UHFFFAOYSA-N	C7H7ClN2O	170.025	1.44	1.71	0.06	-1.97	0.15	-2.14	-2.21	0.76	-0.42	-2.11	1.21413	0.799463	-0.136273	-1.84651	-0.242118	-1.30133	-1.98743	1.0515	-0.905349	-1.96675	1.30962	1.49446	0.364887	-1.02483	0.4265	-1.14121	-1.18913	0.844101	0.0362833	-1.12068	1.47076	1.10033	0.325699	-1.09398	0.242391	-0.648854	-1.21118
DTXSID9023914	141-66-2	Dicrotophos	COP(=O)(OC)O\C(C)=C\C(=O)N(C)C	VEENJGZXVHKXNB-VOTSOKGWSA-N	C8H16NO5P	237.077	2D-QSAR-Ready	DTXCID003914	COP(=O)(OC)O\C(C)=C\C(=O)N(C)C	VEENJGZXVHKXNB-VOTSOKGWSA-N	C8H16NO5P	237.077	-0.08	0.4	1.77	-1.79	1.46	-1.99	-2.12	-0.34	-0.16	-2.16	-0.446823	-0.991508	1.37758	-1.51895	0.875709	-1.53879	-1.48482	0.00793002	-1.09557	-1.33606	0.302367	0.647109	1.63106	-0.925775	1.40841	-1.06942	-1.16279	0.115632	0.24491	-1.19151	0.189634	-0.331898	1.86595	-0.789823	1.39727	-0.785767	-0.752615
DTXSID6020690	70-30-4	Hexachlorophene	OC1=C(CC2=C(Cl)C(Cl)=CC(Cl)=C2O)C(Cl)=C(Cl)C=C1Cl	ACGUYXCXAPNIKK-UHFFFAOYSA-N	C13H6Cl6O2	403.85	2D-QSAR-Ready	DTXCID40690	OC1=C(CC2=C(Cl)C(Cl)=CC(Cl)=C2O)C(Cl)=C(Cl)C=C1Cl	ACGUYXCXAPNIKK-UHFFFAOYSA-N	C13H6Cl6O2	403.85	6.46	6.99	4.82	2.83	5.06	2.37	2.38	5.41	4.83	2.68	3.53558	2.62162	2.34268	2.02699	1.9959	1.49982	1.93204	2.08771	2.30508	2.25111	1.27854	1.60479	0.269004	-0.955979	0.41674	-1.23914	-1.23299	0.63219	0.275159	-1.04831	2.13006	0.54599	0.0713918	-0.408466	-0.316461	-1.25698	-0.514396
DTXSID4041995	3878-19-1	Fuberidazole	N1C2=CC=CC=C2N=C1C1=CC=CO1	UYJUZNLFJAWNEZ-UHFFFAOYSA-N	C11H8N2O	184.064	2D-QSAR-Ready	DTXCID2021995	N1C2=CC=CC=C2N=C1C1=CC=CO1	UYJUZNLFJAWNEZ-UHFFFAOYSA-N	C11H8N2O	184.064	2.94	3.99	2.75	1.32	3.14	0.96	0.95	2.62	2.85	1.06	1.51433	1.81762	1.22792	-0.819917	1.18668	-1.04802	-0.902427	1.54464	0.669301	-1.11115	0.660019	1.67618	0.476143	-0.907768	0.853573	-1.25617	-1.26584	0.350333	0.57292	-1.15939	0.948811	1.18203	0.688287	-1.0379	0.657345	-1.22401	-1.1155
DTXSID0020446	330-54-1	Diuron	CN(C)C(=O)NC1=CC(Cl)=C(Cl)C=C1	XMTQQYYKAHVGBJ-UHFFFAOYSA-N	C9H10Cl2N2O	232.017	2D-QSAR-Ready	DTXCID00446	CN(C)C(=O)NC1=CC(Cl)=C(Cl)C=C1	XMTQQYYKAHVGBJ-UHFFFAOYSA-N	C9H10Cl2N2O	232.017	2.4	2.91	2.54	0.21	2.54	-0.1	-0.13	1.79	1.79	-0.07	2.713	2.97892	2.79227	-0.0869609	2.60539	-0.288951	-0.308015	2.67202	2.24644	-0.233752	0.844802	1.27054	0.961672	-0.983377	0.961672	-1.24216	-1.2672	0.335584	0.335584	-1.21712	0.824969	0.992443	0.88097	-1.09891	0.764963	-1.23993	-1.24263
DTXSID9021342	97-18-7	Bithionol	OC1=C(Cl)C=C(Cl)C=C1SC1=C(O)C(Cl)=CC(Cl)=C1	JFIOVJDNOJYLKP-UHFFFAOYSA-N	C12H6Cl4O2S	353.884	2D-QSAR-Ready	DTXCID701342	OC1=C(Cl)C=C(Cl)C=C1SC1=C(O)C(Cl)=CC(Cl)=C1	JFIOVJDNOJYLKP-UHFFFAOYSA-N	C12H6Cl4O2S	353.884	6.19	6.98	4.75	3.34	5.08	2.78	2.88	5.26	5.13	3.09	0.747721	1.77842	1.22715	1.17361	1.5414	1.10097	1.17792	1.38616	1.70035	0.843953	1.18275	1.7518	0.145503	-0.870138	0.383207	-1.27351	-1.20148	0.512863	0.419222	-1.05022	-1.61784	1.58863	-0.126368	-0.292906	0.851274	-0.518884	-0.279509
DTXSID6034392	188425-85-6	Boscalid	ClC1=CC=C(C=C1)C1=C(NC(=O)C2=C(Cl)N=CC=C2)C=CC=C1	WYEMLYFITZORAB-UHFFFAOYSA-N	C18H12Cl2N2O	342.033	2D-QSAR-Ready	DTXCID4014392	ClC1=CC=C(C=C1)C1=C(NC(=O)C2=C(Cl)N=CC=C2)C=CC=C1	WYEMLYFITZORAB-UHFFFAOYSA-N	C18H12Cl2N2O	342.033	5.11	6.61	5.67	3.79	6.01	3.1	3.23	4.76	5.62	3.34	2.54364	2.85039	2.7894	1.85667	2.32108	1.02366	1.3345	1.78014	2.52385	1.129	0.318194	1.5547	0.779822	-0.76993	1.0601	-1.33872	-1.23156	0.0296761	0.738605	-1.14088	0.224894	0.959288	0.679449	0.287121	0.134768	-1.33725	-0.978248
DTXSID4022731	298-46-4	Carbamazepine	NC(=O)N1C2=CC=CC=C2C=CC2=C1C=CC=C2	FFGPTBGBLSHEPO-UHFFFAOYSA-N	C15H12N2O	236.095	2D-QSAR-Ready	DTXCID902731	NC(=O)N1C2=CC=CC=C2C=CC2=C1C=CC=C2	FFGPTBGBLSHEPO-UHFFFAOYSA-N	C15H12N2O	236.095	2.22	2.87	2.35	0.11	2.19	-0.46	-0.31	1.38	1.61	-0.4	1.16264	0.842463	1.123	-1.00051	0.896713	-1.25366	-1.14265	1.25069	0.559816	-1.55749	0.865962	1.39498	0.971765	-0.851312	0.841545	-1.31522	-1.19314	0.182308	0.369499	-1.26639	0.953441	0.674914	0.931116	-0.970284	0.716201	-1.19568	-1.09922
DTXSID5021962	120-07-0	N-Phenyldiethanolamine	OCCN(CCO)C1=CC=CC=C1	OJPDDQSCZGTACX-UHFFFAOYSA-N	C10H15NO2	181.11	2D-QSAR-Ready	DTXCID501962	OCCN(CCO)C1=CC=CC=C1	OJPDDQSCZGTACX-UHFFFAOYSA-N	C10H15NO2	181.11	0.24	0.58	-0.43	-3.39	-0.54	-3.6	-3.68	-0.42	-1.62	-3.64	0.717103	0.360479	-0.0221053	-1.94602	0.115154	-1.81955	-2.01415	0.634732	-1.08616	-1.78295	1.13579	1.34011	0.733154	-1.04565	0.66705	-1.17184	-1.21992	0.739163	0.0180284	-1.19588	1.20881	0.904883	0.568084	-1.10477	0.686079	-0.98477	-1.13793
DTXSID2020420	23950-58-5	Propyzamide	CC(C)(NC(=O)C1=CC(Cl)=CC(Cl)=C1)C#C	PHNUZKMIPFFYSO-UHFFFAOYSA-N	C12H11Cl2NO	255.022	2D-QSAR-Ready	DTXCID80420	CC(C)(NC(=O)C1=CC(Cl)=CC(Cl)=C1)C#C	PHNUZKMIPFFYSO-UHFFFAOYSA-N	C12H11Cl2NO	255.022	4.17	5.12	4.29	3	4.68	2.69	2.67	4.17	4.34	2.8	2.33141	2.36831	2.90779	2.29623	2.85018	1.51771	1.60038	2.00809	2.12105	1.60821	0.436172	1.53528	0.575006	-0.917465	1.02622	-1.27612	-1.29926	0.436172	0.632854	-1.14886	0.363436	0.279114	1.2974	0.0548425	1.38311	-1.24764	-1.11304
DTXSID6021290	57-68-1	Sulfamethazine	CC1=CC(C)=NC(NS(=O)(=O)C2=CC=C(N)C=C2)=N1	ASWVTGNCAZCNNR-UHFFFAOYSA-N	C12H14N4O2S	278.084	2D-QSAR-Ready	DTXCID201290	CC1=CC(C)=NC(NS(=O)(=O)C2=CC=C(N)C=C2)=N1	ASWVTGNCAZCNNR-UHFFFAOYSA-N	C12H14N4O2S	278.084	0.29	1.48	0.59	-3.17	0.52	-3.7	-3.68	-0.37	-0.82	-3.66	-0.0864146	-0.116182	-0.265784	-0.975721	-0.541134	-1.33618	-1.31881	-0.52759	-1.08455	-1.4546	0.783801	1.38868	0.936291	-0.974922	0.90071	-1.24432	-1.23416	0.448322	0.219586	-1.22399	0.759385	0.573319	0.943809	-0.273562	0.414514	-0.778746	-0.707581
DTXSID4037582	17040-19-6	Demeton-S-methylsulphon	CCS(=O)(=O)CCSP(=O)(OC)OC	PZIRJMYRYORVIT-UHFFFAOYSA-N	C6H15O5PS2	262.01	2D-QSAR-Ready	DTXCID2017582	CCS(=O)(=O)CCSP(=O)(OC)OC	PZIRJMYRYORVIT-UHFFFAOYSA-N	C6H15O5PS2	262.01	0.1	0.46	1.84	-1.71	1.42	-2	-2.07	-0.41	-0.12	-2.15	-0.18107	-0.127866	1.33996	0.0110212	0.811967	-0.842352	-0.645661	-0.917857	-0.409795	-0.932291	0.404048	0.661951	1.65058	-0.892631	1.34969	-1.10039	-1.15053	0.0386854	0.246441	-1.20785	0.159222	0.176652	1.87072	0.0589001	1.19713	-0.92969	-0.5241
DTXSID4022020	314-40-9	Bromacil	CCC(C)N1C(=O)NC(C)=C(Br)C1=O	CTSLUCNDVMMDHG-UHFFFAOYSA-N	C9H13BrN2O2	260.016	2D-QSAR-Ready	DTXCID802020	CCC(C)N1C(=O)NC(C)=C(Br)C1=O	CTSLUCNDVMMDHG-UHFFFAOYSA-N	C9H13BrN2O2	260.016	3.17	2.77	3.13	1.52	2.73	1.24	1.3	2.28	2.32	1.2	2.36377	2.2931	2.37098	-1.04396	2.0976	-1.4032	-1.07708	1.84793	0.719294	-1.43118	1.33988	0.806062	1.2865	-0.862112	0.75268	-1.23578	-1.15571	0.152137	0.205519	-1.28916	1.01717	0.976216	1.02101	-1.04014	0.851242	-1.25179	-1.0477
DTXSID7034549	165252-70-0	Dinotefuran	CN\C(NCC1CCOC1)=N\[N+]([O-])=O	YKBZOVFACRVRJN-UHFFFAOYSA-N	C7H14N4O3	202.107	2D-QSAR-Ready	DTXCID5014549	CN\C(NCC1CCOC1)=N\[N+]([O-])=O	YKBZOVFACRVRJN-UHFFFAOYSA-N	C7H14N4O3	202.107	-0.28	-0.34	-0.08	-3.21	-0.53	-3.41	-3.46	-1.06	-1.76	-3.55	-0.727652	-1.39143	-0.450049	-1.15791	-0.078322	-1.18102	-1.69837	-1.00689	-1.23586	-1.90233	1.05348	1.011	1.19507	-1.02091	0.876482	-1.16251	-1.19791	0.501252	0.00566386	-1.26162	0.656448	-0.587134	1.16335	-0.123625	1.81621	-0.208849	-1.1142
DTXSID8022111	709-98-8	Propanil	CCC(=O)NC1=CC=C(Cl)C(Cl)=C1	LFULEKSKNZEWOE-UHFFFAOYSA-N	C9H9Cl2NO	217.006	2D-QSAR-Ready	DTXCID102111	CCC(=O)NC1=CC=C(Cl)C(Cl)=C1	LFULEKSKNZEWOE-UHFFFAOYSA-N	C9H9Cl2NO	217.006	3.25	3.8	3.27	1.75	3.46	1.5	1.46	2.92	3.03	1.54	2.39866	2.64054	2.84323	0.547878	2.47669	0.382372	0.439319	2.60788	2.30423	0.41215	0.743315	1.37034	0.766116	-0.966765	0.982726	-1.25178	-1.29738	0.367097	0.492503	-1.20618	0.651963	0.88464	1.09757	-1.10365	0.741582	-1.26171	-1.20637
DTXSID4026975	121-03-9	2-Methyl-5-nitrobenzenesulfonic acid	CC1=CC=C(C=C1S(O)(=O)=O)[N+]([O-])=O	ZDTXQHVBLWYPHS-UHFFFAOYSA-N	C7H7NO5S	217.004	2D-QSAR-Ready	DTXCID506975	CC1=CC=C(C=C1S(O)(=O)=O)[N+]([O-])=O	ZDTXQHVBLWYPHS-UHFFFAOYSA-N	C7H7NO5S	217.004	0.11	1.26	0.86	-2.51	0.98	-2.82	-2.95	-0.33	-0.31	-2.84	2.39866	2.64054	2.84323	0.547878	2.47669	0.382372	0.439319	2.60788	2.30423	0.41215	0.584955	1.28205	1.03958	-1.00321	1.11232	-1.19113	-1.26993	0.31824	0.330363	-1.20325	0.651963	0.88464	1.09757	-1.10365	0.741582	-1.26171	-1.20637
DTXSID1044982	70693-59-3	2-Amino-N-cyclohexyl-N-methylbenzenesulfonamide	CN(C1CCCCC1)S(=O)(=O)C1=CC=CC=C1N	IPEHSCPRVOWQFQ-UHFFFAOYSA-N	C13H20N2O2S	268.125	2D-QSAR-Ready	DTXCID9024982	CN(C1CCCCC1)S(=O)(=O)C1=CC=CC=C1N	IPEHSCPRVOWQFQ-UHFFFAOYSA-N	C13H20N2O2S	268.125	3.59	4.75	4.95	2.58	5.13	2.13	2.12	3.39	4.31	2.21	-0.813359	0.22352	0.474847	-0.539724	0.179308	-0.56818	-0.511518	-0.912263	-0.319378	-0.853698	0.0641965	1.07052	1.24402	-0.811998	1.40018	-1.20238	-1.21106	-0.109307	0.688811	-1.13298	0.268702	0.294144	0.909077	-0.371823	0.545898	-0.45233	-0.24373
[truncated: 8 more columns]

## Sheet: Orbitrap final
DTXSID	CASRN	Preferred_Name	Smiles	Indigo_Inchi_Key	Mol_Formula	Monoisotopic_Mass	Relationship	MS_Ready_DTXCID	MS_Ready_Smiles	MS_Ready_Inchikey	MS_Ready_Mol_Formula	MS_Ready_Monoisotopic_Mass	octl	butac	chlor	chx	dcm	hx	octn	olalc	tol	undec	observed_1-octanol	observed_butyl acetate	observed_chloroform	observed_cyclohexane	observed_dichloromethane	observed_n-hexane	observed_n-octane	observed_oleylalcohol	observed_toluene	observed_n-undecane	1-octanol_db_std	butyl acetate_db_std	chloroform_db_std	cyclohexane_db_std	dichloromethane_db_std	n-hexane_db_std	n-octane_db_std	oleylalcohol_db_std	toluene_db_std	n-undecane_db_std	1-octanol_exp_std	butyl acetate_exp_std	chloroform_exp_std	cyclohexane_exp_std	dichloromethane_exp_std	n-hexane_exp_std	n-octane_exp_std
DTXSID0044490	59337-93-8	Methyl 3-sulfamoylthiophene-2-carboxylate	COC(=O)C1=C(C=CS1)S(N)(=O)=O	PMXNPOJHBQDJKS-UHFFFAOYSA-N	C6H7NO4S2	220.982	2D-QSAR-Ready	DTXCID8024490	COC(=O)C1=C(C=CS1)S(N)(=O)=O	PMXNPOJHBQDJKS-UHFFFAOYSA-N	C6H7NO4S2	220.982	-0.07	0.53	-0.17	-3.33	-0.25	-3.59	-3.67	-0.72	-1.41	-3.63	1.60233	1.67253	1.56794	-1.03655	1.10525	-1.40789	-1.19165	0.818102	0.344511	-1.31637	0.951672	1.31747	0.890706	-1.0358	0.841934	-1.19431	-1.24309	0.555396	0.134734	-1.2187	1.15505	1.08513	1.03612	-0.958183	0.641819	-1.29198	-1.01733
DTXSID5021962	120-07-0	N-Phenyldiethanolamine	OCCN(CCO)C1=CC=CC=C1	OJPDDQSCZGTACX-UHFFFAOYSA-N	C10H15NO2	181.11	2D-QSAR-Ready	DTXCID501962	OCCN(CCO)C1=CC=CC=C1	OJPDDQSCZGTACX-UHFFFAOYSA-N	C10H15NO2	181.11	0.24	0.58	-0.43	-3.39	-0.54	-3.6	-3.68	-0.42	-1.62	-3.64	0.492977	0.543899	0.288191	-0.900629	0.478211	-1.20933	-0.933635	0.18178	-0.422418	-1.04826	1.13579	1.34011	0.733154	-1.04565	0.66705	-1.17184	-1.21992	0.739163	0.0180284	-1.19588	0.881941	0.860613	0.468939	-0.710935	0.730411	-0.871061	-0.709927
DTXSID2035481	610841	4-(4-(Acetyloxy)phenyl)-2-butanone	CC(=O)CCC1=CC=C(OC(C)=O)C=C1	UMIKWXDGXDJQJK-UHFFFAOYSA-N	C12H14O3	206.094	2D-QSAR-Ready	DTXCID0015481	CC(=O)CCC1=CC=C(OC(C)=O)C=C1	UMIKWXDGXDJQJK-UHFFFAOYSA-N	C12H14O3	206.094	1.63	2.18	3.2	0.71	3.08	0.45	0.39	1.4	2.04	0.36	-0.0668898	0.769605	1.42558	-0.775708	1.41171	-1.07381	-1.39048	-0.571114	-0.289816	-1.07826	0.0843047	0.623462	1.62335	-0.817559	1.50572	-1.07243	-1.13125	-0.141161	0.486222	-1.16066	0.163246	0.720537	1.54318	-0.542733	1.45816	-0.795823	-1.19454
DTXSID4020119	446-86-6	Azathioprine	CN1C=NC(=C1SC1=NC=NC2=C1NC=N2)[N+]([O-])=O	LMEKQMALGUDUQG-UHFFFAOYSA-N	C9H7N7O2S	277.038	2D-QSAR-Ready	DTXCID00119	CN1C=NC(=C1SC1=NC=NC2=C1NC=N2)[N+]([O-])=O	LMEKQMALGUDUQG-UHFFFAOYSA-N	C9H7N7O2S	277.038	-0.02	0.91	-0.9	-5.35	-1.09	-5.93	-5.94	-1.52	-2.46	-5.82	0.308492	0.620956	0.189651	-1.39408	0.213858	-1.6365	-1.54307	0.170264	-0.354888	-1.51757	1.09462	1.45923	0.749611	-0.995037	0.67512	-1.22243	-1.22635	0.506536	0.138004	-1.1793	0.93185	0.699865	0.926029	-0.869372	0.585064	-0.907813	-0.976614
DTXSID9023201	75706-12-6	Leflunomide	CC1=C(C=NO1)C(=O)NC1=CC=C(C=C1)C(F)(F)F	VHOGYURTWQBHIL-UHFFFAOYSA-N	C12H9F3N2O2	270.062	2D-QSAR-Ready	DTXCID103201	CC1=C(C=NO1)C(=O)NC1=CC=C(C=C1)C(F)(F)F	VHOGYURTWQBHIL-UHFFFAOYSA-N	C12H9F3N2O2	270.062	2.59	3.36	2.92	0.81	3.1	0.55	0.48	2.39	2.35	0.58	1.45516	1.63538	1.00203	0.00961346	1.34726	-0.122635	-0.136875	1.06768	0.789178	-0.387007	0.61047	1.3048	0.90804	-0.994606	1.07035	-1.22906	-1.29218	0.430124	0.394055	-1.202	0.998541	1.28943	0.451514	-0.871749	0.922576	-1.00289	-1.03851
DTXSID5047291	NOCAS_47291	CI-1044	NC1=CC2=C3N(CCC3=C1)C(=O)[C@H](NC(=O)C1=CC=CN=C1)N=C2C1=CC=CC=C1	XGXOSJSGDNPEEF-NRFANRHFSA-N	C23H19N5O2	397.154	2D-QSAR-Ready	DTXCID90210212	Nc1cc2CCN3c2c(c1)C(=NC(NC(=O)c1cccnc1)C3=O)c1ccccc1	XGXOSJSGDNPEEF-UHFFFAOYSA-N	C23H19N5O2	397.154	1.85	2.11	1.81	-2.11	0.86	-3.15	-2.75	-0.04	-0.18	-3.06	1.79955	1.84896	1.81133	-0.62008	1.94866	-0.568811	-0.588457	1.34136	0.467355	-0.725862	1.14305	1.27137	1.1233	-0.811385	0.654438	-1.32467	-1.12725	0.210249	0.141153	-1.28025	0.956412	0.911581	0.992972	-1.10189	1.16358	-1.00988	-1.03717
DTXSID0037237	10238-21-8	Glybenclamide	COC1=C(C=C(Cl)C=C1)C(=O)NCCC1=CC=C(C=C1)S(=O)(=O)NC(=O)NC1CCCCC1	ZNNLBTZKUZBEKO-UHFFFAOYSA-N	C23H28ClN3O5S	493.144	2D-QSAR-Ready	DTXCID8017237	COC1=C(C=C(Cl)C=C1)C(=O)NCCC1=CC=C(C=C1)S(=O)(=O)NC(=O)NC1CCCCC1	ZNNLBTZKUZBEKO-UHFFFAOYSA-N	C23H28ClN3O5S	493.144	4.34	6.42	4.71	0.02	4.97	-0.83	-0.8	3.7	3.4	-0.49	1.1934	2.35599	1.30026	-1.02274	2.13323	-0.842027	-0.881122	0.36599	-0.0145273	-1.42136	0.683542	1.47517	0.824361	-0.960613	0.923315	-1.28412	-1.2727	0.439964	0.325786	-1.15471	0.674398	1.56872	0.7566	-1.03037	1.39737	-0.891362	-0.921436
DTXSID4047254	220860-50-4	CP-457920	CCOC1=NC2=C(NC=C(C(=O)NCC3=CC=CC=C3)C2=O)C=C1	DGFVZQGXKQCQGK-UHFFFAOYSA-N	C18H17N3O3	323.127	2D-QSAR-Ready	DTXCID2027254	CCOC1=NC2=C(NC=C(C(=O)NCC3=CC=CC=C3)C2=O)C=C1	DGFVZQGXKQCQGK-UHFFFAOYSA-N	C18H17N3O3	323.127	1.97	2.21	1.04	-2.74	0.58	-3.31	-3.22	0.56	-0.56	-3.21	3.52554	2.50214	1.19611	-1.2215	1.1534	-1.63325	-1.13905	2.47827	-0.252524	-1.37157	1.23693	1.34946	0.800862	-0.971538	0.585173	-1.2388	-1.1966	0.575796	0.05064	-1.19192	1.67935	1.00478	0.364783	-0.935186	0.375239	-1.13181	-0.870502
DTXSID9020247	63-25-2	Carbaryl	CNC(=O)OC1=C2C=CC=CC2=CC=C1	CVXBEEMKQHEXEN-UHFFFAOYSA-N	C12H11NO2	201.079	2D-QSAR-Ready	DTXCID10247	CNC(=O)OC1=C2C=CC=CC2=CC=C1	CVXBEEMKQHEXEN-UHFFFAOYSA-N	C12H11NO2	201.079	2.3	3.02	2.94	0.95	2.98	0.58	0.6	1.87	2.35	0.59	2.46707	2.16872	2.19174	0.584941	2.33387	0.178025	0.276883	2.08606	1.99613	0.502373	0.485667	1.21114	1.13054	-0.874604	1.17084	-1.24742	-1.22727	0.0523956	0.536047	-1.23734	1.01476	0.737802	0.7832	-0.929764	0.85995	-1.35039	-1.24175
DTXSID4026975	121-03-9	2-Methyl-5-nitrobenzenesulfonic acid	CC1=CC=C(C=C1S(O)(=O)=O)[N+]([O-])=O	ZDTXQHVBLWYPHS-UHFFFAOYSA-N	C7H7NO5S	217.004	2D-QSAR-Ready	DTXCID506975	CC1=CC=C(C=C1S(O)(=O)=O)[N+]([O-])=O	ZDTXQHVBLWYPHS-UHFFFAOYSA-N	C7H7NO5S	217.004	0.11	1.26	0.86	-2.51	0.98	-2.82	-2.95	-0.33	-0.31	-2.84	1.27427	1.79832	2.2276	0.660806	2.39965	0.308653	0.358943	0.935876	1.70337	0.260993	0.584955	1.28205	1.03958	-1.00321	1.11232	-1.19113	-1.26993	0.31824	0.330363	-1.20325	0.177423	0.567376	0.901725	-0.493649	1.06577	-0.826811	-0.769219
DTXSID8022406	131-56-6	2,4-Dihydroxybenzophenone	OC1=CC=C(C(=O)C2=CC=CC=C2)C(O)=C1	ZXDDPOHVAMWLBH-UHFFFAOYSA-N	C13H10O3	214.063	2D-QSAR-Ready	DTXCID402406	OC1=CC=C(C(=O)C2=CC=CC=C2)C(O)=C1	ZXDDPOHVAMWLBH-UHFFFAOYSA-N	C13H10O3	214.063	3.34	3.6	1.82	-0.21	1.89	-0.51	-0.53	2.39	1.48	-0.38	1.66475	2.11067	0.844817	-0.537296	1.66798	-1.1732	-0.764432	1.44356	0.169613	-1.26731	1.35189	1.52327	0.350003	-0.988049	0.396142	-1.18579	-1.19897	0.725711	0.125895	-1.1001	0.997701	1.16939	0.43884	-0.783699	1.00554	-1.25545	-0.715817
DTXSID0047456	826-62-0	2-Norbornene-5,6-dicarboxylic anhydride	O=C1OC(=O)C2C3CC(C=C3)C12	KNDQHSIWLOJIGP-UHFFFAOYSA-N	C9H8O3	164.047	2D-QSAR-Ready	DTXCID8027456	O=C1OC(=O)C2C3CC(C=C3)C12	KNDQHSIWLOJIGP-UHFFFAOYSA-N	C9H8O3	164.047	1.13	1.72	2.53	0.02	2.62	-0.04	-0.25	0.95	1.53	-0.15	-0.991281	-0.222762	0.846472	-0.924714	1.73175	-0.725177	-1.74165	0.120208	0.594104	-1.57674	0.119816	0.689907	1.47257	-0.952729	1.55954	-1.0107	-1.21362	-0.0541103	0.506318	-1.11699	-0.158586	0.0280124	1.21329	-0.568862	1.25754	-0.32362	-1.05541
DTXSID5037494	6190-65-4	Deethylatrazine	CC(C)NC1=NC(Cl)=NC(N)=N1	DFWFIQKMSFGDCQ-UHFFFAOYSA-N	C6H10ClN5	187.062	2D-QSAR-Ready	DTXCID3017494	CC(C)NC1=NC(Cl)=NC(N)=N1	DFWFIQKMSFGDCQ-UHFFFAOYSA-N	C6H10ClN5	187.062	0.46	0.78	0.88	-1.47	0.66	-1.75	-1.75	-0.09	-0.2	-1.85	1.20079	1.71082	1.23797	-0.666347	1.43724	-0.794075	-0.571893	1.55863	0.540185	-1.11486	0.818213	1.11141	1.20304	-0.950153	1.00146	-1.2067	-1.2067	0.314274	0.213487	-1.29833	0.624532	1.03047	0.629844	-0.799403	0.509476	-0.827177	-0.490437
DTXSID2034962	153719-23-4	Thiamethoxam	CN1COCN(CC2=CN=C(Cl)S2)C1=N[N+]([O-])=O	NWWZPOKUUAIXIW-UHFFFAOYSA-N	C8H10ClN5O3S	291.019	2D-QSAR-Ready	DTXCID0014962	CN1COCN(CC2=CN=C(Cl)S2)C1=N[N+]([O-])=O	NWWZPOKUUAIXIW-UHFFFAOYSA-N	C8H10ClN5O3S	291.019	-0.09	0.28	1.51	-1.81	0.9	-2.33	-2.23	-0.94	-0.37	-2.47	-0.195207	0.243376	1.26677	-1.81219	1.86896	-1.86225	-1.74859	-0.516084	-0.233097	-1.05636	0.49191	0.765604	1.67545	-0.780398	1.22423	-1.16505	-1.09108	-0.136847	0.28479	-1.26861	0.197037	0.499754	1.31956	-1.12987	1.84644	-1.12668	-1.03205
DTXSID1034844	32889-48-8	Procyazine	CC(C)(NC1=NC(Cl)=NC(NC2CC2)=N1)C#N	WUZNHSBFPPFULJ-UHFFFAOYSA-N	C10H13ClN6	252.089	2D-QSAR-Ready	DTXCID9014844	CC(C)(NC1=NC(Cl)=NC(NC2CC2)=N1)C#N	WUZNHSBFPPFULJ-UHFFFAOYSA-N	C10H13ClN6	252.089	1.49	2.22	2.2	-0.45	2.11	-0.84	-0.83	1.05	1.15	-0.86	2.35257	1.72133	2.7608	-0.105308	2.26797	-0.129991	0.232937	1.83711	1.23384	-0.437634	0.606326	1.18416	1.16833	-0.929278	1.09709	-1.23798	-1.23007	0.258045	0.3372	-1.25381	1.17174	0.554938	1.06856	-1.0193	0.6596	-1.06446	-0.893995
DTXSID8024317	5902-51-2	Terbacil	CC1=C(Cl)C(=O)N(C(=O)N1)C(C)(C)C	NBQCNZYJJMBDKY-UHFFFAOYSA-N	C9H13ClN2O2	216.067	2D-QSAR-Ready	DTXCID104317	CC1=C(Cl)C(=O)N(C(=O)N1)C(C)(C)C	NBQCNZYJJMBDKY-UHFFFAOYSA-N	C9H13ClN2O2	216.067	2.75	2.48	2.8	1.15	2.49	0.91	0.95	2.04	1.99	0.86	2.19741	2.0331	1.55045	-0.0362023	1.9317	-0.106241	-0.0812433	1.51538	0.884266	-0.977273	1.19871	0.842266	1.26472	-0.913555	0.855468	-1.2304	-1.17759	0.261393	0.195385	-1.2964	1.00901	0.901349	0.559712	-0.674646	0.833913	-0.72021	-0.649779
DTXSID0021337	148-79-8	Thiabendazole	N1C2=C(C=CC=C2)N=C1C1=CSC=N1	WJCNZQLZVWNLKY-UHFFFAOYSA-N	C10H7N3S	201.036	2D-QSAR-Ready	DTXCID401337	N1C2=C(C=CC=C2)N=C1C1=CSC=N1	WJCNZQLZVWNLKY-UHFFFAOYSA-N	C10H7N3S	201.036	1.48	2.69	1.5	-0.88	1.73	-1.34	-1.33	0.92	1.06	-1.26	1.81443	2.09339	1.49949	0.0277998	1.69399	-0.166781	-0.116753	1.76168	0.956896	-1.16706	0.714888	1.56045	0.728864	-0.934316	0.889592	-1.25577	-1.24878	0.323552	0.421386	-1.19987	0.783409	1.03912	0.594557	-0.551869	0.741893	-0.853734	-0.817233
DTXSID8020961	100-01-6	4-Nitroaniline	NC1=CC=C(C=C1)[N+]([O-])=O	TYMLOMAKGOJONV-UHFFFAOYSA-N	C6H6N2O2	138.043	2D-QSAR-Ready	DTXCID40961	NC1=CC=C(C=C1)[N+]([O-])=O	TYMLOMAKGOJONV-UHFFFAOYSA-N	C6H6N2O2	138.043	1.23	1.96	1.58	-0.31	1.75	-0.53	-0.61	0.87	1.13	-0.56	0.506978	0.893106	0.765792	-1.2464	0.245518	-0.911354	-1.39177	0.631303	-0.176002	-1.38043	0.585719	1.32419	0.93978	-0.972152	1.11175	-1.1947	-1.27563	0.221541	0.484559	-1.22505	0.750617	1.1571	0.922226	-1.11021	0.495298	-0.695398	-1.23833
DTXSID9040760	317318-84-6	{4-[({2-[3-Fluoro-4-(trifluoromethyl)phenyl]-4-methyl-1,3-thiazol-5-yl}methyl)sulfanyl]-2-methylphenoxy}acetic acid	CC1=C(CSC2=CC(C)=C(OCC(O)=O)C=C2)SC(=N1)C1=CC=C(C(F)=C1)C(F)(F)F	HWVNEWGKWRGSRK-UHFFFAOYSA-N	C21H17F4NO3S2	471.059	2D-QSAR-Ready	DTXCID7020760	CC1=C(CSC2=CC(C)=C(OCC(O)=O)C=C2)SC(=N1)C1=CC=C(C(F)=C1)C(F)(F)F	HWVNEWGKWRGSRK-UHFFFAOYSA-N	C21H17F4NO3S2	471.059	6.09	6.87	6.38	4.24	6.3	3.51	3.71	5.39	5.83	3.73	-0.134238	0.879224	0.442495	-1.05984	0.667249	-1.2797	-0.82656	0.451358	-0.0178424	-1.32569	0.728084	1.36979	0.966666	-0.7939	0.90085	-1.39447	-1.22993	0.152198	0.514184	-1.21347	-0.161164	1.00567	0.751536	-0.718579	0.948688	-0.953036	-0.993213
DTXSID0020446	330-54-1	Diuron	CN(C)C(=O)NC1=CC(Cl)=C(Cl)C=C1	XMTQQYYKAHVGBJ-UHFFFAOYSA-N	C9H10Cl2N2O	232.017	2D-QSAR-Ready	DTXCID00446	CN(C)C(=O)NC1=CC(Cl)=C(Cl)C=C1	XMTQQYYKAHVGBJ-UHFFFAOYSA-N	C9H10Cl2N2O	232.017	2.4	2.91	2.54	0.21	2.54	-0.1	-0.13	1.79	1.79	-0.07	1.86124	2.17148	1.90303	0.970721	3.05793	-0.147088	0.142342	1.64684	2.47068	-0.0655857	0.844802	1.27054	0.961672	-0.983377	0.961672	-1.24216	-1.2672	0.335584	0.335584	-1.21712	0.385251	0.391809	0.62527	-0.35623	1.06141	-1.01488	-0.777074
DTXSID7034549	165252-70-0	Dinotefuran	CN\C(NCC1CCOC1)=N\[N+]([O-])=O	YKBZOVFACRVRJN-UHFFFAOYSA-N	C7H14N4O3	202.107	2D-QSAR-Ready	DTXCID5014549	CN\C(NCC1CCOC1)=N\[N+]([O-])=O	YKBZOVFACRVRJN-UHFFFAOYSA-N	C7H14N4O3	202.107	-0.28	-0.34	-0.08	-3.21	-0.53	-3.41	-3.46	-1.06	-1.76	-3.55	0.00670778	0.0836534	0.0125217	-0.894712	0.272315	-0.664337	-1.34865	-0.393093	-0.304202	-1.63917	1.05348	1.011	1.19507	-1.02091	0.876482	-1.16251	-1.19791	0.501252	0.00566386	-1.26162	0.645301	0.768513	0.626628	-0.64098	0.994311	-0.204698	-1.11383
DTXSID5020869	101-61-1	4,4'-Methylenebis(N,N-dimethylaniline)	CN(C)C1=CC=C(CC2=CC=C(C=C2)N(C)C)C=C1	JNRLEMMIVRBKJE-UHFFFAOYSA-N	C17H22N2	254.178	2D-QSAR-Ready	DTXCID70869	CN(C)C1=CC=C(CC2=CC=C(C=C2)N(C)C)C=C1	JNRLEMMIVRBKJE-UHFFFAOYSA-N	C17H22N2	254.178	3.74	4.27	5.27	3.35	5.02	2.8	2.95	3.29	4.41	2.82	0.3418	1.06671	3.13902	0.557746	2.12328	-0.553132	0.345831	-0.164955	1.55405	-0.423566	-0.0604865	0.556011	1.71921	-0.514136	1.42841	-1.1539	-0.979417	-0.583928	0.718859	-1.13063	-0.575958	0.109053	2.00278	-0.0957628	0.942846	-1.13823	-0.15566
DTXSID3047425	1638-22-8	4-Butylphenol	CCCCC1=CC=C(O)C=C1	CYYZDBDROVLTJU-UHFFFAOYSA-N	C10H14O	150.104	2D-QSAR-Ready	DTXCID1027425	CCCCC1=CC=C(O)C=C1	CYYZDBDROVLTJU-UHFFFAOYSA-N	C10H14O	150.104	3.59	3.69	2.88	1.8	3.05	1.7	1.62	3.23	2.81	1.73	-0.126191	-0.00531639	-0.121748	-0.530197	0.243828	-0.849013	-0.693872	-0.300429	-0.373882	-0.824742	1.25927	1.38777	0.346942	-1.04083	0.565386	-1.16932	-1.27212	0.796681	0.256994	-1.13077	0.451766	0.36128	0.316844	-0.296899	0.674522	-0.545749	-0.53164
DTXSID4022731	298-46-4	Carbamazepine	NC(=O)N1C2=CC=CC=C2C=CC2=C1C=CC=C2	FFGPTBGBLSHEPO-UHFFFAOYSA-N	C15H12N2O	236.095	2D-QSAR-Ready	DTXCID902731	NC(=O)N1C2=CC=CC=C2C=CC2=C1C=CC=C2	FFGPTBGBLSHEPO-UHFFFAOYSA-N	C15H12N2O	236.095	2.22	2.87	2.35	0.11	2.19	-0.46	-0.31	1.38	1.61	-0.4	1.49539	1.18088	1.4539	-0.24891	2.05119	-0.445294	-0.113068	1.10987	0.635912	-0.783787	0.865962	1.39498	0.971765	-0.851312	0.841545	-1.31522	-1.19314	0.182308	0.369499	-1.26639	0.823964	0.394203	0.811512	-0.75268	1.26704	-0.902987	-0.616729
DTXSID4047094	94-02-0	Ethyl benzoylacetate	CCOC(=O)CC(=O)C1=CC=CC=C1	GKKZMYDNDDMXSE-UHFFFAOYSA-N	C11H12O3	192.079	2D-QSAR-Ready	DTXCID2027094	CCOC(=O)CC(=O)C1=CC=CC=C1	GKKZMYDNDDMXSE-UHFFFAOYSA-N	C11H12O3	192.079	1.76	2.46	3.3	1.02	3.32	0.78	0.7	1.64	2.37	0.71	-0.22825	-0.190229	0.194369	-1.11596	-0.202504	-1.04837	-1.1466	-0.42571	-0.345427	-0.821584	-0.0474589	0.674742	1.54138	-0.810928	1.56202	-1.05854	-1.14108	-0.171265	0.581888	-1.13076	0.638625	0.642077	1.44554	-1.1612	0.687778	-1.0028	-1.20941
DTXSID9037749	4638-48-6	5-Chlorosalicylanilide	OC1=C(C=C(Cl)C=C1)C(=O)NC1=CC=CC=C1	KGYNGVVNFRUOOZ-UHFFFAOYSA-N	C13H10ClNO2	247.04	2D-QSAR-Ready	DTXCID7017749	OC1=C(C=C(Cl)C=C1)C(=O)NC1=CC=CC=C1	KGYNGVVNFRUOOZ-UHFFFAOYSA-N	C13H10ClNO2	247.04	3.69	4.83	2.33	0.39	2.83	0	-0.02	3.2	2.44	0.23	3.66235	6.26295	1.87563	1.94169	4.72614	0.363435	0.645702	2.96638	4.19086	0.682534	1.03144	1.72393	0.205316	-0.973125	0.509038	-1.21003	-1.22218	0.733792	0.272135	-1.07032	0.49732	1.88712	-0.457536	-0.422228	1.06582	-1.26567	-1.11483
DTXSID8044620	204446	Trimethyl benzene-1,2,4-tricarboxylate	COC(=O)C1=CC=C(C(=O)OC)C(=C1)C(=O)OC	MJHNUUNSCNRGJE-UHFFFAOYSA-N	C12H12O6	252.063	2D-QSAR-Ready	DTXCID6024620	COC(=O)C1=CC=C(C(=O)OC)C(=C1)C(=O)OC	MJHNUUNSCNRGJE-UHFFFAOYSA-N	C12H12O6	252.063	2.78	3.02	4.17	1.81	3.93	1.51	1.48	2.26	3.03	1.46	1.29448	0.724828	1.57257	1.16383	1.16912	0.960889	1.2049	0.663136	1.18468	0.920721	0.246631	0.498509	1.70543	-0.771378	1.45355	-1.08623	-1.11771	-0.299106	0.509004	-1.1387	0.671255	0.138552	0.606573	-0.443914	0.760517	-0.731674	-0.489819
DTXSID4022020	314-40-9	Bromacil	CCC(C)N1C(=O)NC(C)=C(Br)C1=O	CTSLUCNDVMMDHG-UHFFFAOYSA-N	C9H13BrN2O2	260.016	2D-QSAR-Ready	DTXCID802020	CCC(C)N1C(=O)NC(C)=C(Br)C1=O	CTSLUCNDVMMDHG-UHFFFAOYSA-N	C9H13BrN2O2	260.016	3.17	2.77	3.13	1.52	2.73	1.24	1.3	2.28	2.32	1.2	2.02166	3.3895	1.68789	-1.24647	2.51031	-0.894646	-2.24971	2.03818	0.635458	-1.38929	1.33988	0.806062	1.2865	-0.862112	0.75268	-1.23578	-1.15571	0.152137	0.205519	-1.28916	0.739382	1.47686	0.559429	-1.02265	1.00284	-0.832959	-1.56355
DTXSID5041512	140-38-5	4-Chlorophenylurea	NC(=O)NC1=CC=C(Cl)C=C1	RECCURWJDVZHIH-UHFFFAOYSA-N	C7H7ClN2O	170.025	2D-QSAR-Ready	DTXCID3021512	NC(=O)NC1=CC=C(Cl)C=C1	RECCURWJDVZHIH-UHFFFAOYSA-N	C7H7ClN2O	170.025	1.44	1.71	0.06	-1.97	0.15	-2.14	-2.21	0.76	-0.42	-2.11	0.590996	0.670901	-0.493577	-1.23376	-0.389743	-1.40284	-0.994131	0.655194	-1.19441	-2.16991	1.30962	1.49446	0.364887	-1.02483	0.4265	-1.14121	-1.18913	0.844101	0.0362833	-1.12068	1.07225	1.19827	0.0198336	-0.363107	0.177556	-0.68167	-0.434956
DTXSID0020232	58-08-2	Caffeine	CN1C=NC2=C1C(=O)N(C)C(=O)N2C	RYYVLZVUVIJVGH-UHFFFAOYSA-N	C8H10N4O2	194.08	2D-QSAR-Ready	DTXCID40232	CN1C=NC2=C1C(=O)N(C)C(=O)N2C	RYYVLZVUVIJVGH-UHFFFAOYSA-N	C8H10N4O2	194.08	0	0.21	1.32	-1.79	0.82	-2.17	-2.16	-0.92	-0.34	-2.31	-0.200181	-0.647102	0.0464613	-0.827306	0.0270299	-0.690595	-0.946336	-0.41996	-0.473019	-1.09995	0.581222	0.747512	1.62647	-0.8362	1.23054	-1.13711	-1.12919	-0.147285	0.311991	-1.24797	0.758824	-0.269651	0.883738	-0.417895	1.09673	-0.435677	-0.745705
DTXSID0044868	2050-43-3	N-(2,4-Dimethylphenyl)acetamide	CC(=O)NC1=CC=C(C)C=C1C	PJEIIBXJUDOMAN-UHFFFAOYSA-N	C10H13NO	163.1	2D-QSAR-Ready	DTXCID8024868	CC(=O)NC1=CC=C(C)C=C1C	PJEIIBXJUDOMAN-UHFFFAOYSA-N	C10H13NO	163.1	1.52	1.82	1.75	-0.26	1.69	-0.46	-0.51	1.13	0.95	-0.52	0.513553	0.769168	0.519954	-0.672013	0.857347	-0.225484	-0.672635	0.792601	0.0156362	-1.13986	0.831098	1.13929	1.06738	-0.997523	1.00574	-1.20299	-1.25435	0.430445	0.245528	-1.26463	0.477475	0.819064	0.323366	-0.788556	0.831516	-0.200262	-0.748007
DTXSID7042198	1907-65-9	N-Butyl-p-toluenesulfonamide	CCCCNS(=O)(=O)C1=CC=C(C)C=C1	RQUXYBHREKXNKT-UHFFFAOYSA-N	C11H17NO2S	227.098	2D-QSAR-Ready	DTXCID5022198	CCCCNS(=O)(=O)C1=CC=C(C)C=C1	RQUXYBHREKXNKT-UHFFFAOYSA-N	C11H17NO2S	227.098	2.35	2.95	3.7	1.5	3.63	1.19	1.17	2.15	2.76	1.15	1.50936	1.21048	1.68859	0.581915	1.8301	0.298479	0.463189	0.91773	1.12217	0.150978	0.101045	0.739226	1.53695	-0.803044	1.4625	-1.13277	-1.15404	-0.111682	0.537135	-1.17532	0.668737	-0.11367	1.02562	-0.340029	1.0091	-0.723725	-0.376146
DTXSID5022439	81-90-3	Phenolphthalin	OC(=O)C1=C(C=CC=C1)C(C1=CC=C(O)C=C1)C1=CC=C(O)C=C1	FFFPYJTVNSSLBQ-UHFFFAOYSA-N	C20H16O4	320.105	2D-QSAR-Ready	DTXCID502439	OC(=O)C1=C(C=CC=C1)C(C1=CC=C(O)C=C1)C1=CC=C(O)C=C1	FFFPYJTVNSSLBQ-UHFFFAOYSA-N	C20H16O4	320.105	3.23	4.61	-0.41	-4.16	0.18	-4.61	-4.71	2.19	-0.76	-4.21	-0.68553	0.11601	-0.687682	-1.28648	-0.313445	-0.959795	-1.23188	-0.198901	-0.720054	-1.33675	1.24467	1.66412	0.138297	-1.00151	0.317626	-1.13829	-1.16868	0.928563	0.0319146	-1.01671	-0.0392408	1.54934	0.247757	-0.967987	0.706539	-0.505445	-0.824948
DTXSID4041995	3878-19-1	Fuberidazole	N1C2=CC=CC=C2N=C1C1=CC=CO1	UYJUZNLFJAWNEZ-UHFFFAOYSA-N	C11H8N2O	184.064	2D-QSAR-Ready	DTXCID2021995	N1C2=CC=CC=C2N=C1C1=CC=CO1	UYJUZNLFJAWNEZ-UHFFFAOYSA-N	C11H8N2O	184.064	2.94	3.99	2.75	1.32	3.14	0.96	0.95	2.62	2.85	1.06	1.13747	1.18942	0.947791	-0.173505	1.02532	-0.247486	-0.314047	1.38914	0.528289	-0.83771	0.660019	1.67618	0.476143	-0.907768	0.853573	-1.25617	-1.26584	0.350333	0.57292	-1.15939	0.78173	0.854586	0.593296	-0.671669	0.660108	-0.766822	-0.797388
DTXSID4022527	94-13-3	Propylparaben	CCCOC(=O)C1=CC=C(O)C=C1	QELSKZZBTMNZEB-UHFFFAOYSA-N	C10H12O3	180.079	2D-QSAR-Ready	DTXCID602527	CCCOC(=O)C1=CC=C(O)C=C1	QELSKZZBTMNZEB-UHFFFAOYSA-N	C10H12O3	180.079	3.27	3.71	2.22	0.6	2.54	0.49	0.37	2.89	2.11	0.58	-0.322867	-0.0731745	-0.532045	-0.910796	0.120787	-1.55532	-1.10362	-0.432457	-0.452161	-0.862252	1.15816	1.52425	0.284548	-1.06331	0.550792	-1.15483	-1.25467	0.841997	0.193027	-1.07995	0.349449	0.804593	0.0794769	-0.361763	1.07289	-1.31641	-0.668882
DTXSID5023742	81-81-2	Warfarin	CC(=O)CC(C1=CC=CC=C1)C1=C(O)C2=CC=CC=C2OC1=O	PJVWKTKQMONHTI-UHFFFAOYSA-N	C19H16O4	308.105	2D-QSAR-Ready	DTXCID703742	CC(=O)CC(C1=CC=CC=C1)C1=C(O)C2=CC=CC=C2OC1=O	PJVWKTKQMONHTI-UHFFFAOYSA-N	C19H16O4	308.105	2.29	2.89	2.71	-0.78	2.4	-1.35	-1.29	1.29	1.25	-1.28	1.09084	1.57698	1.11764	0.0234628	1.18565	0.178182	-0.347045	0.791624	-0.537345	-1.29054	0.866568	1.21859	1.11299	-0.934627	0.931106	-1.26905	-1.23385	0.27986	0.256392	-1.22798	0.62225	1.08901	0.747149	-0.48926	0.808888	-0.301203	-0.806527
DTXSID2025680	4376-20-9	MEHP	CCCCC(CC)COC(=O)C1=CC=CC=C1C(O)=O	DJDSLBVSSOQSLW-UHFFFAOYSA-N	C16H22O4	278.152	2D-QSAR-Ready	DTXCID105680	CCCCC(CC)COC(=O)C1=CC=CC=C1C(O)=O	DJDSLBVSSOQSLW-UHFFFAOYSA-N	C16H22O4	278.152	5.1	5.56	4.45	2.56	4.72	2.36	2.26	4.87	4.13	2.51	-0.190973	-0.078337	0.167971	-0.835621	0.335241	-1.06037	-1.18205	-0.5168	-0.247445	-1.17677	1.02137	1.39783	0.489406	-1.05738	0.710375	-1.22106	-1.3029	0.833135	0.227516	-1.0983	0.491967	0.786948	1.00128	-0.60895	1.43903	-1.0358	-1.21386
DTXSID4047543	57646-30-7	Furalaxyl	COC(=O)C(C)N(C(=O)C1=CC=CO1)C1=C(C)C=CC=C1C	CIEXPHRYOLIQQD-UHFFFAOYSA-N	C17H19NO4	301.131	2D-QSAR-Ready	DTXCID2027543	COC(=O)C(C)N(C(=O)C1=CC=CO1)C1=C(C)C=CC=C1C	CIEXPHRYOLIQQD-UHFFFAOYSA-N	C17H19NO4	301.131	2.34	3.56	4.4	2	4.4	1.48	1.56	2.47	3.4	1.47	1.65327	2.03878	1.75846	0.87263	1.79616	0.639615	0.592737	1.31528	1.91752	0.325321	-0.336184	0.778338	1.54571	-0.646788	1.54571	-1.12183	-1.04875	-0.217423	0.632171	-1.13097	0.591929	0.834707	0.893967	-0.604937	0.55095	-0.563192	-0.888696
DTXSID8022111	709-98-8	Propanil	CCC(=O)NC1=CC=C(Cl)C(Cl)=C1	LFULEKSKNZEWOE-UHFFFAOYSA-N	C9H9Cl2NO	217.006	2D-QSAR-Ready	DTXCID102111	CCC(=O)NC1=CC=C(Cl)C(Cl)=C1	LFULEKSKNZEWOE-UHFFFAOYSA-N	C9H9Cl2NO	217.006	3.25	3.8	3.27	1.75	3.46	1.5	1.46	2.92	3.03	1.54	2.62707	2.524	1.26537	1.05681	1.82119	0.743005	0.831542	2.25472	1.16046	-0.0150776	0.743315	1.37034	0.766116	-0.966765	0.982726	-1.25178	-1.29738	0.367097	0.492503	-1.20618	1.15799	1.0377	-0.0752957	-0.473835	0.485956	-0.777856	-0.669825
DTXSID6022474	50-22-6	Corticosterone	C[C@]12C[C@H](O)[C@H]3[C@@H](CCC4=CC(=O)CC[C@]34C)[C@@H]1CC[C@@H]2C(=O)CO	OMFXVFTZEKFJBZ-HJTSIMOOSA-N	C21H30O4	346.214	2D-QSAR-Ready	DTXCID50209162	CC12CC(O)C3C(CCC4=CC(=O)CCC34C)C1CCC2C(=O)CO	OMFXVFTZEKFJBZ-UHFFFAOYSA-N	C21H30O4	346.214	1.88	2.36	1.88	-2.36	1.45	-2.91	-2.87	0.82	-0.06	-2.84	1.7593	1.31666	0.701316	-0.102657	1.43027	-0.513054	0.118765	1.49193	-0.20049	-0.810062	1.01055	1.23668	1.01055	-0.986991	0.807966	-1.24611	-1.22726	0.511162	0.0965791	-1.21313	1.39693	0.89831	0.205151	-0.700497	1.02629	-1.1628	-0.451073
DTXSID5020944	59-87-0	Nitrofurazone	NC(=O)N\N=C\C1=CC=C(O1)[N+]([O-])=O	IAIWVQXQOWNYOU-FPYGCLRLSA-N	C6H6N4O4	198.039	2D-QSAR-Ready	DTXCID90944	NC(=O)N\N=C\C1=CC=C(O1)[N+]([O-])=O	IAIWVQXQOWNYOU-FPYGCLRLSA-N	C6H6N4O4	198.039	-0.93	-0.42	-1.52	-5.11	-1.63	-5.32	-5.45	-1.75	-2.97	-5.38	1.71155	0.548654	0.227934	-0.842821	0.336133	0.065825	-1.08093	0.178535	-0.245471	-1.27185	1.08579	1.34724	0.783329	-1.05708	0.726937	-1.16474	-1.23138	0.665419	0.0399867	-1.1955	1.58108	0.806295	0.191776	-0.756285	0.312552	0.0134455	-1.09009
DTXSID8022828	4291-63-8	Cladribine	NC1=NC(Cl)=NC2=C1N=CN2[C@H]1C[C@H](O)[C@@H](CO)O1	PTOAARAWEBMLNO-KVQBGUIXSA-N	C10H12ClN5O3	285.063	2D-QSAR-Ready	DTXCID60209219	NC1=C2N=CN(C3CC(O)C(CO)O3)C2=NC(Cl)=N1	PTOAARAWEBMLNO-UHFFFAOYSA-N	C10H12ClN5O3	285.063	-1.95	-1.49	-2.94	-7.94	-3.54	-8.52	-8.47	-3.64	-5.22	-8.53	0.386294	-0.354354	-0.321797	-1.46971	-0.995729	-1.17642	-1.20914	-0.402362	-0.893873	-1.56656	1.19606	1.3641	0.834389	-0.992207	0.615198	-1.20409	-1.18583	0.578666	0.00146128	-1.20775	1.78982	0.658091	0.69273	-1.05075	-0.3818	-0.473239	-0.582112
DTXSID4041600	36001-88-4	Amiprofos-methyl	COP(=S)(NC(C)C)OC1=C(C=C(C)C=C1)[N+]([O-])=O	VHEWQRWLIDWRMR-UHFFFAOYSA-N	C11H17N2O4PS	304.065	2D-QSAR-Ready	DTXCID2021600	COP(=S)(NC(C)C)OC1=C(C=C(C)C=C1)[N+]([O-])=O	VHEWQRWLIDWRMR-UHFFFAOYSA-N	C11H17N2O4PS	304.065	3	4.11	4.88	2.69	4.94	2.22	2.26	3.03	4.07	2.23	-0.664085	0.0632959	1.53249	-0.397267	0.0904893	-0.733592	-0.727313	-0.415411	-0.00988889	-1.14534	-0.337242	0.754124	1.5112	-0.642037	1.57019	-1.10415	-1.06482	-0.307745	0.714795	-1.09431	-0.496554	0.291102	2.23204	-0.25972	0.772204	-0.396327	-0.613454
DTXSID0047248	NOCAS_47248	CI-1018	CC1=CC2=C3N(CC2)C(=O)[C@H](NC(=O)C2=CC=NC=C2)N=C(C2=CC=CC=C2)C3=C1	KYFWUBJMTHVBIF-QFIPXVFZSA-N	C24H20N4O2	396.159	2D-QSAR-Ready	DTXCID30210195	Cc1cc2CCN3c2c(c1)C(=NC(NC(=O)c1ccncc1)C3=O)c1ccccc1	KYFWUBJMTHVBIF-UHFFFAOYSA-N	C24H20N4O2	396.159	2.97	3.05	3.7	0.49	2.71	-0.51	-0.09	1.31	1.9	-0.45	1.33148	2.84447	1.43779	0.694667	2.40186	-0.455881	0.0879951	1.28209	1.87453	0.0729052	0.97567	1.02906	1.46284	-0.679365	0.802158	-1.34672	-1.06643	-0.132136	0.261602	-1.30668	0.172828	1.6731	0.278242	-0.458638	1.23421	-1.59952	-1.06021
DTXSID5041275	142-18-7	1-Monolaurin	CCCCCCCCCCCC(=O)OCC(O)CO	ARIWANIATODDMH-UHFFFAOYSA-N	C15H30O4	274.214	2D-QSAR-Ready	DTXCID3021275	CCCCCCCCCCCC(=O)OCC(O)CO	ARIWANIATODDMH-UHFFFAOYSA-N	C15H30O4	274.214	3.4	3.38	3.68	0.7	3.44	0.53	0.42	2.92	2.24	0.53	-0.521403	-0.773034	-0.771664	-1.16667	-0.635248	-1.75529	-1.63882	-1.08678	-1.17951	-1.58401	0.950577	0.935678	1.15917	-1.06083	0.980376	-1.18748	-1.26942	0.592993	0.0864161	-1.18748	0.495047	0.0942859	0.691501	-0.0101495	0.943589	-0.720937	-0.749918
DTXSID8044882	2358-84-1	Di(ethylene glycol) dimethacrylate	CC(=C)C(=O)OCCOCCOC(=O)C(C)=C	XFCMNSHQOZQILR-UHFFFAOYSA-N	C12H18O5	242.115	2D-QSAR-Ready	DTXCID6024882	CC(=C)C(=O)OCCOCCOC(=O)C(C)=C	XFCMNSHQOZQILR-UHFFFAOYSA-N	C12H18O5	242.115	1.91	2.24	3.59	1.03	3.39	0.84	0.76	1.83	2.22	0.73	0.247477	-0.0179549	0.34911	-0.163778	0.415554	-0.143715	-0.324248	0.123739	-0.0329106	-0.384551	0.0564907	0.389382	1.75121	-0.83122	1.54946	-1.02288	-1.10359	-0.0242103	0.369207	-1.13385	0.758696	-0.065656	0.669879	-0.394896	0.998134	-0.360956	-0.794751
DTXSID8042187	109-46-6	N,N'-Dibutylthiourea	CCCCNC(=S)NCCCC	KFFQABQEJATQAT-UHFFFAOYSA-N	C9H20N2S	188.135	2D-QSAR-Ready	DTXCID6022187	CCCCNC(=S)NCCCC	KFFQABQEJATQAT-UHFFFAOYSA-N	C9H20N2S	188.135	2.41	2.34	2.77	0.99	2.54	0.8	0.79	2.04	1.87	0.72	1.10286	0.74403	0.652453	-0.197218	0.642726	-0.204091	0.0713385	0.952734	0.417577	0.183306	0.881455	0.791115	1.34606	-0.951145	1.04923	-1.19635	-1.20926	0.403946	0.184551	-1.2996	1.30427	0.574167	0.414446	-1.15612	0.336573	-1.20672	-0.682741
DTXSID7022679	58-85-5	Biotin	OC(=O)CCCC[C@@H]1SC[C@@H]2NC(=O)N[C@H]12	YBJHBAHKTGYVGT-ZKWXMUAHSA-N	C10H16N2O3S	244.088	2D-QSAR-Ready	DTXCID60209198	OC(=O)CCCCC1SCC2NC(=O)NC12	YBJHBAHKTGYVGT-UHFFFAOYSA-N	C10H16N2O3S	244.088	0.66	1.21	-0.58	-4.32	-0.59	-4.56	-4.7	-0.21	-1.9	-4.5	0.573813	0.6834	0.636621	0.0720632	0.449276	-0.254182	-0.375276	-0.000872566	0.727691	-0.539223	1.16622	1.41207	0.61194	-1.05983	0.60747	-1.16711	-1.22969	0.777329	0.0219029	-1.14029	0.535011	0.559994	0.492669	-0.223409	0.166762	-0.479026	-0.606585
DTXSID2041389	93-08-3	2'-Acetonaphthone	CC(=O)C1=CC2=CC=CC=C2C=C1	XSAYZAUNJMRRIR-UHFFFAOYSA-N	C12H10O	170.073	2D-QSAR-Ready	DTXCID0021389	CC(=O)C1=CC2=CC=CC=C2C=C1	XSAYZAUNJMRRIR-UHFFFAOYSA-N	C12H10O	170.073	3.03	3.57	4.18	2.96	4.19	2.61	2.66	2.72	3.86	2.59	0.382121	-0.928159	-0.498308	-0.221967	-0.695506	0.522715	0.644248	-0.0664546	-0.371013	0.225971	-0.334568	0.538217	1.52414	-0.447706	1.5403	-1.0134	-0.932587	-0.835611	1.00694	-1.04573	0.952469	-1.63269	-0.784601	-0.239385	-1.17367	1.22986	1.46964
DTXSID8024159	82558-50-7	Isoxaben	CCC(C)(CC)C1=NOC(NC(=O)C2=C(OC)C=CC=C2OC)=C1	PMHURSZHKKJGBM-UHFFFAOYSA-N	C18H24N2O4	332.174	2D-QSAR-Ready	DTXCID704159	CCC(C)(CC)C1=NOC(NC(=O)C2=C(OC)C=CC=C2OC)=C1	PMHURSZHKKJGBM-UHFFFAOYSA-N	C18H24N2O4	332.174	4.52	5.43	6.24	3.52	6.2	3.01	3.03	4.2	5.21	3.1	2.91145	2.8626	1.79355	1.37151	2.83499	0.913798	0.898135	2.58176	2.84848	0.624056	0.0611398	0.812994	1.48223	-0.765074	1.44918	-1.18644	-1.16992	-0.203249	0.631227	-1.11208	0.635436	0.611366	-0.0531136	-0.500951	0.942743	-0.722207	-0.953624
DTXSID3047265	NOCAS_47265	CP-471358	ONC(=O)C1(CCCC1)N(CCC(O)=O)S(=O)(=O)C1=CC=C(OC2=CC=C(F)C=C2)C=C1	VHHGUBHZBLPTKL-UHFFFAOYSA-N	C21H23FN2O7S	466.121	2D-QSAR-Ready	DTXCID1027265	ONC(=O)C1(CCCC1)N(CCC(O)=O)S(=O)(=O)C1=CC=C(OC2=CC=C(F)C=C2)C=C1	VHHGUBHZBLPTKL-UHFFFAOYSA-N	C21H23FN2O7S	466.121	2.72	5.12	1.79	-3.33	2.42	-3.94	-4.08	2.34	0.62	-3.58	-0.589321	1.18179	0.0936392	-1.33056	0.434805	-1.47165	-1.68619	0.520402	-0.319102	0.141265	0.838508	1.58055	0.550967	-1.03206	0.745753	-1.22066	-1.26395	0.721018	0.189221	-1.10935	-0.316706	1.52065	0.331429	-0.918849	0.535196	-1.07715	-1.27677
DTXSID3024152	81335-37-7	Imazaquin	CC(C)C1(C)N=C(NC1=O)C1=NC2=C(C=CC=C2)C=C1C(O)=O	CABMTIJINOIHOD-UHFFFAOYSA-N	C17H17N3O3	311.127	2D-QSAR-Ready	DTXCID904152	CC(C)C1(C)N=C(NC1=O)C1=NC2=C(C=CC=C2)C=C1C(O)=O	CABMTIJINOIHOD-UHFFFAOYSA-N	C17H17N3O3	311.127	2.92	4.14	2.18	-0.8	2.39	-1.35	-1.32	2.28	1.53	-1.16	0.319307	-0.572996	-0.801068	-1.42825	-0.484671	-1.37508	-1.47374	-0.259662	-1.4195	-1.44459	0.949217	1.57893	0.567259	-0.970895	0.675652	-1.25478	-1.2393	0.618875	0.231755	-1.15671	1.85596	0.395857	0.215439	-0.862254	0.653979	-0.731312	-0.8828
DTXSID0032316	88-04-0	4-Chloro-3,5-dimethylphenol	CC1=CC(O)=CC(C)=C1Cl	OSDLLIBGSJNGJE-UHFFFAOYSA-N	C8H9ClO	156.034	2D-QSAR-Ready	DTXCID8012316	CC1=CC(O)=CC(C)=C1Cl	OSDLLIBGSJNGJE-UHFFFAOYSA-N	C8H9ClO	156.034	2.72	3.05	1.81	0.5	2.05	0.38	0.3	2.34	1.74	0.42	0.760449	0.753104	0.731145	0.552783	0.86574	0.610989	0.504918	0.715638	0.820311	0.395353	1.19476	1.52635	0.28035	-1.03599	0.521512	-1.15657	-1.23696	0.812916	0.210012	-1.11638	0.217492	0.27386	0.267965	-0.358364	0.876768	-0.221734	-0.705808
DTXSID0042086	59227-89-3	Laurocapram	CCCCCCCCCCCCN1CCCCCC1=O	AXTGDCSMTYGJND-UHFFFAOYSA-N	C18H35NO	281.272	2D-QSAR-Ready	DTXCID8022086	CCCCCCCCCCCCN1CCCCCC1=O	AXTGDCSMTYGJND-UHFFFAOYSA-N	C18H35NO	281.272	6.48	6.72	8.09	6.42	8.06	6.14	6.1	6.42	7.4	6.2	-0.120198	-1.09933	0.381617	-0.556405	-0.00855879	-0.881273	-0.490139	-0.787507	-0.508299	-0.909199	-0.443892	-0.114065	1.7687	-0.526349	1.72747	-0.911147	-0.966118	-0.526349	0.820444	-0.82869	0.557793	-0.272359	0.889896	-0.331398	0.574377	-0.488289	-0.224393
DTXSID2020420	23950-58-5	Propyzamide	CC(C)(NC(=O)C1=CC(Cl)=CC(Cl)=C1)C#C	PHNUZKMIPFFYSO-UHFFFAOYSA-N	C12H11Cl2NO	255.022	2D-QSAR-Ready	DTXCID80420	CC(C)(NC(=O)C1=CC(Cl)=CC(Cl)=C1)C#C	PHNUZKMIPFFYSO-UHFFFAOYSA-N	C12H11Cl2NO	255.022	4.17	5.12	4.29	3	4.68	2.69	2.67	4.17	4.34	2.8	2.46242	2.96899	1.41406	2.13117	3.00026	1.66455	1.63609	2.21141	2.77864	1.59148	0.436172	1.53528	0.575006	-0.917465	1.02622	-1.27612	-1.29926	0.436172	0.632854	-1.14886	0.486453	1.37765	-1.35787	-0.0962944	1.43265	-0.917209	-0.967269
DTXSID5047039	39711-79-0	N-Ethyl-4-menthane-3-carboxamide	CCNC(=O)C1CC(C)CCC1C(C)C	VUNOFAIHSALQQH-UHFFFAOYSA-N	C13H25NO	211.194	2D-QSAR-Ready	DTXCID3027039	CCNC(=O)C1CC(C)CCC1C(C)C	VUNOFAIHSALQQH-UHFFFAOYSA-N	C13H25NO	211.194	4.72	5.19	5.29	4.16	5.54	4	3.93	4.87	5.12	4.04	0.0792585	-0.100483	0.057083	-0.343483	-0.0854329	-0.500861	-0.259608	-0.0254931	-0.196388	-0.828797	0.059118	0.876338	1.05021	-0.91459	1.48491	-1.19279	-1.31451	0.319933	0.754624	-1.12324	0.41554	0.190769	0.410047	-0.144534	0.408048	-0.4941	-0.0462547
DTXSID3022164	1745-81-9	2-Allylphenol	OC1=CC=CC=C1CC=C	QIRNGVVZBINFMX-UHFFFAOYSA-N	C9H10O	134.073	2D-QSAR-Ready	DTXCID802164	OC1=CC=CC=C1CC=C	QIRNGVVZBINFMX-UHFFFAOYSA-N	C9H10O	134.073	2.69	2.9	2.37	1.4	2.52	1.28	1.24	2.45	2.27	1.27	0.0296432	-0.551698	-0.129831	-0.881639	-0.102685	-0.744392	-0.711087	-0.492585	-0.594186	-0.736019	1.0368	1.37125	0.52716	-1.01769	0.766055	-1.20881	-1.27251	0.654571	0.367897	-1.22473	0.962074	0.0743179	0.444078	-0.827165	0.600389	-0.368384	-0.320606
DTXSID6021290	57-68-1	Sulfamethazine	CC1=CC(C)=NC(NS(=O)(=O)C2=CC=C(N)C=C2)=N1	ASWVTGNCAZCNNR-UHFFFAOYSA-N	C12H14N4O2S	278.084	2D-QSAR-Ready	DTXCID201290	CC1=CC(C)=NC(NS(=O)(=O)C2=CC=C(N)C=C2)=N1	ASWVTGNCAZCNNR-UHFFFAOYSA-N	C12H14N4O2S	278.084	0.29	1.48	0.59	-3.17	0.52	-3.7	-3.68	-0.37	-0.82	-3.66	-0.0301455	-0.132814	0.106123	-0.904315	-0.381559	-0.631016	-0.685413	-0.343314	-1.07718	-0.890392	0.783801	1.38868	0.936291	-0.974922	0.90071	-1.24432	-1.23416	0.448322	0.219586	-1.22399	0.770955	0.577777	1.00504	-0.614694	0.023674	-0.235497	-0.36529
DTXSID2042220	63284-71-9	Nuarimol	OC(C1=CC=C(F)C=C1)(C1=CN=CN=C1)C1=CC=CC=C1Cl	SAPGTCDSBGMXCD-UHFFFAOYSA-N	C17H12ClFN2O	314.062	2D-QSAR-Ready	DTXCID0022220	OC(C1=CC=C(F)C=C1)(C1=CN=CN=C1)C1=CC=CC=C1Cl	SAPGTCDSBGMXCD-UHFFFAOYSA-N	C17H12ClFN2O	314.062	2.75	4.18	3.71	1.05	3.91	0.49	0.54	2.51	3.01	0.6	2.08656	2.22643	2.31686	2.07715	2.93265	1.64162	1.69859	1.56061	2.56518	1.45636	0.33855	1.35776	1.02278	-0.873103	1.16533	-1.27224	-1.2366	0.167493	0.523862	-1.19384	-0.000318145	0.138225	0.407042	0.0481057	1.11981	-0.497569	-0.423369
DTXSID6023862	1646-88-4	Aldoxycarb	CNC(=O)O\N=C\C(C)(C)S(C)(=O)=O	YRRKLBAKDXSTNC-WEVVVXLNSA-N	C7H14N2O4S	222.067	2D-QSAR-Ready	DTXCID503862	CNC(=O)O\N=C\C(C)(C)S(C)(=O)=O	YRRKLBAKDXSTNC-WEVVVXLNSA-N	C7H14N2O4S	222.067	-1.53	-0.35	-0.11	-4.12	-0.11	-4.34	-4.51	-1.58	-1.92	-4.47	0.260479	-0.259175	0.335827	-0.412622	0.564775	-0.534572	-0.188944	0.514483	-0.496537	-0.841658	0.434604	1.09718	1.23194	-1.01969	1.23194	-1.14322	-1.23868	0.406528	0.215617	-1.21622	0.778623	-0.275789	0.510997	-0.439109	1.01991	-0.719257	-0.318053
DTXSID4020539	86-29-3	Diphenylacetonitrile	N#CC(C1=CC=CC=C1)C1=CC=CC=C1	NEBPTMCRLHKPOB-UHFFFAOYSA-N	C14H11N	193.089	2D-QSAR-Ready	DTXCID80539	N#CC(C1=CC=CC=C1)C1=CC=CC=C1	NEBPTMCRLHKPOB-UHFFFAOYSA-N	C14H11N	193.089	2.55	3.85	4.05	2.28	4.36	1.89	1.89	2.65	3.7	1.91	-0.359664	0.297794	-0.00251797	-0.282253	0.165821	-0.257038	-0.291682	0.129232	0.171107	-0.815968	-0.391784	1.0113	1.22716	-0.683193	1.56174	-1.10412	-1.10412	-0.283854	0.849404	-1.08253	-0.517581	1.07401	0.324386	-0.309236	0.472729	-0.117301	-0.171643
DTXSID9044534	13031-43-1	4-Acetylphenyl acetate	CC(=O)OC1=CC=C(C=C1)C(C)=O	SMIOEQSLJNNKQF-UHFFFAOYSA-N	C10H10O3	178.063	2D-QSAR-Ready	DTXCID7024534	CC(=O)OC1=CC=C(C=C1)C(C)=O	SMIOEQSLJNNKQF-UHFFFAOYSA-N	C10H10O3	178.063	1.56	2.06	2.92	0.91	2.84	0.66	0.62	1.32	2.04	0.57	0.844396	0.450624	0.891902	-0.443145	0.16158	-0.705072	-0.281288	0.227084	-0.350756	-0.759418	0.0118501	0.604357	1.62347	-0.758409	1.52867	-1.05466	-1.10206	-0.272553	0.580657	-1.16131	0.951798	0.499616	1.0284	-0.556732	0.20684	-0.750819	-0.192486
DTXSID7021780	84-66-2	Diethyl phthalate	CCOC(=O)C1=CC=CC=C1C(=O)OCC	FLKPEMZONWLCSK-UHFFFAOYSA-N	C12H14O4	222.089	2D-QSAR-Ready	DTXCID901780	CCOC(=O)C1=CC=CC=C1C(=O)OCC	FLKPEMZONWLCSK-UHFFFAOYSA-N	C12H14O4	222.089	2.07	2.37	3.55	1.21	3.36	0.99	0.93	1.8	2.37	0.89	0.103575	-0.459678	-0.434528	-0.536532	-0.00895289	-0.728478	-0.583866	-0.471982	-0.346247	-0.804587	0.125299	0.449347	1.72394	-0.803639	1.51871	-1.04127	-1.10608	-0.166345	0.449347	-1.14929	0.817725	-0.0386866	0.121142	-0.262613	0.624802	-0.320732	-0.229184
DTXSID0044571	618-45-1	3-Isopropylphenol	CC(C)C1=CC=CC(O)=C1	VLJSLTNSFSOYQR-UHFFFAOYSA-N	C9H12O	136.089	2D-QSAR-Ready	DTXCID8024571	CC(C)C1=CC=CC(O)=C1	VLJSLTNSFSOYQR-UHFFFAOYSA-N	C9H12O	136.089	2.71	3	1.6	0.42	1.89	0.36	0.26	2.46	1.59	0.39	-0.14031	-0.382021	0.0618295	-0.619692	-0.0983383	-0.546627	-0.693184	-0.144026	-0.515437	-0.731754	1.24006	1.5296	0.131794	-1.04636	0.42134	-1.10627	-1.20611	0.990448	0.121809	-1.07631	0.308886	-0.0850149	0.567404	-0.326595	0.372254	-0.133098	-0.433012
DTXSID3022798	80-77-3	Chlormezanone	CN1C(C2=CC=C(Cl)C=C2)S(=O)(=O)CCC1=O	WEQAYVWKMWHEJO-UHFFFAOYSA-N	C11H12ClNO3S	273.023	2D-QSAR-Ready	DTXCID502798	CN1C(C2=CC=C(Cl)C=C2)S(=O)(=O)CCC1=O	WEQAYVWKMWHEJO-UHFFFAOYSA-N	C11H12ClNO3S	273.023	0.27	0.97	2.05	-1.81	1.65	-2.28	-2.3	-0.52	0.14	-2.37	10.7448	13.6153	3.59133	-0.963279	5.52527	-1.4552	-1.79343	10.1993	4.58631	-0.398734	0.429191	0.864602	1.53638	-0.864602	1.28757	-1.15695	-1.16939	-0.0622016	0.348329	-1.21293	1.19462	1.73214	-0.144905	-0.997782	0.217238	-1.0899	-1.15323
DTXSID4037582	17040-19-6	Demeton-S-methylsulphon	CCS(=O)(=O)CCSP(=O)(OC)OC	PZIRJMYRYORVIT-UHFFFAOYSA-N	C6H15O5PS2	262.01	2D-QSAR-Ready	DTXCID2017582	CCS(=O)(=O)CCSP(=O)(OC)OC	PZIRJMYRYORVIT-UHFFFAOYSA-N	C6H15O5PS2	262.01	0.1	0.46	1.84	-1.71	1.42	-2	-2.07	-0.41	-0.12	-2.15	0.778954	-0.227139	1.61034	0.057065	1.11859	0.116241	0.153296	0.626693	-0.15761	-0.878287	0.404048	0.661951	1.65058	-0.892631	1.34969	-1.10039	-1.15053	0.0386854	0.246441	-1.20785	0.434561	-0.508214	0.965309	-0.273184	0.562714	0.0652569	-0.180533
DTXSID8034956	112281-77-3	Tetraconazole	FC(F)C(F)(F)OCC(CN1C=NC=N1)C1=C(Cl)C=C(Cl)C=C1	LQDARGUHUSPFNL-UHFFFAOYSA-N	C13H11Cl2F4N3O	371.022	2D-QSAR-Ready	DTXCID6014956	FC(F)C(F)(F)OCC(CN1C=NC=N1)C1=C(Cl)C=C(Cl)C=C1	LQDARGUHUSPFNL-UHFFFAOYSA-N	C13H11Cl2F4N3O	371.022	2.6	3.98	4.49	2.05	4.71	1.65	1.62	2.87	3.67	1.66	1.14766	1.223	0.653373	0.910904	1.23832	0.473674	0.500434	0.470902	1.1588	0.119268	-0.288252	0.917165	1.36265	-0.768672	1.55481	-1.11807	-1.14427	-0.0524094	0.646383	-1.10933	0.758244	0.69864	0.0613634	0.316796	0.755946	-0.542196	-0.475154
DTXSID0020020	18699-02-0	4-Acetylaminophenylacetic acid	CC(=O)NC1=CC=C(CC(O)=O)C=C1	MROJXXOCABQVEF-UHFFFAOYSA-N	C10H11NO3	193.074	2D-QSAR-Ready	DTXCID2020	CC(=O)NC1=CC=C(CC(O)=O)C=C1	MROJXXOCABQVEF-UHFFFAOYSA-N	C10H11NO3	193.074	0.32	1.06	-1.59	-4.93	-1.31	-5.04	-5.24	-0.27	-2.48	-4.97	-0.154611	-0.424079	0.0105202	-0.571518	-0.3543	-0.240302	-0.841932	-0.468204	-0.38076	-0.916691	1.19232	1.51142	0.368691	-1.07158	0.489432	-1.11901	-1.20525	0.937899	-0.0150926	-1.08882	0.623297	0.161601	0.886232	-0.397239	0.109732	0.347183	-0.869417
DTXSID5020732	15687-27-1	Ibuprofen	CC(C)CC1=CC=C(C=C1)C(C)C(O)=O	HEFNNWSXXWATRW-UHFFFAOYSA-N	C13H18O2	206.131	2D-QSAR-Ready	DTXCID90732	CC(C)CC1=CC=C(C=C1)C(C)C(O)=O	HEFNNWSXXWATRW-UHFFFAOYSA-N	C13H18O2	206.131	3.68	4.03	3.21	1.72	3.4	1.57	1.5	3.52	2.93	1.62	0.913048	0.181654	0.522102	-0.209204	0.246177	0.167859	0.0476323	0.569133	-0.260018	-0.202638	1.0115	1.37951	0.517317	-1.04935	0.717094	-1.20707	-1.28068	0.843269	0.222909	-1.1545	1.68203	-0.0259099	0.812056	-0.981556	0.130293	-0.0516972	-0.36199
DTXSID6034392	188425-85-6	Boscalid	ClC1=CC=C(C=C1)C1=C(NC(=O)C2=C(Cl)N=CC=C2)C=CC=C1	WYEMLYFITZORAB-UHFFFAOYSA-N	C18H12Cl2N2O	342.033	2D-QSAR-Ready	DTXCID4014392	ClC1=CC=C(C=C1)C1=C(NC(=O)C2=C(Cl)N=CC=C2)C=CC=C1	WYEMLYFITZORAB-UHFFFAOYSA-N	C18H12Cl2N2O	342.033	5.11	6.61	5.67	3.79	6.01	3.1	3.23	4.76	5.62	3.34	3.75158	4.67403	1.20115	2.49131	2.84612	1.66432	1.84083	3.3356	3.53334	2.23423	0.318194	1.5547	0.779822	-0.76993	1.0601	-1.33872	-1.23156	0.0296761	0.738605	-1.14088	0.974669	1.87888	-1.52533	-0.260684	0.0871145	-1.07132	-0.898301
DTXSID6020779	434-13-9	Lithocholic acid	C[C@H](CCC(O)=O)[C@H]1CC[C@H]2[C@@H]3CC[C@@H]4C[C@H](O)CC[C@]4(C)[C@H]3CC[C@]12C	SMEROWZSTRWXGI-HVATVPOCSA-N	C24H40O3	376.298	2D-QSAR-Ready	DTXCID70209063	CC(CCC(O)=O)C1CCC2C3CCC4CC(O)CCC4(C)C3CCC12C	SMEROWZSTRWXGI-UHFFFAOYSA-N	C24H40O3	376.298	7.39	8.32	6.55	4.35	6.96	3.92	3.89	7.13	6.38	4.24	1.22451	0.99318	1.42275	0.184596	0.634482	-0.0860852	0.270194	-0.143745	0.620419	0.118022	0.943952	1.53832	0.407107	-0.998915	0.669139	-1.27373	-1.2929	0.777786	0.29846	-1.06922	1.04782	0.664732	1.38862	-0.456061	0.114416	-0.922363	-0.356784
DTXSID7027540	3622-84-2	N-Butylbenzenesulfonamide	CCCCNS(=O)(=O)C1=CC=CC=C1	IPRJXAGUEGOFGG-UHFFFAOYSA-N	C10H15NO2S	213.082	2D-QSAR-Ready	DTXCID907540	CCCCNS(=O)(=O)C1=CC=CC=C1	IPRJXAGUEGOFGG-UHFFFAOYSA-N	C10H15NO2S	213.082	1.93	2.5	3.22	1.02	3.14	0.73	0.7	1.7	2.27	0.66	0.0909295	-0.426732	0.0439973	-0.264949	-0.0266169	-0.221494	-0.435625	0.123757	-0.110677	-0.478075	0.152343	0.759586	1.52663	-0.817114	1.4414	-1.12606	-1.15802	-0.0926843	0.514558	-1.20064	0.530465	-0.253167	0.20536	-0.289159	0.319629	-0.133422	-0.497026
DTXSID4034653	79983-71-4	Hexaconazole	CCCCC(O)(CN1C=NC=N1)C1=CC=C(Cl)C=C1Cl	STMIIPIFODONDC-UHFFFAOYSA-N	C14H17Cl2N3O	313.075	2D-QSAR-Ready	DTXCID2014653	CCCCC(O)(CN1C=NC=N1)C1=CC=C(Cl)C=C1Cl	STMIIPIFODONDC-UHFFFAOYSA-N	C14H17Cl2N3O	313.075	3.18	4.33	4.07	1.6	4.2	1.1	1.14	2.97	3.35	1.19	3.35015	5.29924	1.30735	3.35085	4.82312	2.02707	2.10361	3.13865	4.52459	2.02942	0.369293	1.27869	1.07308	-0.880135	1.17589	-1.27552	-1.24389	0.20323	0.503725	-1.20435	0.120929	1.64407	-1.47545	0.121472	1.272	-0.913015	-0.8532
DTXSID0021834	100-02-7	4-Nitrophenol	OC1=CC=C(C=C1)[N+]([O-])=O	BTJIUGUIPKRLHP-UHFFFAOYSA-N	C6H5NO3	139.027	2D-QSAR-Ready	DTXCID201834	OC1=CC=C(C=C1)[N+]([O-])=O	BTJIUGUIPKRLHP-UHFFFAOYSA-N	C6H5NO3	139.027	1.35	1.93	0.79	-1.2	1.02	-1.34	-1.47	0.85	0.41	-1.34	-0.242388	-0.511825	-0.775929	-0.245748	0.107615	-0.563537	-0.745028	-0.225839	-0.351255	-1.32141	1.01406	1.48459	0.559763	-1.05463	0.746351	-1.1682	-1.27366	0.608438	0.251488	-1.1682	0.716655	-0.015213	-0.598426	0.341177	1.32817	-0.220338	-0.602431
DTXSID7026526	88-44-8	2-Amino-5-methylbenzenesulfonic acid	CC1=CC=C(N)C(=C1)S(O)(=O)=O	LTPSRQRIPCVMKQ-UHFFFAOYSA-N	C7H9NO3S	187.03	2D-QSAR-Ready	DTXCID606526	CC1=CC=C(N)C(=C1)S(O)(=O)=O	LTPSRQRIPCVMKQ-UHFFFAOYSA-N	C7H9NO3S	187.03	-0.57	0.36	-0.75	-4.39	-0.69	-4.64	-4.78	-1.22	-2.04	-4.65	0.143352	0.127652	1.36899	-0.0116836	1.1528	0.136869	-0.1323	-0.0532717	0.537693	-0.305306	0.908847	1.38719	0.816265	-1.05595	0.847125	-1.18454	-1.25654	0.574523	0.15276	-1.18968	-0.290295	-0.320058	2.03323	-0.584206	1.62339	-0.302585	-0.812866
DTXSID7032470	31218-83-4	Propetamphos	CCNP(=S)(OC)O\C(C)=C\C(=O)OC(C)C	BZNDWPRGXNILMS-VQHVLOKHSA-N	C10H20NO4PS	281.085	2D-QSAR-Ready	DTXCID5012470	CCNP(=S)(OC)O\C(C)=C\C(=O)OC(C)C	BZNDWPRGXNILMS-VQHVLOKHSA-N	C10H20NO4PS	281.085	0.95	1.14	2.69	-0.09	2.22	-0.4	-0.37	0.75	0.95	-0.56	0.787457	-0.428855	0.93878	0.0677504	0.333725	0.134409	0.112286	0.0136046	0.0175167	-0.138119	0.210237	0.390169	1.85804	-0.774656	1.41294	-1.06823	-1.03982	0.0208343	0.210237	-1.21975	1.55153	-1.57494	1.9405	-0.298443	0.385234	-0.1271	-0.183967
DTXSID4047206	60125-24-8	trans-2-Methoxycinnamaldehyde	COC1=CC=CC=C1\C=C\C=O	KKVZAVRSVHUSPL-GQCTYLIASA-N	C10H10O2	162.068	2D-QSAR-Ready	DTXCID405551	COC1=CC=CC=C1\C=C\C=O	KKVZAVRSVHUSPL-GQCTYLIASA-N	C10H10O2	162.068	1.88	2.35	3.12	1.43	3.04	1.14	1.14	1.57	2.43	1.06	1.38657	0.785092	0.659597	-0.310212	0.634491	0.495045	-0.256491	-0.556738	0.258851	-0.196429	-0.0487206	0.587354	1.62943	-0.657728	1.52117	-1.0502	-1.0502	-0.468259	0.695622	-1.15847	1.89227	0.85436	0.637808	-1.03568	0.594485	0.353861	-0.942978
DTXSID9021217	58-14-0	Pyrimethamine	CCC1=NC(N)=NC(N)=C1C1=CC=C(Cl)C=C1	WKSAUQYGYAYLPV-UHFFFAOYSA-N	C12H13ClN4	248.083	2D-QSAR-Ready	DTXCID601217	CCC1=NC(N)=NC(N)=C1C1=CC=C(Cl)C=C1	WKSAUQYGYAYLPV-UHFFFAOYSA-N	C12H13ClN4	248.083	1.75	3.18	1.79	-0.48	2.08	-1.01	-0.94	1.53	1.39	-0.9	1.15855	0.975062	-0.0525154	0.127014	0.616087	0.108751	0.718319	0.708675	0.63158	0.129709	0.630404	1.61995	0.658084	-0.912736	0.858761	-1.27949	-1.23105	0.478166	0.381287	-1.20337	0.930651	0.613081	-0.769129	-0.57189	0.180912	-0.588709	0.384661
DTXSID1020697	148081-72-5	1-O-Hexyl-2,3,5-trimethylhydroquinone	CCCCCCOC1=CC(C)=C(O)C(C)=C1C	ATMNQRRJNBCQJO-UHFFFAOYSA-N	C15H24O2	236.178	2D-QSAR-Ready	DTXCID50697	CCCCCCOC1=CC(C)=C(O)C(C)=C1C	ATMNQRRJNBCQJO-UHFFFAOYSA-N	C15H24O2	236.178	5.67	5.83	5.59	4.63	5.71	4.39	4.4	5.45	5.52	4.49	-0.615525	-0.054033	0.318463	-0.452521	-0.0772485	-0.469102	-0.151289	0.424873	-0.201287	-0.650557	0.87258	1.15069	0.733524	-0.935156	0.942109	-1.35233	-1.33494	0.490175	0.611849	-1.17851	-0.558655	0.201122	1.06842	-0.524003	0.123798	-0.440042	0.0253111
DTXSID8027797	18268-70-7	Tetraethylene glycol di(2-ethylhexanoate)	CCCCC(CC)C(=O)OCCOCCOCCOCCOC(=O)C(CC)CCCC	GYHPTPQZVBYHLC-UHFFFAOYSA-N	C24H46O7	446.324	2D-QSAR-Ready	DTXCID607797	CCCCC(CC)C(=O)OCCOCCOCCOCCOC(=O)C(CC)CCCC	GYHPTPQZVBYHLC-UHFFFAOYSA-N	C24H46O7	446.324	5.91	6.95	8.67	5.27	8.68	4.88	4.79	6.4	7.05	4.95	1.11871	-0.0878558	-0.483996	-2.24224	-0.0313345	-1.80246	-2.66539	1.48155	0.311706	-0.988622	-0.318035	0.425238	1.6545	-0.775434	1.66164	-1.05416	-1.11848	0.0321609	0.496707	-1.00413	1.26253	0.343593	0.0418866	-1.29722	0.38664	-0.962274	-1.6195
DTXSID5044869	2057-49-0	4-(3-Phenylpropyl)pyridine	C(CC1=CC=CC=C1)CC1=CC=NC=C1	AQIIVEISJBBUCR-UHFFFAOYSA-N	C14H15N	197.12	2D-QSAR-Ready	DTXCID3024869	C(CC1=CC=CC=C1)CC1=CC=NC=C1	AQIIVEISJBBUCR-UHFFFAOYSA-N	C14H15N	197.12	3.61	3.91	4.82	3.51	4.7	3.16	3.22	3.28	4.3	3.13	0.0860368	-0.413716	-0.0584999	-0.242122	0.180689	-0.119171	-0.129778	-0.22335	-0.250807	-0.45778	-0.253688	0.240509	1.73957	-0.41842	1.54189	-0.994983	-0.896144	-0.797305	0.882965	-1.0444	0.478209	-0.430756	0.192812	-0.228866	0.761476	0.00960702	0.120634
DTXSID0023901	25057-89-0	Bentazone	CC(C)N1C(=O)C2=C(NS1(=O)=O)C=CC=C2	ZOMSMJKLGFBRBS-UHFFFAOYSA-N	C10H12N2O3S	240.057	2D-QSAR-Ready	DTXCID503901	CC(C)N1C(=O)C2=C(NS1(=O)=O)C=CC=C2	ZOMSMJKLGFBRBS-UHFFFAOYSA-N	C10H12N2O3S	240.057	2.88	3.67	3.93	2.16	3.99	1.76	1.8	2.6	3.42	1.78	0.189086	-1.3233	1.04105	-0.454762	0.00443644	-0.918618	-0.653952	-0.101142	-0.952434	-1.48142	0.0940825	1.01168	1.31367	-0.742206	1.38336	-1.20681	-1.16035	-0.231141	0.721299	-1.18358	0.590609	-1.01268	1.28768	-0.0631962	0.615902	-0.492243	-0.284022
DTXSID8044381	13676-54-5	Bismaleimide	O=C1C=CC(=O)N1C1=CC=C(CC2=CC=C(C=C2)N2C(=O)C=CC2=O)C=C1	XQUPVDVFXZDTLT-UHFFFAOYSA-N	C21H14N2O4	358.095	2D-QSAR-Ready	DTXCID6024381	O=C1C=CC(=O)N1C1=CC=C(CC2=CC=C(C=C2)N2C(=O)C=CC2=O)C=C1	XQUPVDVFXZDTLT-UHFFFAOYSA-N	C21H14N2O4	358.095	5.25	4.54	6.16	3.7	5.1	2.91	3.22	3.3	4.65	2.95	-0.171483	-0.408611	-0.46731	-0.523009	0.0725832	-0.415605	-0.504154	-0.313133	0.0129617	-0.64757	1.00781	0.340325	1.86333	-0.449379	0.866794	-1.19208	-0.900639	-0.825429	0.443738	-1.15447	0.734119	-0.320592	-0.581675	-0.829415	1.81969	-0.351701	-0.745552
DTXSID5047530	1244-76-4	Hydroxyzine hydrochloride	Cl.OCCOCCN1CCN(CC1)C(C1=CC=CC=C1)C1=CC=C(Cl)C=C1	IPSVAUIEEPSJRZ-UHFFFAOYSA-N	C21H28Cl2N2O2	410.153	2D-QSAR-Ready	DTXCID203137	OCCOCCN1CCN(CC1)C(C1=CC=CC=C1)C1=CC=C(Cl)C=C1	ZQDWXGKKHFNSQK-UHFFFAOYSA-N	C21H27ClN2O2	374.176	1.71	2.74	3.23	-0.7	2.85	-1.4	-1.27	1.15	1.34	-1.37	-0.113565	-0.711792	-1.52795	-1.11539	-0.463712	-0.859269	-1.53855	-0.32406	-1.04136	-1.05422	0.499421	1.08264	1.3601	-0.86521	1.14493	-1.26158	-1.18796	0.182328	0.289913	-1.24459	0.909214	0.151593	-0.486459	-0.290298	0.580604	-0.0856114	-0.853178
DTXSID8032544	136-45-8	Dipropyl 2,5-pyridinedicarboxylate	CCCOC(=O)C1=CC=C(N=C1)C(=O)OCCC	IITCWRFYJWUUPC-UHFFFAOYSA-N	C13H17NO4	251.116	2D-QSAR-Ready	DTXCID6012544	CCCOC(=O)C1=CC=C(N=C1)C(=O)OCCC	IITCWRFYJWUUPC-UHFFFAOYSA-N	C13H17NO4	251.116	3.37	3.8	4.9	2.84	4.81	2.57	2.53	3.19	3.99	2.53	1.27927	1.47579	1.24243	1.19546	1.39904	1.05127	1.35499	1.39607	1.49986	0.87184	-0.0972814	0.406707	1.69598	-0.718476	1.59049	-1.03493	-1.08182	-0.308253	0.629399	-1.08182	-0.123774	0.549878	-0.114614	-0.206048	0.356261	-0.618545	0.397214
DTXSID7047356	473289-62-2	Ilepatril	CC(C)[C@H](SC(C)=O)C(=O)N[C@H]1CC2=C(C=CC=C2)[C@H]2CCC[C@H](N2C1=O)C(O)=O	FXKFFTMLFPWYFH-RDGPPVDQSA-N	C22H28N2O5S	432.172	2D-QSAR-Ready	DTXCID40210227	CC(C)C(SC(C)=O)C(=O)NC1CC2=C(C=CC=C2)C2CCCC(N2C1=O)C(O)=O	FXKFFTMLFPWYFH-UHFFFAOYSA-N	C22H28N2O5S	432.172	2.66	4.08	2.34	-2.4	2.32	-3.09	-3.07	1.85	0.68	-2.86	-0.63251	-1.5614	0.26984	-0.65262	-0.137602	-0.389318	-0.258948	-0.798692	-0.499998	-0.877293	0.905694	1.43956	0.785386	-0.996676	0.777866	-1.25609	-1.24857	0.601164	0.161288	-1.16962	0.139694	-0.563465	1.20464	-0.561651	0.525009	0.0344809	-0.376257
DTXSID9026261	13674-87-8	Tris(1,3-dichloro-2-propyl) phosphate	ClCC(CCl)OP(=O)(OC(CCl)CCl)OC(CCl)CCl	ASLWPAWFJZFCKF-UHFFFAOYSA-N	C9H15Cl6O4P	427.884	2D-QSAR-Ready	DTXCID206261	ClCC(CCl)OP(=O)(OC(CCl)CCl)OC(CCl)CCl	ASLWPAWFJZFCKF-UHFFFAOYSA-N	C9H15Cl6O4P	427.884	3.34	5.3	5.84	2.87	6.29	2.42	2.32	3.86	4.98	2.5	0.370765	0.411608	0.233498	0.535484	0.121831	0.246457	0.25411	0.189315	0.177748	0.347395	-0.440622	0.925865	1.30235	-0.7683	1.61608	-1.08203	-1.15175	-0.078085	0.702765	-1.02626	-0.0532573	0.634057	-0.19074	1.48597	-0.80921	-0.0782327	0.0604065
DTXSID3020966	62-23-7	4-Nitrobenzoic acid	OC(=O)C1=CC=C(C=C1)[N+]([O-])=O	OTLNPYWUJOZPPA-UHFFFAOYSA-N	C7H5NO4	167.022	2D-QSAR-Ready	DTXCID90966	OC(=O)C1=CC=C(C=C1)[N+]([O-])=O	OTLNPYWUJOZPPA-UHFFFAOYSA-N	C7H5NO4	167.022	1.73	2.24	1.43	-0.53	1.6	-0.7	-0.8	1.25	0.98	-0.69	1.62234	0.613534	-0.532754	-0.11274	0.0492883	-0.442664	0.195671	-0.852216	-0.0407266	-0.750551	0.954184	1.40519	0.688887	-1.04439	0.839222	-1.19472	-1.28315	0.529709	0.290942	-1.18588	2.37129	0.919223	-0.730741	-0.126174	0.107049	-0.601066	0.317751
DTXSID8027086	141-23-1	Methyl 12-hydroxyoctadecanoate	CCCCCCC(O)CCCCCCCCCCC(=O)OC	RVWOWEQKPMPWMQ-UHFFFAOYSA-N	C19H38O3	314.282	2D-QSAR-Ready	DTXCID507086	CCCCCCC(O)CCCCCCCCCCC(=O)OC	RVWOWEQKPMPWMQ-UHFFFAOYSA-N	C19H38O3	314.282	6.99	7.07	7.6	6.2	7.56	5.9	5.92	6.89	7.09	6.01	-0.399462	-0.595798	-0.273481	-0.475416	-1.47019	-1.34102	-1.52953	-0.714317	-1.18992	-1.71762	0.426015	0.55366	1.39931	-0.834479	1.33549	-1.31315	-1.28124	0.266459	0.585571	-1.13764	0.756912	0.369116	0.689236	0.60751	-0.528155	-0.254362	-0.642666
DTXSID1031626	1896-62-4	Methyl trans-styryl ketone	CC(=O)\C=C\C1=CC=CC=C1	BWHOZHOGCMHOBV-BQYQJAHWSA-N	C10H10O	146.073	2D-QSAR-Ready	DTXCID9011626	CC(=O)\C=C\C1=CC=CC=C1	BWHOZHOGCMHOBV-BQYQJAHWSA-N	C10H10O	146.073	2.07	2.44	3.21	1.89	3.15	1.63	1.65	1.83	2.68	1.54	0.194831	-0.0419903	-0.0248463	-0.382869	-0.0685015	-0.381452	-0.655021	-0.0887015	-0.253276	-0.786213	-0.234195	0.389202	1.68654	-0.537469	1.58545	-0.975532	-0.941834	-0.63856	0.793567	-1.12717	0.761372	0.110016	0.278987	-0.0212923	0.0786801	0.0266597	-0.296431
DTXSID3034612	69806-50-4	Fluazifop-butyl	CCCCOC(=O)C(C)OC1=CC=C(OC2=CC=C(C=N2)C(F)(F)F)C=C1	VAIZTNZGPYBOGF-UHFFFAOYSA-N	C19H20F3NO4	383.134	2D-QSAR-Ready	DTXCID1014612	CCCCOC(=O)C(C)OC1=CC=C(OC2=CC=C(C=N2)C(F)(F)F)C=C1	VAIZTNZGPYBOGF-UHFFFAOYSA-N	C19H20F3NO4	383.134	4.62	4.97	6.36	4.22	6.1	3.79	3.86	4.4	5.27	3.8	1.13344	4.43214	2.33356	-0.504854	3.92745	-1.02918	-0.547681	1.91446	-0.717296	-0.596297	-0.135012	0.262083	1.83912	-0.588835	1.54413	-1.07669	-0.997275	-0.384615	0.602449	-1.06535	0.822894	0.585522	0.0227994	-1.06724	0.843848	-0.565209	-0.0058258
DTXSID9024568	98-11-3	Benzenesulfonic acid	OS(=O)(=O)C1=CC=CC=C1	SRSXLGNVWSONIS-UHFFFAOYSA-N	C6H6O3S	158.004	2D-QSAR-Ready	DTXCID404568	OS(=O)(=O)C1=CC=CC=C1	SRSXLGNVWSONIS-UHFFFAOYSA-N	C6H6O3S	158.004	-0.29	0.44	0.18	-2.73	0.21	-2.91	-3.05	-0.74	-0.92	-2.99	-1.11479	-0.608747	-0.222643	-0.495407	0.784498	-1.29129	-0.868878	-2.21898	0.190523	-1.32959	0.708449	1.23084	1.04478	-1.03763	1.06625	-1.16644	-1.26662	0.386427	0.257618	-1.22368	-0.491773	0.134663	0.612626	0.274968	1.85938	-0.71026	-0.187355
DTXSID6042365	16489-90-0	6-Ethoxy-2,3,4-trimethyl-1,2,3,4-tetrahydroquinoline	CCOC1=CC=C2NC(C)(C)CC(C)C2=C1	YLDDCEXDGNXCIO-UHFFFAOYSA-N	C14H21NO	219.162	2D-QSAR-Ready	DTXCID4022365	CCOC1=CC=C2NC(C)(C)CC(C)C2=C1	YLDDCEXDGNXCIO-UHFFFAOYSA-N	C14H21NO	219.162	4.54	4.77	5.18	4.38	5.18	4.08	4.16	4.42	4.99	4.1	1.16639	0.480189	0.126555	0.13553	0.0309853	0.461693	0.0334199	0.829773	-0.141202	0.0928628	-0.0985269	0.468003	1.4779	-0.492635	1.4779	-1.23159	-1.03453	-0.394108	1.0099	-1.18232	1.17377	0.557237	-0.544076	-0.380312	-0.65929	0.750767	-0.53683
DTXSID5031133	131-16-8	Dipropyl phthalate	CCCOC(=O)C1=C(C=CC=C1)C(=O)OCCC	MQHNKCZKNAJROC-UHFFFAOYSA-N	C14H18O4	250.121	2D-QSAR-Ready	DTXCID3011133	CCCOC(=O)C1=C(C=CC=C1)C(=O)OCCC	MQHNKCZKNAJROC-UHFFFAOYSA-N	C14H18O4	250.121	3.65	3.97	5.15	3.18	5.04	2.93	2.89	3.48	4.24	2.89	2.68274	2.23998	3.73284	2.22127	3.57675	3.43236	3.38584	2.62422	3.39483	3.247	-0.114364	0.283424	1.75027	-0.698616	1.61353	-1.00939	-1.05911	-0.325689	0.619058	-1.05911	-0.69879	-1.53265	1.27887	-1.56788	0.984906	0.712984	0.625376
DTXSID2034625	361377-29-9	Fluoxastrobin	CO\N=C(\C1=NOCCO1)C1=C(OC2=C(F)C(OC3=C(Cl)C=CC=C3)=NC=N2)C=CC=C1	UFEODZBUAFNAEU-NLRVBDNBSA-N	C21H16ClFN4O5	458.079	2D-QSAR-Ready	DTXCID0014625	CO\N=C(\C1=NOCCO1)C1=C(OC2=C(F)C(OC3=C(Cl)C=CC=C3)=NC=N2)C=CC=C1	UFEODZBUAFNAEU-NLRVBDNBSA-N	C21H16ClFN4O5	458.079	4.18	3.67	5.55	2.54	4.39	1.7	2.04	2.53	3.55	1.69	3.06059	2.45863	1.13375	1.41349	1.6797	1.05293	1.33618	1.90837	1.83151	1.23332	0.81323	0.396817	1.93183	-0.525823	0.984694	-1.21168	-0.934071	-0.533988	0.298837	-1.21984	2.23159	1.23634	-0.954144	-0.491634	-0.0514912	-1.08776	-0.619457
DTXSID6047280	289716-94-5	CP-607366	CNCC1=C(OC2=CC=C(Cl)C(Cl)=C2)C=CC(F)=C1	FQEBOQLYHASAOY-UHFFFAOYSA-N	C14H12Cl2FNO	299.028	2D-QSAR-Ready	DTXCID4027280	CNCC1=C(OC2=CC=C(Cl)C(Cl)=C2)C=CC(F)=C1	FQEBOQLYHASAOY-UHFFFAOYSA-N	C14H12Cl2FNO	299.028	3.76	4.52	5	3.21	4.99	2.73	2.81	3.45	4.43	2.78	0.459384	-1.02345	0.416295	0.285202	-0.46513	-0.310591	0.862031	0.0111021	-0.425775	0.311914	-0.00930059	0.874255	1.43229	-0.648716	1.42067	-1.20675	-1.11375	-0.369698	0.769624	-1.14862	0.710531	-0.724344	0.378855	0.162536	-0.485844	-0.522715	0.600772
DTXSID5025021	84-61-7	Dicyclohexyl phthalate	O=C(OC1CCCCC1)C1=C(C=CC=C1)C(=O)OC1CCCCC1	VOWAEIGWURALJQ-UHFFFAOYSA-N	C20H26O4	330.183	2D-QSAR-Ready	DTXCID505021	O=C(OC1CCCCC1)C1=C(C=CC=C1)C(=O)OC1CCCCC1	VOWAEIGWURALJQ-UHFFFAOYSA-N	C20H26O4	330.183	5.75	6.38	7.44	5.44	7.38	4.96	5.01	5.46	6.71	5.05	0.659648	0.222478	0.124496	-0.936531	0.141078	-0.643172	-1.04504	-0.789965	-1.06679	-0.805783	-0.229129	0.464867	1.63254	-0.570619	1.56645	-1.09938	-1.0443	-0.548587	0.828389	-1.00024	1.63716	0.544172	0.545268	-0.703325	0.422864	-0.11023	-0.776956
DTXSID5024687	98-29-3	4-tert-Butylcatechol	CC(C)(C)C1=CC(O)=C(O)C=C1	XESZUVZBAMCAEJ-UHFFFAOYSA-N	C10H14O2	166.099	2D-QSAR-Ready	DTXCID804687	CC(C)(C)C1=CC(O)=C(O)C=C1	XESZUVZBAMCAEJ-UHFFFAOYSA-N	C10H14O2	166.099	2.67	3.12	1.28	-0.34	1.6	-0.45	-0.56	2.34	1.15	-0.38	0.0657817	-0.654366	0.0896352	-0.426659	-0.431669	-0.469806	-0.463347	-0.34687	-0.35944	-0.50065	1.22095	1.55864	0.177852	-1.03784	0.41799	-1.12039	-1.20294	0.973308	0.080296	-1.06786	0.654275	-0.432486	0.647881	-0.189289	-0.132118	-0.190208	-0.183656
DTXSID1044982	70693-59-3	2-Amino-N-cyclohexyl-N-methylbenzenesulfonamide	CN(C1CCCCC1)S(=O)(=O)C1=CC=CC=C1N	IPEHSCPRVOWQFQ-UHFFFAOYSA-N	C13H20N2O2S	268.125	2D-QSAR-Ready	DTXCID9024982	CN(C1CCCCC1)S(=O)(=O)C1=CC=CC=C1N	IPEHSCPRVOWQFQ-UHFFFAOYSA-N	C13H20N2O2S	268.125	3.59	4.75	4.95	2.58	5.13	2.13	2.12	3.39	4.31	2.21	1.19211	0.997032	0.500471	0.769596	1.31223	0.860883	0.792226	1.25195	0.902745	0.768701	0.0641965	1.07052	1.24402	-0.811998	1.40018	-1.20238	-1.21106	-0.109307	0.688811	-1.13298	0.573453	0.151399	-0.775448	-0.254145	0.745206	-0.277557	-0.249205
DTXSID4044664	3778-76-5	Todralazine hydrochloride	Cl.CCOC(=O)NNC1=NN=CC2=CC=CC=C12	OMCOKCNIYWULQH-UHFFFAOYSA-N	C11H13ClN4O2	268.073	2D-QSAR-Ready	DTXCID8025048	CCOC(=O)NNC1=NN=CC2=CC=CC=C12	WGZDBVOTUVNQFP-UHFFFAOYSA-N	C11H12N4O2	232.096	1.65	2.45	2.42	-0.48	2.34	-0.91	-0.91	0.99	1.35	-0.89	-0.857783	-1.0512	-0.38328	-0.232845	0.324578	-0.0364152	-0.221859	0.562438	-0.0468432	-0.201875	0.613957	1.19248	1.17078	-0.926359	1.11293	-1.23731	-1.23731	0.136676	0.397011	-1.22285	-1.40475	-1.82712	-0.368556	-0.0400434	1.17723	0.388911	-0.0160516
DTXSID4041442	532-02-5	Sodium 2-naphthalenesulfonate	[Na+].[O-]S(=O)(=O)C1=CC2=C(C=CC=C2)C=C1	YWPOLRBWRRKLMW-UHFFFAOYSA-M	C10H7NaO3S	230.001	2D-QSAR-Ready	DTXCID3024788	OS(=O)(=O)C1=CC2=C(C=CC=C2)C=C1	KVBGVZZKJNLNJU-UHFFFAOYSA-N	C10H8O3S	208.019	1.04	2.03	1.59	-1.23	1.65	-1.62	-1.66	0.46	0.7	-1.61	-0.308885	-2.01058	0.243764	-0.133684	-0.199052	-0.326566	-0.218423	-1.6438	-0.510665	-0.872823	0.632736	1.3249	1.01727	-0.954348	1.05922	-1.22702	-1.25499	0.227226	0.395023	-1.22003	0.36818	-1.80422	1.0865	0.598147	0.511654	0.347071	0.484696
DTXSID5044940	42594-17-2	Octahydro-1H-4,7-methanoindene-1,5-diyldimethanediyl bisprop-2-enoate	C=CC(=O)OCC1CCC2C3CC(CC3COC(=O)C=C)C12	VEBCLRKUSAGCDF-UHFFFAOYSA-N	C18H24O4	304.167	2D-QSAR-Ready	DTXCID3024940	C=CC(=O)OCC1CCC2C3CC(CC3COC(=O)C=C)C12	VEBCLRKUSAGCDF-UHFFFAOYSA-N	C18H24O4	304.167	4.87	5.74	6.67	4.51	6.79	4.14	4.09	4.84	5.95	4.2	0.29475	-0.119988	0.0145741	-0.135124	0.0561493	-0.102279	-0.115791	0.109095	0.158665	0.0297026	-0.316238	0.571268	1.51998	-0.683481	1.6424	-1.06093	-1.11193	-0.346841	0.785493	-0.999719	0.535232	-0.272392	0.0735151	-0.343662	0.0432497	-0.138057	-0.161078
DTXSID0034223	119168-77-3	Tebufenpyrad	CCC1=NN(C)C(C(=O)NCC2=CC=C(C=C2)C(C)(C)C)=C1Cl	ZZYSLNWGKKDOML-UHFFFAOYSA-N	C18H24ClN3O	333.161	2D-QSAR-Ready	DTXCID8014223	CCC1=NN(C)C(C(=O)NCC2=CC=C(C=C2)C(C)(C)C)=C1Cl	ZZYSLNWGKKDOML-UHFFFAOYSA-N	C18H24ClN3O	333.161	4.2	5.72	5.33	2.54	5.67	2.05	2.01	4.24	4.63	2.21	1.45913	1.63442	0.217327	0.941956	3.08042	0.562529	1.39498	1.51025	1.13189	0.907462	0.23511	1.28619	1.0165	-0.912779	1.25161	-1.25161	-1.27927	0.26277	0.532455	-1.14097	0.0112416	-0.0902635	-0.650938	-0.214558	1.31062	-0.421017	0.385759
DTXSID5026209	933-75-5	2,3,6-Trichlorophenol	OC1=C(Cl)C=CC(Cl)=C1Cl	XGCHAIDDPMFRLJ-UHFFFAOYSA-N	C6H3Cl3O	195.925	2D-QSAR-Ready	DTXCID606209	OC1=C(Cl)C=CC(Cl)=C1Cl	XGCHAIDDPMFRLJ-UHFFFAOYSA-N	C6H3Cl3O	195.925	3.36	3.5	2.88	1.88	2.99	1.69	1.67	2.8	2.86	1.72	-0.233748	-1.60609	0.752277	0.226266	-0.341215	-0.041292	0.422329	-0.839684	-0.402329	-0.17072	1.20734	1.41222	0.504889	-0.958557	0.665868	-1.23661	-1.26588	0.387813	0.47562	-1.19271	0.379843	-0.452993	0.729247	-0.0104839	-0.0756215	-0.205965	0.050183
DTXSID6024460	60-09-3	4-Aminoazobenzene	NC1=CC=C(C=C1)\N=N\C1=CC=CC=C1	QPQKUYVSJWQSDY-CCEZHUSRSA-N	C12H11N3	197.095	2D-QSAR-Ready	DTXCID004460	NC1=CC=C(C=C1)\N=N\C1=CC=CC=C1	QPQKUYVSJWQSDY-CCEZHUSRSA-N	C12H11N3	197.095	2.86	3.28	3.26	1.18	3.22	0.87	0.85	2.25	2.58	0.89	1.64981	1.19963	1.00072	1.33279	1.43399	1.1916	1.43928	1.01543	0.996634	1.23935	0.72864	1.14444	1.12464	-0.93456	1.08504	-1.24146	-1.26126	0.12474	0.45144	-1.22166	1.11781	-0.0877571	-0.811904	0.288657	0.212279	-0.270085	0.599387
DTXSID8024157	33820-53-0	Isopropalin	CCCN(CCC)C1=C(C=C(C=C1[N+]([O-])=O)C(C)C)[N+]([O-])=O	NEKOXWSIMFDGMA-UHFFFAOYSA-N	C15H23N3O4	309.169	2D-QSAR-Ready	DTXCID904157	CCCN(CCC)C1=C(C=C(C=C1[N+]([O-])=O)C(C)C)[N+]([O-])=O	NEKOXWSIMFDGMA-UHFFFAOYSA-N	C15H23N3O4	309.169	3.81	4.81	5.73	3.54	5.75	3.07	3.12	3.84	4.88	3.1	1.66708	0.723766	0.174909	-0.305766	-0.415003	0.463648	-0.447273	0.765724	0.0274981	-0.335575	-0.356137	0.647066	1.57001	-0.627002	1.59008	-1.09851	-1.04835	-0.326041	0.71729	-1.06841	1.61017	0.169553	-0.0501775	-0.44249	-0.60921	0.874176	-0.77276
DTXSID4034948	112410-23-8	Tebufenozide	CCC1=CC=C(C=C1)C(=O)NN(C(=O)C1=CC(C)=CC(C)=C1)C(C)(C)C	QYPNKSZPJQQLRK-UHFFFAOYSA-N	C22H28N2O2	352.215	2D-QSAR-Ready	DTXCID2014948	CCC1=CC=C(C=C1)C(=O)NN(C(=O)C1=CC(C)=CC(C)=C1)C(C)(C)C	QYPNKSZPJQQLRK-UHFFFAOYSA-N	C22H28N2O2	352.215	6.01	7.55	6.7	4.87	7.17	4.31	4.37	6.24	6.61	4.55	1.54402	1.55021	1.88887	2.06077	1.49296	1.29555	1.43231	0.792502	1.17002	1.36024	0.149024	1.48331	0.746855	-0.838696	1.15407	-1.32389	-1.27191	0.348301	0.668877	-1.11595	0.436144	0.430776	0.443203	1.40917	-0.110793	-0.326291	0.102985
DTXSID8024280	60207-90-1	Propiconazole	CCCC1COC(CN2C=NC=N2)(O1)C1=C(Cl)C=C(Cl)C=C1	STJLVHWMYQXCPB-UHFFFAOYSA-N	C15H17Cl2N3O2	341.07	2D-QSAR-Ready	DTXCID204280	CCCC1COC(CN2C=NC=N2)(O1)C1=C(Cl)C=C(Cl)C=C1	STJLVHWMYQXCPB-UHFFFAOYSA-N	C15H17Cl2N3O2	341.07	3.64	5.14	5.67	3.21	5.87	2.65	2.68	3.63	4.96	2.73	0.348297	0.176711	0.21151	0.297652	0.289735	0.247437	0.308795	0.00310488	0.0756869	0.15882	-0.313134	0.92946	1.36851	-0.669344	1.53419	-1.13325	-1.10839	-0.321418	0.780349	-1.06697	0.960626	-0.0861849	0.227022	0.762622	0.162154	0.367526	0.614998
DTXSID1047493	3092-17-9	Midodrine hydrochloride	Cl.COC1=CC=C(OC)C(=C1)C(O)CNC(=O)CN	MGCQZNBCJBRZDT-UHFFFAOYSA-N	C12H19ClN2O4	290.103	2D-QSAR-Ready	DTXCID903321	COC1=CC=C(OC)C(=C1)C(O)CNC(=O)CN	PTKSEFOSCHHMPD-UHFFFAOYSA-N	C12H18N2O4	254.127	-0.39	-0.08	-1.24	-5.4	-1.62	-5.76	-5.8	-1.48	-3.13	-5.77	1.41749	-0.803221	-0.410032	-0.270216	-0.826811	0.402484	0.173808	0.746625	-0.812061	0.143413	1.17947	1.31606	0.804968	-1.02791	0.637541	-1.18652	-1.20415	0.699225	-0.0277575	-1.19093	1.64179	-0.986793	-0.477065	-0.253569	-0.958912	0.56282	0.287343
DTXSID1032482	96182-53-5	Tebupirimfos	CCOP(=S)(OC(C)C)OC1=CN=C(N=C1)C(C)(C)C	AWYOMXWDGWUJHS-UHFFFAOYSA-N	C13H23N2O3PS	318.117	2D-QSAR-Ready	DTXCID9012482	CCOP(=S)(OC(C)C)OC1=CN=C(N=C1)C(C)(C)C	AWYOMXWDGWUJHS-UHFFFAOYSA-N	C13H23N2O3PS	318.117	4.17	4.71	5.92	4.26	5.84	3.89	3.95	4.3	5.13	3.88	1.07262	0.420779	1.15707	1.8422	1.67155	1.44408	2.54773	0.383536	0.523729	0.929194	-0.591508	0.142778	1.78812	-0.469127	1.67934	-0.972249	-0.890662	-0.414736	0.713889	-0.985847	-0.225249	-0.990246	-0.164006	1.14189	0.691841	0.259085	1.31995
DTXSID8047349	NOCAS_47349	AVE8488	O.Cl.CN1CCN(CC2=CC(=CO2)C2=CC=C3N=C(O)OC3=C2)[C@H](C1)C1=CC=C(F)C=C1	BQBQAWXALAGUIW-GHVWMZMZSA-N	C23H25ClFN3O4	461.152	2D-QSAR-Ready	DTXCID20197209	CN1CCN(Cc2cc(co2)-c2ccc3nc(O)oc3c2)C(C1)c1ccc(F)cc1	QCPQMQBXFGUSQZ-UHFFFAOYSA-N	C23H22FN3O3	407.165	2.47	3.67	3.42	-1.06	3.13	-1.84	-1.75	1.44	1.6	-1.7	1.75228	-0.145944	-0.352113	-1.77257	-1.30024	0.454181	0.444482	1.72939	-0.483494	0.644913	0.703968	1.25538	1.1405	-0.9181	1.00724	-1.27652	-1.23516	0.230674	0.304195	-1.21219	1.51107	-0.221871	-0.410089	-1.70687	-1.27566	0.326001	0.317147
DTXSID1025300	1241-94-7	2-Ethylhexyl diphenyl phosphate	CCCCC(CC)COP(=O)(OC1=CC=CC=C1)OC1=CC=CC=C1	CGSLYBDCEGBZCG-UHFFFAOYSA-N	C20H27O4P	362.165	2D-QSAR-Ready	DTXCID105300	CCCCC(CC)COP(=O)(OC1=CC=CC=C1)OC1=CC=CC=C1	CGSLYBDCEGBZCG-UHFFFAOYSA-N	C20H27O4P	362.165	6.16	7.19	8.15	6.47	8.31	5.99	6.04	6.4	7.67	6.1	-0.784502	-1.39458	-0.736572	-1.10717	-1.06019	-1.16526	-1.28803	-0.714149	-1.52284	-1.26196	-0.800284	0.397815	1.51449	-0.439691	1.7006	-0.998028	-0.939868	-0.521115	0.956153	-0.870076	0.362135	-0.578697	0.573084	-0.00439101	0.0911056	-0.0202345	-0.20182
DTXSID9020299	510-15-6	Chlorobenzilate	CCOC(=O)C(O)(C1=CC=C(Cl)C=C1)C1=CC=C(Cl)C=C1	RAPBNVDSDCTNRC-UHFFFAOYSA-N	C16H14Cl2O3	324.032	2D-QSAR-Ready	DTXCID70299	CCOC(=O)C(O)(C1=CC=C(Cl)C=C1)C1=CC=C(Cl)C=C1	RAPBNVDSDCTNRC-UHFFFAOYSA-N	C16H14Cl2O3	324.032	4.63	5.34	5.22	3.22	5.28	2.78	2.81	4.23	4.7	2.89	-0.169056	-0.738872	-0.805931	-0.673994	-0.423208	-0.848037	-0.328757	-0.771831	-0.812239	-0.532071	0.507802	1.20115	1.08396	-0.869122	1.14255	-1.2988	-1.2695	0.117185	0.57616	-1.19138	1.06769	-0.394322	-0.399415	-0.144792	0.58692	-0.64048	0.911303
[truncated: 6 more columns]

## Sheet: QTOF Vs Orbi Corr Over 0.8
Preferred_Name	1-octanol_exp_std_q	butyl acetate_exp_std_q	chloroform_exp_std_q	cyclohexane_exp_std_q	dichloromethane_exp_std_q	n-hexane_exp_std_q	n-octane_exp_std_q	oleylalcohol_exp_std_q	toluene_exp_std_q	n-undecane_exp_std_q	1-octanol_exp_std_o	butyl acetate_exp_std_o	chloroform_exp_std_o	cyclohexane_exp_std_o	dichloromethane_exp_std_o	n-hexane_exp_std_o	n-octane_exp_std_o	oleylalcohol_exp_std_o	toluene_exp_std_o	n-undecane_exp_std_o	R	R2
Glybenclamide	0.926208	1.32104	0.935515	-1.01351	0.967788	-0.993452	-1.27421	0.285944	0.0691041	-1.22442	0.674398	1.56872	0.7566	-1.03037	1.39737	-0.891362	-0.921436	0.037909	-0.254805	-1.33702	0.966781	0.934666
2,4-Dihydroxybenzophenone	1.0597	1.32268	0.687817	-1.12607	0.425944	-1.15349	-1.1682	0.793461	0.301069	-1.14291	0.997701	1.16939	0.43884	-0.783699	1.00554	-1.25545	-0.715817	0.809736	-0.267655	-1.39859	0.938356	0.880512
Diuron	0.824969	0.992443	0.88097	-1.09891	0.764963	-1.23993	-1.24263	0.789728	0.530253	-1.20185	0.385251	0.391809	0.62527	-0.35623	1.06141	-1.01488	-0.777074	0.00730373	0.671747	-0.994606	0.896087	0.802972
Warfarin	0.682165	1.19167	1.3183	-1.16425	1.03534	-0.800889	-1.26119	0.140443	-0.0432075	-1.09837	0.62225	1.08901	0.747149	-0.48926	0.808888	-0.301203	-0.806527	0.406897	-0.689534	-1.38767	0.899876	0.809777
Leflunomide	0.708495	1.04431	0.892745	-1.12996	0.672539	-1.22058	-1.19792	0.885265	0.566058	-1.22095	0.998541	1.28943	0.451514	-0.871749	0.922576	-1.00289	-1.03851	0.54587	0.139808	-1.43459	0.95312	0.908438
Bromacil	1.01717	0.976216	1.02101	-1.04014	0.851242	-1.25179	-1.0477	0.71183	0.028711	-1.26654	0.739382	1.47686	0.559429	-1.02265	1.00284	-0.832959	-1.56355	0.748287	-0.00799517	-1.09965	0.947352	0.897475
N-Phenyldiethanolamine	1.20881	0.904883	0.568084	-1.10477	0.686079	-0.98477	-1.13793	1.15799	-0.350119	-0.948254	0.881941	0.860613	0.468939	-0.710935	0.730411	-0.871061	-0.709927	0.537307	-0.296106	-0.891181	0.973059	0.946843
Terbacil	0.987451	0.987578	0.952513	-1.17371	0.761052	-1.05672	-1.04365	0.847059	0.169909	-1.43149	1.00901	0.901349	0.559712	-0.674646	0.833913	-0.72021	-0.649779	0.514906	-0.0805812	-1.69368	0.955771	0.913498
4-Chlorophenylurea	1.47076	1.10033	0.325699	-1.09398	0.242391	-0.648854	-1.21118	1.30743	-0.296965	-1.19564	1.07225	1.19827	0.0198336	-0.363107	0.177556	-0.68167	-0.434956	1.08301	-0.554789	-1.5164	0.915979	0.839018
Azathioprine	1.16369	0.909481	0.658974	-0.940601	0.777428	-0.579032	-1.47029	0.779916	0.0166858	-1.31625	0.93185	0.699865	0.926029	-0.869372	0.585064	-0.907813	-0.976614	0.578174	-0.0156557	-0.951527	0.965925	0.93301
Fuberidazole	0.948811	1.18203	0.688287	-1.0379	0.657345	-1.22401	-1.1155	0.968126	0.219369	-1.28656	0.78173	0.854586	0.593296	-0.671669	0.660108	-0.766822	-0.797388	1.05004	-0.0170862	-1.68679	0.95921	0.920083
Thiabendazole	0.957623	0.820493	0.623986	-1.10266	0.823387	-0.942442	-1.01038	0.825998	0.394191	-1.39019	0.783409	1.03912	0.594557	-0.551869	0.741893	-0.853734	-0.817233	0.748397	0.0970715	-1.78161	0.959375	0.9204
Carbamazepine	0.953441	0.674914	0.931116	-0.970284	0.716201	-1.19568	-1.09922	1.03067	0.426753	-1.46791	0.823964	0.394203	0.811512	-0.75268	1.26704	-0.902987	-0.616729	0.276282	-0.00602732	-1.29458	0.921011	0.848262
CI-1044	0.749864	0.63746	1.21007	-0.973967	1.25721	-0.724766	-1.06754	0.480781	0.00233959	-1.57146	0.956412	0.911581	0.992972	-1.10189	1.16358	-1.00988	-1.03717	0.560879	-0.193525	-1.24296	0.977178	0.954878
CP-457920	1.16788	0.646643	1.27533	-1.2813	0.564903	-0.971067	-0.894563	1.04219	-0.513807	-1.03621	1.67935	1.00478	0.364783	-0.935186	0.375239	-1.13181	-0.870502	0.958454	-0.431816	-1.01329	0.924449	0.854607
Furalaxyl	0.311674	0.633227	0.793618	-0.730884	1.37164	-1.15113	-1.2455	0.441962	0.940492	-1.36511	0.591929	0.834707	0.893967	-0.604937	0.55095	-0.563192	-0.888696	-0.0494437	0.395848	-1.16113	0.910592	0.829177

## Sheet: Figures
					QTOF vs Orbitrap	QTOF vs Theoretical	Orbitrap vs Theoretical	QTOF vs Orbitrap			QTOF vs Theoretical			Orbitrap vs Theoretical
1	Glybenclamide	Theoretical	QTOF	Orbitrap	|y-yi|	|y-yi|	|y-yi|	R	R2	MAE	R	R2	MAE	R	R2	MAE
	1-octanol	0.683542	0.926208	0.674398	0.25181	0.242666	0.00914456	0.966781	0.934666	0.226425	0.985974	0.972145	0.137791	0.947369	0.897507	0.262323												1 to 1
	butyl acetate	1.47517	1.32104	1.56872	0.247678	0.154129	0.0935491																					2	2
	chloroform	0.824361	0.935515	0.7566	0.178914	0.111154	0.0677605																					-2	-2
	cyclohexane	-0.960613	-1.01351	-1.03037	0.0168608	0.0528993	0.0697601
	dichloromethane	0.923315	0.967788	1.39737	0.429579	0.0444736	0.474053																					plus1
	n-hexane	-1.28412	-0.993452	-0.891362	0.10209	0.290663	0.392753																					2	3
	n-octane	-1.2727	-1.27421	-0.921436	0.352779	0.00151726	0.351262																					-2	-1
	oleylalcohol	0.439964	0.285944	0.037909	0.248035	0.15402	0.402055
	toluene	0.325786	0.0691041	-0.254805	0.323909	0.256682	0.580591																					minus1
	n-undecane	-1.15471	-1.22442	-1.33702	0.112596	0.0697094	0.182306																					2	1
																												-2	-3
					QTOF vs Orbitrap	QTOF vs Theoretical	Orbitrap vs Theoretical	QTOF vs Orbitrap			QTOF vs Theoretical			Orbitrap vs Theoretical
2	2,4-Dihydroxybenzophenone	Theoretical	QTOF	Orbitrap	|y-yi|	|y-yi|	|y-yi|	R	R2	MAE	R	R2	MAE	R	R2	MAE
	1-octanol	1.35189	1.0597	0.997701	0.0619947	0.292198	0.354192	0.938356	0.880512	0.278124	0.984994	0.970212	0.134723	0.940178	0.883934	0.293953
	butyl acetate	1.52327	1.32268	1.16939	0.153282	0.200594	0.353875
	chloroform	0.350003	0.687817	0.43884	0.248977	0.337814	0.0888372
	cyclohexane	-0.988049	-1.12607	-0.783699	0.342371	0.138021	0.20435
	dichloromethane	0.396142	0.425944	1.00554	0.579593	0.0298021	0.609395
	n-hexane	-1.18579	-1.15349	-1.25545	0.101958	0.0323011	0.0696574
	n-octane	-1.19897	-1.1682	-0.715817	0.452379	0.0307768	0.483156
	oleylalcohol	0.725711	0.793461	0.809736	0.0162756	0.0677492	0.0840248
	toluene	0.125895	0.301069	-0.267655	0.568725	0.175174	0.393551
	n-undecane	-1.1001	-1.14291	-1.39859	0.255682	0.0428053	0.298487
					QTOF vs Orbitrap	QTOF vs Theoretical	Orbitrap vs Theoretical	QTOF vs Orbitrap			QTOF vs Theoretical			Orbitrap vs Theoretical
3	Diuron	Theoretical	QTOF	Orbitrap	|y-yi|	|y-yi|	|y-yi|	R	R2	MAE	R	R2	MAE	R	R2	MAE
	1-octanol	0.844802	0.824969	0.385251	0.439718	0.0198333	0.459552	0.896087	0.802972	0.415695	0.980754	0.961878	0.138176	0.91443	0.836182	0.400594
	butyl acetate	1.27054	0.992443	0.391809	0.600634	0.2781	0.878734
	chloroform	0.961672	0.88097	0.62527	0.2557	0.0807026	0.336403
	cyclohexane	-0.983377	-1.09891	-0.35623	0.742679	0.115533	0.627147
	dichloromethane	0.961672	0.764963	1.06141	0.296446	0.196709	0.0997372
	n-hexane	-1.24216	-1.23993	-1.01488	0.225053	0.00222791	0.227281
	n-octane	-1.2672	-1.24263	-0.777074	0.46556	0.0245694	0.49013
	oleylalcohol	0.335584	0.789728	0.00730373	0.782424	0.454144	0.32828
	toluene	0.335584	0.530253	0.671747	0.141494	0.19467	0.336163
	n-undecane	-1.21712	-1.20185	-0.994606	0.207243	0.015267	0.22251
					QTOF vs Orbitrap	QTOF vs Theoretical	Orbitrap vs Theoretical	QTOF vs Orbitrap			QTOF vs Theoretical			Orbitrap vs Theoretical
4	Warfarin	Theoretical	QTOF	Orbitrap	|y-yi|	|y-yi|	|y-yi|	R	R2	MAE	R	R2	MAE	R	R2	MAE
	1-octanol	0.866568	0.682165	0.62225	0.0599153	0.184403	0.244319	0.899876	0.809777	0.37916	0.975377	0.951361	0.181463	0.870421	0.757633	0.393514
	butyl acetate	1.21859	1.19167	1.08901	0.102654	0.0269251	0.12958
	chloroform	1.11299	1.3183	0.747149	0.571155	0.205318	0.365837
	cyclohexane	-0.934627	-1.16425	-0.48926	0.674993	0.229627	0.445366
	dichloromethane	0.931106	1.03534	0.808888	0.226448	0.104231	0.122218
	n-hexane	-1.26905	-0.800889	-0.301203	0.499686	0.468161	0.967847
	n-octane	-1.23385	-1.26119	-0.806527	0.454667	0.0273462	0.427321
	oleylalcohol	0.27986	0.140443	0.406897	0.266453	0.139417	0.127037
	toluene	0.256392	-0.0432075	-0.689534	0.646327	0.299599	0.945926
	n-undecane	-1.22798	-1.09837	-1.38767	0.2893	0.129608	0.159693
					QTOF vs Orbitrap	QTOF vs Theoretical	Orbitrap vs Theoretical	QTOF vs Orbitrap			QTOF vs Theoretical			Orbitrap vs Theoretical
5	Leflunomide	Theoretical	QTOF	Orbitrap	|y-yi|	|y-yi|	|y-yi|	R	R2	MAE	R	R2	MAE	R	R2	MAE
	1-octanol	0.61047	0.708495	0.998541	0.290046	0.0980253	0.388071	0.95312	0.908438	0.284103	0.974688	0.950017	0.165579	0.967531	0.936116	0.2213
	butyl acetate	1.3048	1.04431	1.28943	0.24512	0.260487	0.0153666
	chloroform	0.90804	0.892745	0.451514	0.441231	0.0152948	0.456526
	cyclohexane	-0.994606	-1.12996	-0.871749	0.258212	0.135355	0.122857
	dichloromethane	1.07035	0.672539	0.922576	0.250038	0.397812	0.147775
	n-hexane	-1.22906	-1.22058	-1.00289	0.217687	0.00847474	0.226162
	n-octane	-1.29218	-1.19792	-1.03851	0.159411	0.0942522	0.253663
	oleylalcohol	0.430124	0.885265	0.54587	0.339395	0.455141	0.115746
	toluene	0.394055	0.566058	0.139808	0.426251	0.172003	0.254247
	n-undecane	-1.202	-1.22095	-1.43459	0.213638	0.0189476	0.232585
					QTOF vs Orbitrap	QTOF vs Theoretical	Orbitrap vs Theoretical	QTOF vs Orbitrap			QTOF vs Theoretical			Orbitrap vs Theoretical
6	Bromacil	Theoretical	QTOF	Orbitrap	|y-yi|	|y-yi|	|y-yi|	R	R2	MAE	R	R2	MAE	R	R2	MAE
	1-octanol	1.33988	1.01717	0.739382	0.277792	0.322703	0.600495	0.947352	0.897475	0.258384	0.969498	0.939927	0.191807	0.890348	0.792719	0.42189
	butyl acetate	0.806062	0.976216	1.47686	0.500647	0.170155	0.670801
	chloroform	1.2865	1.02101	0.559429	0.461577	0.265489	0.727066
	cyclohexane	-0.862112	-1.04014	-1.02265	0.0174895	0.178025	0.160536
	dichloromethane	0.75268	0.851242	1.00284	0.151596	0.0985624	0.250159
	n-hexane	-1.23578	-1.25179	-0.832959	0.418836	0.0160112	0.402824
	n-octane	-1.15571	-1.0477	-1.56355	0.515846	0.108007	0.407839
	oleylalcohol	0.152137	0.71183	0.748287	0.0364576	0.559692	0.59615
	toluene	0.205519	0.028711	-0.00799517	0.0367061	0.176808	0.213514
	n-undecane	-1.28916	-1.26654	-1.09965	0.166896	0.0226208	0.189516
					QTOF vs Orbitrap	QTOF vs Theoretical	Orbitrap vs Theoretical	QTOF vs Orbitrap			QTOF vs Theoretical			Orbitrap vs Theoretical
7	N-Phenyldiethanolamine	Theoretical	QTOF	Orbitrap	|y-yi|	|y-yi|	|y-yi|	R	R2	MAE	R	R2	MAE	R	R2	MAE
	1-octanol	1.13579	1.20881	0.881941	0.326865	0.0730177	0.253847	0.973059	0.946843	0.218193	0.967758	0.936555	0.205513	0.979957	0.960317	0.30271
	butyl acetate	1.34011	0.904883	0.860613	0.0442699	0.435226	0.479496
	chloroform	0.733154	0.568084	0.468939	0.0991455	0.16507	0.264215
	cyclohexane	-1.04565	-1.10477	-0.710935	0.393831	0.05912	0.334711
	dichloromethane	0.66705	0.686079	0.730411	0.0443319	0.0190288	0.0633607
	n-hexane	-1.17184	-0.98477	-0.871061	0.113709	0.187075	0.300784
	n-octane	-1.21992	-1.13793	-0.709927	0.428008	0.0819852	0.509993
	oleylalcohol	0.739163	1.15799	0.537307	0.620686	0.418829	0.201857
	toluene	0.0180284	-0.350119	-0.296106	0.0540131	0.368147	0.314134
	n-undecane	-1.19588	-0.948254	-0.891181	0.0570733	0.247628	0.304701
					QTOF vs Orbitrap	QTOF vs Theoretical	Orbitrap vs Theoretical	QTOF vs Orbitrap			QTOF vs Theoretical			Orbitrap vs Theoretical
8	Terbacil	Theoretical	QTOF	Orbitrap	|y-yi|	|y-yi|	|y-yi|	R	R2	MAE	R	R2	MAE	R	R2	MAE
	1-octanol	1.19871	0.987451	1.00901	0.0215621	0.21126	0.189698	0.955771	0.913498	0.264773	0.967249	0.93557	0.207719	0.928283	0.861709	0.3179
	butyl acetate	0.842266	0.987578	0.901349	0.0862284	0.145311	0.0590827
	chloroform	1.26472	0.952513	0.559712	0.392801	0.312207	0.705008
	cyclohexane	-0.913555	-1.17371	-0.674646	0.499062	0.260152	0.23891
	dichloromethane	0.855468	0.761052	0.833913	0.0728617	0.0944164	0.0215547
	n-hexane	-1.2304	-1.05672	-0.72021	0.336509	0.173676	0.510186
	n-octane	-1.17759	-1.04365	-0.649779	0.393869	0.13394	0.52781
	oleylalcohol	0.261393	0.847059	0.514906	0.332154	0.585666	0.253513
	toluene	0.195385	0.169909	-0.0805812	0.25049	0.0254755	0.275966
	n-undecane	-1.2964	-1.43149	-1.69368	0.262191	0.135083	0.397274
					QTOF vs Orbitrap	QTOF vs Theoretical	Orbitrap vs Theoretical	QTOF vs Orbitrap			QTOF vs Theoretical			Orbitrap vs Theoretical
9	4-Chlorophenylurea	Theoretical	QTOF	Orbitrap	|y-yi|	|y-yi|	|y-yi|	R	R2	MAE	R	R2	MAE	R	R2	MAE
	1-octanol	1.30962	1.47076	1.07225	0.398513	0.161142	0.237372	0.915979	0.839018	0.321007	0.959939	0.921483	0.223367	0.88947	0.791157	0.422872
	butyl acetate	1.49446	1.10033	1.19827	0.0979397	0.394135	0.296196
	chloroform	0.364887	0.325699	0.0198336	0.305865	0.0391885	0.345053
	cyclohexane	-1.02483	-1.09398	-0.363107	0.73087	0.0691442	0.661726
	dichloromethane	0.4265	0.242391	0.177556	0.0648352	0.184109	0.248944
	n-hexane	-1.14121	-0.648854	-0.68167	0.0328165	0.492359	0.459543
	n-octane	-1.18913	-1.21118	-0.434956	0.776225	0.022047	0.754178
	oleylalcohol	0.844101	1.30743	1.08301	0.224418	0.463332	0.238914
	toluene	0.0362833	-0.296965	-0.554789	0.257824	0.333248	0.591072
	n-undecane	-1.12068	-1.19564	-1.5164	0.320763	0.074961	0.395724
					QTOF vs Orbitrap	QTOF vs Theoretical	Orbitrap vs Theoretical	QTOF vs Orbitrap			QTOF vs Theoretical			Orbitrap vs Theoretical
10	Azathioprine	Theoretical	QTOF	Orbitrap	|y-yi|	|y-yi|	|y-yi|	R	R2	MAE	R	R2	MAE	R	R2	MAE
	1-octanol	1.09462	1.16369	0.93185	0.231839	0.0690696	0.162769	0.965925	0.93301	0.239337	0.95343	0.909029	0.228518	0.969662	0.940244	0.23317
	butyl acetate	1.45923	0.909481	0.699865	0.209616	0.549751	0.759367
	chloroform	0.749611	0.658974	0.926029	0.267055	0.0906364	0.176418
	cyclohexane	-0.995037	-0.940601	-0.869372	0.0712294	0.0544363	0.125666
	dichloromethane	0.67512	0.777428	0.585064	0.192363	0.102308	0.0900559
	n-hexane	-1.22243	-0.579032	-0.907813	0.328782	0.643398	0.314616
	n-octane	-1.22635	-1.47029	-0.976614	0.493673	0.243936	0.249736
	oleylalcohol	0.506536	0.779916	0.578174	0.201742	0.27338	0.0716379
	toluene	0.138004	0.0166858	-0.0156557	0.0323415	0.121318	0.153659
	n-undecane	-1.1793	-1.31625	-0.951527	0.364726	0.13695	0.227777
					QTOF vs Orbitrap	QTOF vs Theoretical	Orbitrap vs Theoretical	QTOF vs Orbitrap			QTOF vs Theoretical			Orbitrap vs Theoretical
11	Fuberidazole	Theoretical	QTOF	Orbitrap	|y-yi|	|y-yi|	|y-yi|	R	R2	MAE	R	R2	MAE	R	R2	MAE
	1-octanol	0.660019	0.948811	0.78173	0.167081	0.288792	0.121711	0.95921	0.920083	0.245242	0.95058	0.903603	0.260246	0.873442	0.762901	0.426494
	butyl acetate	1.67618	1.18203	0.854586	0.327446	0.494146	0.821592
	chloroform	0.476143	0.688287	0.593296	0.0949916	0.212145	0.117153
	cyclohexane	-0.907768	-1.0379	-0.671669	0.366234	0.130135	0.236099
	dichloromethane	0.853573	0.657345	0.660108	0.0027628	0.196228	0.193465
	n-hexane	-1.25617	-1.22401	-0.766822	0.457189	0.032155	0.489344
	n-octane	-1.26584	-1.1155	-0.797388	0.31811	0.150345	0.468455
	oleylalcohol	0.350333	0.968126	1.05004	0.0819121	0.617794	0.699706
	toluene	0.57292	0.219369	-0.0170862	0.236455	0.353551	0.590006
	n-undecane	-1.15939	-1.28656	-1.68679	0.400235	0.127169	0.527404
					QTOF vs Orbitrap	QTOF vs Theoretical	Orbitrap vs Theoretical	QTOF vs Orbitrap			QTOF vs Theoretical			Orbitrap vs Theoretical
12	Thiabendazole	Theoretical	QTOF	Orbitrap	|y-yi|	|y-yi|	|y-yi|	R	R2	MAE	R	R2	MAE	R	R2	MAE
	1-octanol	0.714888	0.957623	0.783409	0.174214	0.242735	0.0685205	0.959375	0.9204	0.210255	0.943876	0.890902	0.259383	0.925955	0.857393	0.34188
	butyl acetate	1.56045	0.820493	1.03912	0.218624	0.739961	0.521338
	chloroform	0.728864	0.623986	0.594557	0.0294295	0.104878	0.134308
	cyclohexane	-0.934316	-1.10266	-0.551869	0.550795	0.168348	0.382447
	dichloromethane	0.889592	0.823387	0.741893	0.0814935	0.0662052	0.147699
	n-hexane	-1.25577	-0.942442	-0.853734	0.0887085	0.313329	0.402038
	n-octane	-1.24878	-1.01038	-0.817233	0.193147	0.238404	0.431551
	oleylalcohol	0.323552	0.825998	0.748397	0.0776009	0.502446	0.424845
	toluene	0.421386	0.394191	0.0970715	0.29712	0.0271944	0.324314
	n-undecane	-1.19987	-1.39019	-1.78161	0.391416	0.190327	0.581743
					QTOF vs Orbitrap	QTOF vs Theoretical	Orbitrap vs Theoretical	QTOF vs Orbitrap			QTOF vs Theoretical			Orbitrap vs Theoretical
13	Carbamazepine	Theoretical	QTOF	Orbitrap	|y-yi|	|y-yi|	|y-yi|	R	R2	MAE	R	R2	MAE	R	R2	MAE
	1-octanol	0.865962	0.953441	0.823964	0.129477	0.0874793	0.0419977	0.921011	0.848262	0.343392	0.931929	0.868491	0.241312	0.906318	0.821412	0.321349
	butyl acetate	1.39498	0.674914	0.394203	0.280711	0.720065	1.00078
	chloroform	0.971765	0.931116	0.811512	0.119604	0.040649	0.160253
	cyclohexane	-0.851312	-0.970284	-0.75268	0.217604	0.118973	0.0986315
	dichloromethane	0.841545	0.716201	1.26704	0.550839	0.125344	0.425495
	n-hexane	-1.31522	-1.19568	-0.902987	0.29269	0.119542	0.412232
	n-octane	-1.19314	-1.09922	-0.616729	0.482491	0.0939194	0.57641
	oleylalcohol	0.182308	1.03067	0.276282	0.754388	0.848363	0.0939748
	toluene	0.369499	0.426753	-0.00602732	0.43278	0.0572545	0.375526
	n-undecane	-1.26639	-1.46791	-1.29458	0.173337	0.201527	0.0281907
					QTOF vs Orbitrap	QTOF vs Theoretical	Orbitrap vs Theoretical	QTOF vs Orbitrap			QTOF vs Theoretical			Orbitrap vs Theoretical
14	CI-1044	Theoretical	QTOF	Orbitrap	|y-yi|	|y-yi|	|y-yi|	R	R2	MAE	R	R2	MAE	R	R2	MAE
	1-octanol	1.14305	0.749864	0.956412	0.206548	0.393182	0.186635	0.977178	0.954878	0.183926	0.923238	0.852368	0.323938	0.955629	0.913226	0.260388
	butyl acetate	1.27137	0.63746	0.911581	0.274121	0.633907	0.359786
	chloroform	1.1233	1.21007	0.992972	0.217102	0.0867694	0.130332
	cyclohexane	-0.811385	-0.973967	-1.10189	0.127925	0.162582	0.290506
	dichloromethane	0.654438	1.25721	1.16358	0.0936245	0.60277	0.509145
	n-hexane	-1.32467	-0.724766	-1.00988	0.285114	0.599904	0.31479
	n-octane	-1.12725	-1.06754	-1.03717	0.0303636	0.059716	0.0900796
	oleylalcohol	0.210249	0.480781	0.560879	0.0800974	0.270532	0.350629
	toluene	0.141153	0.00233959	-0.193525	0.195865	0.138814	0.334678
	n-undecane	-1.28025	-1.57146	-1.24296	0.328499	0.291205	0.0372939
					QTOF vs Orbitrap	QTOF vs Theoretical	Orbitrap vs Theoretical	QTOF vs Orbitrap			QTOF vs Theoretical			Orbitrap vs Theoretical
15	CP-457920	Theoretical	QTOF	Orbitrap	|y-yi|	|y-yi|	|y-yi|	R	R2	MAE	R	R2	MAE	R	R2	MAE
	1-octanol	1.23693	1.16788	1.67935	0.511474	0.069052	0.442422	0.924449	0.854607	0.268939	0.921254	0.848709	0.33327	0.944586	0.892243	0.294631
	butyl acetate	1.34946	0.646643	1.00478	0.358133	0.702819	0.344686
	chloroform	0.800862	1.27533	0.364783	0.91055	0.474471	0.436079
	cyclohexane	-0.971538	-1.2813	-0.935186	0.346112	0.309761	0.0363515
	dichloromethane	0.585173	0.564903	0.375239	0.189664	0.0202701	0.209934
	n-hexane	-1.2388	-0.971067	-1.13181	0.160742	0.267737	0.106995
	n-octane	-1.1966	-0.894563	-0.870502	0.0240609	0.302042	0.326103
	oleylalcohol	0.575796	1.04219	0.958454	0.0837363	0.466395	0.382659
	toluene	0.05064	-0.513807	-0.431816	0.0819911	0.564447	0.482456
	n-undecane	-1.19192	-1.03621	-1.01329	0.0229215	0.155704	0.178625
					QTOF vs Orbitrap	QTOF vs Theoretical	Orbitrap vs Theoretical	QTOF vs Orbitrap			QTOF vs Theoretical			Orbitrap vs Theoretical
16	Furalaxyl	Theoretical	QTOF	Orbitrap	|y-yi|	|y-yi|	|y-yi|	R	R2	MAE	R	R2	MAE	R	R2	MAE
	1-octanol	-0.336184	0.311674	0.591929	0.280255	0.647857	0.928113	0.910592	0.829177	0.371348	0.91435	0.836036	0.323113	0.867492	0.752543	0.3826
	butyl acetate	0.778338	0.633227	0.834707	0.20148	0.145111	0.0563684
	chloroform	1.54571	0.793618	0.893967	0.100348	0.752096	0.651748
	cyclohexane	-0.646788	-0.730884	-0.604937	0.125947	0.0840961	0.0418507
	dichloromethane	1.54571	1.37164	0.55095	0.820693	0.174071	0.994764
	n-hexane	-1.12183	-1.15113	-0.563192	0.587935	0.0292961	0.558639
	n-octane	-1.04875	-1.2455	-0.888696	0.356801	0.196751	0.160051
	oleylalcohol	-0.217423	0.441962	-0.0494437	0.491405	0.659385	0.167979
	toluene	0.632171	0.940492	0.395848	0.544644	0.30832	0.236324
	n-undecane	-1.13097	-1.36511	-1.16113	0.203976	0.234142	0.0301656
	QTOF - theoretical
	1-octanol	butyl acetate	chloroform	cyclohexane	dichloromethane
	0.0451297	0.311665	0.143613	0.157344	0.23082
	0.095999	0.451798	0.164056	0.0129611	0.00876769
	0.381154	0.129985	0.280836	0.230183	0.0576222
	0.259917	0.0714387	0.17242	0.239238	0.0526571
	0.284813	0.0851232	0.390206	0.351053	0.165239
	0.158091	0.482061	0.109751	0.073491	0.338237
	0.0494797	0.797532	0.0827311	0.178915	0.174755
	0.0926008	0.751607	0.168649	0.475592	0.0285393
	0.211111	0.603334	0.131652	0.220172	0.294156
	0.182145	0.878017	0.188588	0.22863	0.156592
	0.366306	0.615362	0.125037	0.0872759	0.664186
	0.062246	0.0753761	0.854758	0.327161	0.255663
	0.0396505	0.432522	0.0742557	0.244852	0.558683
	0.484089	0.134802	0.379011	0.0595625	0.625472
average	0.193767	0.415759	0.233254	0.206174	0.257956
std	0.143393	0.286679	0.204249	0.125813	0.218707

## Sheet: R2 and MAEs
	QTOF vs Orbitrap		QTOF vs Theoretical		Orbitrap vs Theoretical
	R2	MAE	R2	MAE	R2	MAE
Glybenclamide	0.934666	0.226425	0.972145	0.137791	0.897507	0.262323
2,4-Dihydroxybenzophenone	0.880512	0.278124	0.970212	0.134723	0.883934	0.293953
Diuron	0.802972	0.415695	0.961878	0.138176	0.836182	0.400594
Warfarin	0.809777	0.37916	0.951361	0.181463	0.757633	0.393514
Leflunomide	0.908438	0.284103	0.950017	0.165579	0.936116	0.2213
Bromacil	0.897475	0.258384	0.939927	0.191807	0.792719	0.42189
N-Phenyldiethanolamine	0.946843	0.218193	0.936555	0.205513	0.960317	0.30271
Terbacil	0.913498	0.264773	0.93557	0.207719	0.861709	0.3179
4-Chlorophenylurea	0.839018	0.321007	0.921483	0.223367	0.791157	0.422872
Azathioprine	0.93301	0.239337	0.909029	0.228518	0.940244	0.23317
Fuberidazole	0.920083	0.245242	0.903603	0.260246	0.762901	0.426494
Thiabendazole	0.9204	0.210255	0.890902	0.259383	0.857393	0.34188
Carbamazepine	0.848262	0.343392	0.868491	0.241312	0.821412	0.321349
CI-1044	0.954878	0.183926	0.852368	0.323938	0.913226	0.260388
CP-457920	0.854607	0.268939	0.848709	0.33327	0.892243	0.294631
Furalaxyl	0.829177	0.371348	0.836036	0.323113	0.752543	0.3826
Average	0.887101	0.281769	0.915518	0.222245	0.853577	0.331098

## Sheet: ErrorsAnalysis
Chemical	Solvent	Theoretical	QTOF	Orbitrap	|y-yi|	|y-yi|	|y-yi|
Glybenclamide	1-octanol	0.683542	0.926208	0.674398	0.25181	0.242666	0.00914456
2,4-Dihydroxybenzophenone	1-octanol	1.35189	1.0597	0.997701	0.0619947	0.292198	0.354192
Diuron	1-octanol	0.844802	0.824969	0.385251	0.439718	0.0198333	0.459552
Warfarin	1-octanol	0.866568	0.682165	0.62225	0.0599153	0.184403	0.244319
Leflunomide	1-octanol	0.61047	0.708495	0.998541	0.290046	0.0980253	0.388071
Bromacil	1-octanol	1.33988	1.01717	0.739382	0.277792	0.322703	0.600495
N-Phenyldiethanolamine	1-octanol	1.13579	1.20881	0.881941	0.326865	0.0730177	0.253847
Terbacil	1-octanol	1.19871	0.987451	1.00901	0.0215621	0.21126	0.189698
4-Chlorophenylurea	1-octanol	1.30962	1.47076	1.07225	0.398513	0.161142	0.237372
Azathioprine	1-octanol	1.09462	1.16369	0.93185	0.231839	0.0690696	0.162769
Fuberidazole	1-octanol	0.660019	0.948811	0.78173	0.167081	0.288792	0.121711
Thiabendazole	1-octanol	0.714888	0.957623	0.783409	0.174214	0.242735	0.0685205
Carbamazepine	1-octanol	0.865962	0.953441	0.823964	0.129477	0.0874793	0.0419977
CI-1044	1-octanol	1.14305	0.749864	0.956412	0.206548	0.393182	0.186635
CP-457920	1-octanol	1.23693	1.16788	1.67935	0.511474	0.069052	0.442422
Furalaxyl	1-octanol	-0.336184	0.311674	0.591929	0.280255	0.647857	0.928113
Glybenclamide	butyl acetate	1.47517	1.32104	1.56872	0.247678	0.154129	0.0935491
2,4-Dihydroxybenzophenone	butyl acetate	1.52327	1.32268	1.16939	0.153282	0.200594	0.353875
Diuron	butyl acetate	1.27054	0.992443	0.391809	0.600634	0.2781	0.878734
Warfarin	butyl acetate	1.21859	1.19167	1.08901	0.102654	0.0269251	0.12958
Leflunomide	butyl acetate	1.3048	1.04431	1.28943	0.24512	0.260487	0.0153666
Bromacil	butyl acetate	0.806062	0.976216	1.47686	0.500647	0.170155	0.670801
N-Phenyldiethanolamine	butyl acetate	1.34011	0.904883	0.860613	0.0442699	0.435226	0.479496
Terbacil	butyl acetate	0.842266	0.987578	0.901349	0.0862284	0.145311	0.0590827
4-Chlorophenylurea	butyl acetate	1.49446	1.10033	1.19827	0.0979397	0.394135	0.296196
Azathioprine	butyl acetate	1.45923	0.909481	0.699865	0.209616	0.549751	0.759367
Fuberidazole	butyl acetate	1.67618	1.18203	0.854586	0.327446	0.494146	0.821592
Thiabendazole	butyl acetate	1.56045	0.820493	1.03912	0.218624	0.739961	0.521338
Carbamazepine	butyl acetate	1.39498	0.674914	0.394203	0.280711	0.720065	1.00078
CI-1045	butyl acetate	1.27137	0.63746	0.911581	0.274121	0.633907	0.359786
CP-457921	butyl acetate	1.34946	0.646643	1.00478	0.358133	0.702819	0.344686
Furalaxyl	butyl acetate	0.778338	0.633227	0.834707	0.20148	0.145111	0.0563684
Glybenclamide	chloroform	0.824361	0.935515	0.7566	0.178914	0.111154	0.0677605
2,4-Dihydroxybenzophenone	chloroform	0.350003	0.687817	0.43884	0.248977	0.337814	0.0888372
Diuron	chloroform	0.961672	0.88097	0.62527	0.2557	0.0807026	0.336403
Warfarin	chloroform	1.11299	1.3183	0.747149	0.571155	0.205318	0.365837
Leflunomide	chloroform	0.90804	0.892745	0.451514	0.441231	0.0152948	0.456526
Bromacil	chloroform	1.2865	1.02101	0.559429	0.461577	0.265489	0.727066
N-Phenyldiethanolamine	chloroform	0.733154	0.568084	0.468939	0.0991455	0.16507	0.264215
Terbacil	chloroform	1.26472	0.952513	0.559712	0.392801	0.312207	0.705008
4-Chlorophenylurea	chloroform	0.364887	0.325699	0.0198336	0.305865	0.0391885	0.345053
Azathioprine	chloroform	0.749611	0.658974	0.926029	0.267055	0.0906364	0.176418
Fuberidazole	chloroform	0.476143	0.688287	0.593296	0.0949916	0.212145	0.117153
Thiabendazole	chloroform	0.728864	0.623986	0.594557	0.0294295	0.104878	0.134308
Carbamazepine	chloroform	0.971765	0.931116	0.811512	0.119604	0.040649	0.160253
CI-1046	chloroform	1.1233	1.21007	0.992972	0.217102	0.0867694	0.130332
CP-457922	chloroform	0.800862	1.27533	0.364783	0.91055	0.474471	0.436079
Furalaxyl	chloroform	1.54571	0.793618	0.893967	0.100348	0.752096	0.651748
Glybenclamide	cyclohexane	-0.960613	-1.01351	-1.03037	0.0168608	0.0528993	0.0697601
2,4-Dihydroxybenzophenone	cyclohexane	-0.988049	-1.12607	-0.783699	0.342371	0.138021	0.20435
Diuron	cyclohexane	-0.983377	-1.09891	-0.35623	0.742679	0.115533	0.627147
Warfarin	cyclohexane	-0.934627	-1.16425	-0.48926	0.674993	0.229627	0.445366
Leflunomide	cyclohexane	-0.994606	-1.12996	-0.871749	0.258212	0.135355	0.122857
Bromacil	cyclohexane	-0.862112	-1.04014	-1.02265	0.0174895	0.178025	0.160536
N-Phenyldiethanolamine	cyclohexane	-1.04565	-1.10477	-0.710935	0.393831	0.05912	0.334711
Terbacil	cyclohexane	-0.913555	-1.17371	-0.674646	0.499062	0.260152	0.23891
4-Chlorophenylurea	cyclohexane	-1.02483	-1.09398	-0.363107	0.73087	0.0691442	0.661726
Azathioprine	cyclohexane	-0.995037	-0.940601	-0.869372	0.0712294	0.0544363	0.125666
Fuberidazole	cyclohexane	-0.907768	-1.0379	-0.671669	0.366234	0.130135	0.236099
Thiabendazole	cyclohexane	-0.934316	-1.10266	-0.551869	0.550795	0.168348	0.382447
Carbamazepine	cyclohexane	-0.851312	-0.970284	-0.75268	0.217604	0.118973	0.0986315
CI-1047	cyclohexane	-0.811385	-0.973967	-1.10189	0.127925	0.162582	0.290506
CP-457923	cyclohexane	-0.971538	-1.2813	-0.935186	0.346112	0.309761	0.0363515
Furalaxyl	cyclohexane	-0.646788	-0.730884	-0.604937	0.125947	0.0840961	0.0418507
Glybenclamide	dichloromethane	0.923315	0.967788	1.39737	0.429579	0.0444736	0.474053
2,4-Dihydroxybenzophenone	dichloromethane	0.396142	0.425944	1.00554	0.579593	0.0298021	0.609395
Diuron	dichloromethane	0.961672	0.764963	1.06141	0.296446	0.196709	0.0997372
Warfarin	dichloromethane	0.931106	1.03534	0.808888	0.226448	0.104231	0.122218
Leflunomide	dichloromethane	1.07035	0.672539	0.922576	0.250038	0.397812	0.147775
Bromacil	dichloromethane	0.75268	0.851242	1.00284	0.151596	0.0985624	0.250159
N-Phenyldiethanolamine	dichloromethane	0.66705	0.686079	0.730411	0.0443319	0.0190288	0.0633607
Terbacil	dichloromethane	0.855468	0.761052	0.833913	0.0728617	0.0944164	0.0215547
4-Chlorophenylurea	dichloromethane	0.4265	0.242391	0.177556	0.0648352	0.184109	0.248944
Azathioprine	dichloromethane	0.67512	0.777428	0.585064	0.192363	0.102308	0.0900559
Fuberidazole	dichloromethane	0.853573	0.657345	0.660108	0.0027628	0.196228	0.193465
Thiabendazole	dichloromethane	0.889592	0.823387	0.741893	0.0814935	0.0662052	0.147699
Carbamazepine	dichloromethane	0.841545	0.716201	1.26704	0.550839	0.125344	0.425495
CI-1048	dichloromethane	0.654438	1.25721	1.16358	0.0936245	0.60277	0.509145
CP-457924	dichloromethane	0.585173	0.564903	0.375239	0.189664	0.0202701	0.209934
Furalaxyl	dichloromethane	1.54571	1.37164	0.55095	0.820693	0.174071	0.994764
Glybenclamide	n-hexane	-1.28412	-0.993452	-0.891362	0.10209	0.290663	0.392753
2,4-Dihydroxybenzophenone	n-hexane	-1.18579	-1.15349	-1.25545	0.101958	0.0323011	0.0696574
Diuron	n-hexane	-1.24216	-1.23993	-1.01488	0.225053	0.00222791	0.227281
Warfarin	n-hexane	-1.26905	-0.800889	-0.301203	0.499686	0.468161	0.967847
Leflunomide	n-hexane	-1.22906	-1.22058	-1.00289	0.217687	0.00847474	0.226162
Bromacil	n-hexane	-1.23578	-1.25179	-0.832959	0.418836	0.0160112	0.402824
N-Phenyldiethanolamine	n-hexane	-1.17184	-0.98477	-0.871061	0.113709	0.187075	0.300784
Terbacil	n-hexane	-1.2304	-1.05672	-0.72021	0.336509	0.173676	0.510186
4-Chlorophenylurea	n-hexane	-1.14121	-0.648854	-0.68167	0.0328165	0.492359	0.459543
Azathioprine	n-hexane	-1.22243	-0.579032	-0.907813	0.328782	0.643398	0.314616
Fuberidazole	n-hexane	-1.25617	-1.22401	-0.766822	0.457189	0.032155	0.489344
Thiabendazole	n-hexane	-1.25577	-0.942442	-0.853734	0.0887085	0.313329	0.402038
Carbamazepine	n-hexane	-1.31522	-1.19568	-0.902987	0.29269	0.119542	0.412232
CI-1049	n-hexane	-1.32467	-0.724766	-1.00988	0.285114	0.599904	0.31479
CP-457925	n-hexane	-1.2388	-0.971067	-1.13181	0.160742	0.267737	0.106995
Furalaxyl	n-hexane	-1.12183	-1.15113	-0.563192	0.587935	0.0292961	0.558639
Glybenclamide	n-octane	-1.2727	-1.27421	-0.921436	0.352779	0.00151726	0.351262
2,4-Dihydroxybenzophenone	n-octane	-1.19897	-1.1682	-0.715817	0.452379	0.0307768	0.483156
Diuron	n-octane	-1.2672	-1.24263	-0.777074	0.46556	0.0245694	0.49013
Warfarin	n-octane	-1.23385	-1.26119	-0.806527	0.454667	0.0273462	0.427321
Leflunomide	n-octane	-1.29218	-1.19792	-1.03851	0.159411	0.0942522	0.253663
Bromacil	n-octane	-1.15571	-1.0477	-1.56355	0.515846	0.108007	0.407839
N-Phenyldiethanolamine	n-octane	-1.21992	-1.13793	-0.709927	0.428008	0.0819852	0.509993
Terbacil	n-octane	-1.17759	-1.04365	-0.649779	0.393869	0.13394	0.52781
4-Chlorophenylurea	n-octane	-1.18913	-1.21118	-0.434956	0.776225	0.022047	0.754178
Azathioprine	n-octane	-1.22635	-1.47029	-0.976614	0.493673	0.243936	0.249736
Fuberidazole	n-octane	-1.26584	-1.1155	-0.797388	0.31811	0.150345	0.468455
Thiabendazole	n-octane	-1.24878	-1.01038	-0.817233	0.193147	0.238404	0.431551
Carbamazepine	n-octane	-1.19314	-1.09922	-0.616729	0.482491	0.0939194	0.57641
CI-1050	n-octane	-1.12725	-1.06754	-1.03717	0.0303636	0.059716	0.0900796
CP-457926	n-octane	-1.1966	-0.894563	-0.870502	0.0240609	0.302042	0.326103
Furalaxyl	n-octane	-1.04875	-1.2455	-0.888696	0.356801	0.196751	0.160051
Glybenclamide	n-undecane	-1.15471	-1.22442	-1.33702	0.112596	0.0697094	0.182306
2,4-Dihydroxybenzophenone	n-undecane	-1.1001	-1.14291	-1.39859	0.255682	0.0428053	0.298487
Diuron	n-undecane	-1.21712	-1.20185	-0.994606	0.207243	0.015267	0.22251
Warfarin	n-undecane	-1.22798	-1.09837	-1.38767	0.2893	0.129608	0.159693
Leflunomide	n-undecane	-1.202	-1.22095	-1.43459	0.213638	0.0189476	0.232585
Bromacil	n-undecane	-1.28916	-1.26654	-1.09965	0.166896	0.0226208	0.189516
N-Phenyldiethanolamine	n-undecane	-1.19588	-0.948254	-0.891181	0.0570733	0.247628	0.304701
Terbacil	n-undecane	-1.2964	-1.43149	-1.69368	0.262191	0.135083	0.397274
4-Chlorophenylurea	n-undecane	-1.12068	-1.19564	-1.5164	0.320763	0.074961	0.395724
Azathioprine	n-undecane	-1.1793	-1.31625	-0.951527	0.364726	0.13695	0.227777
Fuberidazole	n-undecane	-1.15939	-1.28656	-1.68679	0.400235	0.127169	0.527404
Thiabendazole	n-undecane	-1.19987	-1.39019	-1.78161	0.391416	0.190327	0.581743
Carbamazepine	n-undecane	-1.26639	-1.46791	-1.29458	0.173337	0.201527	0.0281907
CI-1053	n-undecane	-1.28025	-1.57146	-1.24296	0.328499	0.291205	0.0372939
CP-457929	n-undecane	-1.19192	-1.03621	-1.01329	0.0229215	0.155704	0.178625
Furalaxyl	n-undecane	-1.13097	-1.36511	-1.16113	0.203976	0.234142	0.0301656
Glybenclamide	oleylalcohol	0.439964	0.285944	0.037909	0.248035	0.15402	0.402055
2,4-Dihydroxybenzophenone	oleylalcohol	0.725711	0.793461	0.809736	0.0162756	0.0677492	0.0840248
Diuron	oleylalcohol	0.335584	0.789728	0.00730373	0.782424	0.454144	0.32828
Warfarin	oleylalcohol	0.27986	0.140443	0.406897	0.266453	0.139417	0.127037
Leflunomide	oleylalcohol	0.430124	0.885265	0.54587	0.339395	0.455141	0.115746
Bromacil	oleylalcohol	0.152137	0.71183	0.748287	0.0364576	0.559692	0.59615
N-Phenyldiethanolamine	oleylalcohol	0.739163	1.15799	0.537307	0.620686	0.418829	0.201857
Terbacil	oleylalcohol	0.261393	0.847059	0.514906	0.332154	0.585666	0.253513
4-Chlorophenylurea	oleylalcohol	0.844101	1.30743	1.08301	0.224418	0.463332	0.238914
Azathioprine	oleylalcohol	0.506536	0.779916	0.578174	0.201742	0.27338	0.0716379
Fuberidazole	oleylalcohol	0.350333	0.968126	1.05004	0.0819121	0.617794	0.699706
Thiabendazole	oleylalcohol	0.323552	0.825998	0.748397	0.0776009	0.502446	0.424845
Carbamazepine	oleylalcohol	0.182308	1.03067	0.276282	0.754388	0.848363	0.0939748
CI-1051	oleylalcohol	0.210249	0.480781	0.560879	0.0800974	0.270532	0.350629
CP-457927	oleylalcohol	0.575796	1.04219	0.958454	0.0837363	0.466395	0.382659
Furalaxyl	oleylalcohol	-0.217423	0.441962	-0.0494437	0.491405	0.659385	0.167979
Glybenclamide	toluene	0.325786	0.0691041	-0.254805	0.323909	0.256682	0.580591
2,4-Dihydroxybenzophenone	toluene	0.125895	0.301069	-0.267655	0.568725	0.175174	0.393551
Diuron	toluene	0.335584	0.530253	0.671747	0.141494	0.19467	0.336163
Warfarin	toluene	0.256392	-0.0432075	-0.689534	0.646327	0.299599	0.945926
Leflunomide	toluene	0.394055	0.566058	0.139808	0.426251	0.172003	0.254247
Bromacil	toluene	0.205519	0.028711	-0.00799517	0.0367061	0.176808	0.213514
N-Phenyldiethanolamine	toluene	0.0180284	-0.350119	-0.296106	0.0540131	0.368147	0.314134
Terbacil	toluene	0.195385	0.169909	-0.0805812	0.25049	0.0254755	0.275966
4-Chlorophenylurea	toluene	0.0362833	-0.296965	-0.554789	0.257824	0.333248	0.591072
Azathioprine	toluene	0.138004	0.0166858	-0.0156557	0.0323415	0.121318	0.153659
Fuberidazole	toluene	0.57292	0.219369	-0.0170862	0.236455	0.353551	0.590006
Thiabendazole	toluene	0.421386	0.394191	0.0970715	0.29712	0.0271944	0.324314
Carbamazepine	toluene	0.369499	0.426753	-0.00602732	0.43278	0.0572545	0.375526
CI-1052	toluene	0.141153	0.00233959	-0.193525	0.195865	0.138814	0.334678
CP-457928	toluene	0.05064	-0.513807	-0.431816	0.0819911	0.564447	0.482456
Furalaxyl	toluene	0.632171	0.940492	0.395848	0.544644	0.30832	0.236324

## Sheet: K and D
Warfarin	observed	theoretical	AE	observed std	theoretical std	AE															Terbacil	observed	theoretical	AE	observed std	theoretical std	AE
1-octanol	0.444504	2.29	1.8455	0.682165	0.866568	0.184403															1-octanol	1.61935	2.75	1.13065	0.987451	1.19871	0.21126
butyl acetate	1.07674	2.89	1.81326	1.19167	1.21859	0.0269251															butyl acetate	1.61361	2.48	0.866388	0.987578	0.842266	0.145311
chloroform	1.26072	2.71	1.44928	1.3183	1.11299	0.205318															chloroform	1.56917	2.8	1.23083	0.952513	1.26472	0.312207
cyclohexane	-1.97447	-0.78	1.19447	-1.16425	-0.934627	0.229627															cyclohexane	-0.930607	1.15	2.08061	-1.17371	-0.913555	0.260152
dichloromethane	0.881851	2.4	1.51815	1.03534	0.931106	0.104231															dichloromethane	1.34879	2.49	1.14121	0.761052	0.855468	0.0944164
n-hexane	-1.61396	-1.35	0.263959	-0.800889	-1.26905	0.468161															n-hexane	-0.78286	0.91	1.69286	-1.05672	-1.2304	0.173676
n-octane	-2.1273	-1.29	0.837299	-1.26119	-1.23385	0.0273462															n-octane	-0.76993	0.95	1.71993	-1.04365	-1.17759	0.13394
oleylalcohol	-0.234287	1.29	1.52429	0.140443	0.27986	0.139417															oleylalcohol	1.44368	2.04	0.596321	0.847059	0.261393	0.585666
toluene	-0.485111	1.25	1.73511	-0.0432075	0.256392	0.299599															toluene	0.657195	1.99	1.3328	0.169909	0.195385	0.0254755
n-undecane	-1.92817	-1.28	0.648175	-1.09837	-1.22798	0.129608															n-undecane	-1.23386	0.86	2.09386	-1.43149	-1.2964	0.135083
R2	0.961838			R2	0.951361																R2	0.935573			R2	0.93557
MAE	1.28295			MAE	0.181463																MAE	1.38855			MAE	0.207719
