# Supplementary material for: Extracting Structural Information from Physicochemical Property Measurements Using Machine Learning—A New Approach for Structure Elucidation in Non-targeted Analysis
Source: Environ Sci Technol. 2023 Sep 25;57(40):14827–38. doi: 10.1021/acs.est.3c03003 (PMC10569036; doi:10.1021/acs.est.3c03003)
Supplement: Supplementary file 5 — es3c03003_si_005.xlsx [file es3c03003_si_005.xlsx]

## Sheet: QTOF fragments
1	Diuron	PredForFig	True	Prob	diff	r	r2
	Al COO	-0.00153382	0	0.00153382	0.00153382	0.994379	0.988789
	Al OH	-0.000269794	0	0.000269794	0.000269794
	Ar COO	-0.0018909	0	0.0018909	0.0018909
	Ar N	-0.00844606	0	0.00844606	0.00844606
	Ar NH	0.00381974	0	-0.00381974	0.00381974
	Ar OH	0.00206954	0	-0.00206954	0.00206954
	COO	-0.00167634	0	0.00167634	0.00167634
	COO2	-0.00407738	0	0.00407738	0.00407738
	CO	-1.00506	1	1.00506	0.00506259
	CO no COO	-0.999708	1	0.999708	0.000291687
	amine	-1.96222	2	1.96222	0.0377774
	N H pyrrole	-0.000504619	0	0.000504619	0.000504619
	alkyl halide	-0.296872	0	0.296872	0.296872
	amide	-1.79155	2	1.79155	0.208447
	benzene	-0.947225	1	0.947225	0.0527755
	bicyclic	-0.000993089	0	0.000993089	0.000993089
	ester	0.000733254	0	-0.000733254	0.000733254
	ether	0.00197346	0	-0.00197346	0.00197346
	halogen	-2.03447	2	2.03447	0.0344691
	phenol	0.00378175	0	-0.00378175	0.00378175
	phenol no ortho H bond	-3.19621e-05	0	3.19621e-05	3.19621e-05
					0.0317856
2	N-Phenyldiethanolamine	PredForFig	True	Prob	diff	r	r2
	Al COO	-0.996473	0	0.996473	0.996473	-0.0524758	0.00275371
	Al OH	-0.0511658	2	0.0511658	1.94883
	Ar COO	-0.00259366	0	0.00259366	0.00259366
	Ar N	-0.028689	0	0.028689	0.028689
	Ar NH	0.00163385	0	-0.00163385	0.00163385
	Ar OH	-0.00282226	0	0.00282226	0.00282226
	COO	-1.00521	0	1.00521	1.00521
	COO2	-1.00615	0	1.00615	1.00615
	CO	-1.00197	0	1.00197	1.00197
	CO no COO	0.000694137	0	-0.000694137	0.000694137
	amine	-0.570569	1	0.570569	0.429431
	N H pyrrole	-0.0016346	0	0.0016346	0.0016346
	alkyl halide	0.00124051	0	-0.00124051	0.00124051
	amide	0.00362726	0	-0.00362726	0.00362726
	benzene	0.00250526	1	-0.00250526	1.00251
	bicyclic	0.000898567	0	-0.000898567	0.000898567
	ester	-0.000617632	0	0.000617632	0.000617632
	ether	-0.00353033	0	0.00353033	0.00353033
	halogen	0.00103444	0	-0.00103444	0.00103444
	phenol	-0.00431355	0	0.00431355	0.00431355
	phenol no ortho H bond	-0.00289514	0	0.00289514	0.00289514
					0.354609
3	Azathioprine	PredForFig	True	Prob	diff	r	r2
	Al COO	-0.243308	0	0.243308	0.243308	0.958601	0.918915
	Al OH	-0.00317603	0	0.00317603	0.00317603
	Ar COO	-0.00160639	0	0.00160639	0.00160639
	Ar N	-3.62595	6	3.62595	2.37405
	Ar NH	-0.195446	1	0.195446	0.804554
	Ar OH	-0.000873446	0	0.000873446	0.000873446
	COO	-0.262761	0	0.262761	0.262761
	COO2	-0.256664	0	0.256664	0.256664
	CO	-0.943626	0	0.943626	0.943626
	CO no COO	-0.68029	0	0.68029	0.68029
	amine	-5.06526	7	5.06526	1.93474
	N H pyrrole	-0.201843	1	0.201843	0.798157
	alkyl halide	-0.00199218	0	0.00199218	0.00199218
	amide	-0.543825	0	0.543825	0.543825
	benzene	0.00151668	0	-0.00151668	0.00151668
	bicyclic	-0.130338	1	0.130338	0.869662
	ester	-0.000391102	0	0.000391102	0.000391102
	ether	-0.0136247	0	0.0136247	0.0136247
	halogen	-0.240398	0	0.240398	0.240398
	phenol	0.000973393	0	-0.000973393	0.000973393
	phenol no ortho H bond	-0.00228333	0	0.00228333	0.00228333
					0.475165
4	Warfarin	PredForFig	True	Prob	diff	r	r2
	Al COO	-0.460489	0	0.460489	0.460489	0.546826	0.299019
	Al OH	-0.248564	0	0.248564	0.248564
	Ar COO	-0.118166	0	0.118166	0.118166
	Ar N	-0.0627857	0	0.0627857	0.0627857
	Ar NH	0.00158786	0	-0.00158786	0.00158786
	Ar OH	-0.127293	1	0.127293	0.872707
	COO	-0.595254	0	0.595254	0.595254
	COO2	-0.596836	0	0.596836	0.596836
	CO	-1.32305	1	1.32305	0.323053
	CO no COO	-0.732662	1	0.732662	0.267338
	amine	-0.400065	0	0.400065	0.400065
	N H pyrrole	-0.0018259	0	0.0018259	0.0018259
	alkyl halide	0.000460674	0	-0.000460674	0.000460674
	amide	-0.0831522	0	0.0831522	0.0831522
	benzene	-0.705634	2	0.705634	1.29437
	bicyclic	-0.221903	1	0.221903	0.778097
	ester	0.00206905	0	-0.00206905	0.00206905
	ether	-0.106183	0	0.106183	0.106183
	halogen	0.00683204	0	-0.00683204	0.00683204
	phenol	-0.128	0	0.128	0.128
	phenol no ortho H bond	-0.12476	0	0.12476	0.12476
					0.308219
5	Furalaxyl	PredForFig	True	Prob	diff	r	r2
	Al COO	-0.00343084	0	0.00343084	0.00343084	0.862637	0.744143
	Al OH	0.001479	0	-0.001479	0.001479
	Ar COO	-0.00257815	0	0.00257815	0.00257815
	Ar N	0.000673546	0	-0.000673546	0.000673546
	Ar NH	0.00290684	0	-0.00290684	0.00290684
	Ar OH	-0.013079	0	0.013079	0.013079
	COO	-0.00300631	0	0.00300631	0.00300631
	COO2	-0.00651037	0	0.00651037	0.00651037
	CO	-1.45685	2	1.45685	0.543154
	CO no COO	-1.4561	2	1.4561	0.543898
	amine	-1.10063	1	1.10063	0.10063
	N H pyrrole	-0.000785825	0	0.000785825	0.000785825
	alkyl halide	0.000187708	0	-0.000187708	0.000187708
	amide	-1.09772	1	1.09772	0.0977172
	benzene	-1.10704	1	1.10704	0.107039
	bicyclic	-0.00472758	0	0.00472758	0.00472758
	ester	-0.392803	1	0.392803	0.607197
	ether	-2.24199	1	2.24199	1.24199
	halogen	0.00525472	0	-0.00525472	0.00525472
	phenol	-0.00840766	0	0.00840766	0.00840766
	phenol no ortho H bond	-0.0132907	0	0.0132907	0.0132907
					0.157521
6	4-Chlorophenylurea	PredForFig	True	Prob	diff	r	r2
	Al COO	-0.354986	0	0.354986	0.354986	0.886387	0.785681
	Al OH	-0.00151854	0	0.00151854	0.00151854
	Ar COO	0.00075055	0	-0.00075055	0.00075055
	Ar N	-0.000509998	0	0.000509998	0.000509998
	Ar NH	0.00032039	0	-0.00032039	0.00032039
	Ar OH	-0.0017328	0	0.0017328	0.0017328
	COO	-0.369678	0	0.369678	0.369678
	COO2	-0.366889	0	0.366889	0.366889
	CO	-1.40778	1	1.40778	0.407782
	CO no COO	-1.04385	1	1.04385	0.0438516
	amine	-1.98619	2	1.98619	0.0138146
	N H pyrrole	-0.00240858	0	0.00240858	0.00240858
	alkyl halide	-0.0537435	0	0.0537435	0.0537435
	amide	-1.89844	2	1.89844	0.101559
	benzene	0.00461824	1	-0.00461824	1.00462
	bicyclic	0.0026816	0	-0.0026816	0.0026816
	ester	0.00160504	0	-0.00160504	0.00160504
	ether	0.00134676	0	-0.00134676	0.00134676
	halogen	-0.3849	1	0.3849	0.6151
	phenol	-0.000759255	0	0.000759255	0.000759255
	phenol no ortho H bond	0.00528172	0	-0.00528172	0.00528172
					0.159568
7	Glybenclamide	PredForFig	True	Prob	diff	r	r2
	Al COO	-0.003774	0	0.003774	0.003774	0.988174	0.976487
	Al OH	0.00303917	0	-0.00303917	0.00303917
	Ar COO	-0.00588259	0	0.00588259	0.00588259
	Ar N	-0.203445	0	0.203445	0.203445
	Ar NH	0.00338906	0	-0.00338906	0.00338906
	Ar OH	-0.0124361	0	0.0124361	0.0124361
	COO	-0.00153764	0	0.00153764	0.00153764
	COO2	-0.00317938	0	0.00317938	0.00317938
	CO	-1.80731	2	1.80731	0.192694
	CO no COO	-1.8033	2	1.8033	0.196705
	amine	-3.10738	3	3.10738	0.107383
	N H pyrrole	-0.0015044	0	0.0015044	0.0015044
	alkyl halide	-0.00469596	0	0.00469596	0.00469596
	amide	-2.32905	3	2.32905	0.670947
	benzene	-1.56627	2	1.56627	0.433729
	bicyclic	-0.00802787	0	0.00802787	0.00802787
	ester	-0.0811504	0	0.0811504	0.0811504
	ether	-0.751622	1	0.751622	0.248378
	halogen	-0.955738	1	0.955738	0.0442615
	phenol	-0.00837487	0	0.00837487	0.00837487
	phenol no ortho H bond	-0.0104352	0	0.0104352	0.0104352
					0.106903
8	CP-457920	PredForFig	True	Prob	diff	r	r2
	Al COO	-0.599143	0	0.599143	0.599143	0.802386	0.643824
	Al OH	-0.023803	0	0.023803	0.023803
	Ar COO	-0.0214811	0	0.0214811	0.0214811
	Ar N	-1.52997	2	1.52997	0.470033
	Ar NH	-0.659789	1	0.659789	0.340211
	Ar OH	-0.0119437	0	0.0119437	0.0119437
	COO	-0.615598	0	0.615598	0.615598
	COO2	-0.609925	0	0.609925	0.609925
	CO	-1.14721	1	1.14721	0.147209
	CO no COO	-0.554661	1	0.554661	0.445339
	amine	-2.47597	3	2.47597	0.524026
	N H pyrrole	-0.66358	1	0.66358	0.33642
	alkyl halide	0.00126105	0	-0.00126105	0.00126105
	amide	-0.393931	1	0.393931	0.606069
	benzene	-0.124206	1	0.124206	0.875794
	bicyclic	0.0106246	1	-0.0106246	1.01062
	ester	-0.0022315	0	0.0022315	0.0022315
	ether	-0.000429693	1	0.000429693	0.99957
	halogen	-0.0143073	0	0.0143073	0.0143073
	phenol	-0.0139829	0	0.0139829	0.0139829
	phenol no ortho H bond	-0.0180107	0	0.0180107	0.0180107
					0.366047
9	Fuberidazole	PredForFig	True	Prob	diff	r	r2
	Al COO	-0.00251666	0	0.00251666	0.00251666	0.899911	0.809839
	Al OH	-0.0578873	0	0.0578873	0.0578873
	Ar COO	-0.00263969	0	0.00263969	0.00263969
	Ar N	-1.06112	2	1.06112	0.938879
	Ar NH	-0.826821	1	0.826821	0.173179
	Ar OH	-0.000345735	0	0.000345735	0.000345735
	COO	-0.00583874	0	0.00583874	0.00583874
	COO2	-0.00590064	0	0.00590064	0.00590064
	CO	-0.445878	0	0.445878	0.445878
	CO no COO	-0.439773	0	0.439773	0.439773
	amine	-1.95859	2	1.95859	0.0414098
	N H pyrrole	-0.830762	1	0.830762	0.169238
	alkyl halide	-0.00214996	0	0.00214996	0.00214996
	amide	-0.146941	0	0.146941	0.146941
	benzene	-0.996518	1	0.996518	0.00348211
	bicyclic	-0.283612	1	0.283612	0.716388
	ester	-0.00103759	0	0.00103759	0.00103759
	ether	0.000857908	0	-0.000857908	0.000857908
	halogen	0.00317708	0	-0.00317708	0.00317708
	phenol	-0.00239309	0	0.00239309	0.00239309
	phenol no ortho H bond	-0.00211717	0	0.00211717	0.00211717
					0.150573
10	Thiabendazole	PredForFig	True	Prob	diff	r	r2
	Al COO	-0.103507	0	0.103507	0.103507	0.826826	0.683642
	Al OH	0.00220124	0	-0.00220124	0.00220124
	Ar COO	-0.0104623	0	0.0104623	0.0104623
	Ar N	-1.47858	3	1.47858	1.52142
	Ar NH	-0.0885766	1	0.0885766	0.911423
	Ar OH	0.00101245	0	-0.00101245	0.00101245
	COO	-0.116083	0	0.116083	0.116083
	COO2	-0.113457	0	0.113457	0.113457
	CO	-0.58706	0	0.58706	0.58706
	CO no COO	-0.472906	0	0.472906	0.472906
	amine	-2.80821	3	2.80821	0.19179
	N H pyrrole	-0.091799	1	0.091799	0.908201
	alkyl halide	-0.000552159	0	0.000552159	0.000552159
	amide	-0.412258	0	0.412258	0.412258
	benzene	-0.287252	1	0.287252	0.712748
	bicyclic	-0.0557219	1	0.0557219	0.944278
	ester	-0.00286399	0	0.00286399	0.00286399
	ether	-0.00121515	0	0.00121515	0.00121515
	halogen	-0.0696979	0	0.0696979	0.0696979
	phenol	-0.000792782	0	0.000792782	0.000792782
	phenol no ortho H bond	-0.00181384	0	0.00181384	0.00181384
					0.337416
11	CI-1044	PredForFig	True	Prob	diff	r	r2
	Al COO	-0.00169153	0	0.00169153	0.00169153	0.960043	0.921683
	Al OH	0.00011279	0	-0.00011279	0.00011279
	Ar COO	4.64333e-07	0	-4.64333e-07	4.64333e-07
	Ar N	-1.33422	1	1.33422	0.33422
	Ar NH	0.00712159	0	-0.00712159	0.00712159
	Ar OH	-0.00345311	0	0.00345311	0.00345311
	COO	-0.00255565	0	0.00255565	0.00255565
	COO2	-0.00196373	0	0.00196373	0.00196373
	CO	-1.91685	2	1.91685	0.0831471
	CO no COO	-1.91868	2	1.91868	0.0813228
	amine	-4.1872	5	4.1872	0.812799
	N H pyrrole	9.48682e-05	0	-9.48682e-05	9.48682e-05
	alkyl halide	0.000677506	0	-0.000677506	0.000677506
	amide	-1.99024	2	1.99024	0.00976056
	benzene	-0.512577	2	0.512577	1.48742
	bicyclic	-0.252595	0	0.252595	0.252595
	ester	-0.00299272	0	0.00299272	0.00299272
	ether	-0.0133501	0	0.0133501	0.0133501
	halogen	-0.0994773	0	0.0994773	0.0994773
	phenol	0.0012526	0	-0.0012526	0.0012526
	phenol no ortho H bond	-0.0053856	0	0.0053856	0.0053856
					0.152447
12	2,4-Dihydroxybenzophenone	PredForFig	True	Prob	diff	r	r2
	Al COO	-0.121385	0	0.121385	0.121385	0.911274	0.830421
	Al OH	-0.000484654	0	0.000484654	0.000484654
	Ar COO	-0.146495	0	0.146495	0.146495
	Ar N	-0.000956579	0	0.000956579	0.000956579
	Ar NH	0.000292364	0	-0.000292364	0.000292364
	Ar OH	-0.863513	2	0.863513	1.13649
	COO	-0.297913	0	0.297913	0.297913
	COO2	-0.296542	0	0.296542	0.296542
	CO	-1.0292	1	1.0292	0.0291968
	CO no COO	-0.728997	1	0.728997	0.271003
	amine	-0.100701	0	0.100701	0.100701
	N H pyrrole	-0.000283501	0	0.000283501	0.000283501
	alkyl halide	0.00109361	0	-0.00109361	0.00109361
	amide	0.00351103	0	-0.00351103	0.00351103
	benzene	-1.46963	2	1.46963	0.53037
	bicyclic	-0.0471245	0	0.0471245	0.0471245
	ester	0.00201364	0	-0.00201364	0.00201364
	ether	0.000821709	0	-0.000821709	0.000821709
	halogen	0.0017759	0	-0.0017759	0.0017759
	phenol	-0.863999	2	0.863999	1.136
	phenol no ortho H bond	-0.860588	2	0.860588	1.13941
					0.25066
13	Leflunomide	PredForFig	True	Prob	diff	r	r2
	Al COO	-0.0032693	0	0.0032693	0.0032693	0.965807	0.932784
	Al OH	0.00458645	0	-0.00458645	0.00458645
	Ar COO	-0.392116	0	0.392116	0.392116
	Ar N	-1.17003	1	1.17003	0.17003
	Ar NH	0.00342842	0	-0.00342842	0.00342842
	Ar OH	-0.00181632	0	0.00181632	0.00181632
	COO	-0.411634	0	0.411634	0.411634
	COO2	-0.413227	0	0.413227	0.413227
	CO	-0.998542	1	0.998542	0.00145777
	CO no COO	-0.589373	1	0.589373	0.410627
	amine	-1.6041	2	1.6041	0.395903
	N H pyrrole	-0.00270584	0	0.00270584	0.00270584
	alkyl halide	-2.99582	3	2.99582	0.00418468
	amide	-0.346757	1	0.346757	0.653243
	benzene	-0.967474	1	0.967474	0.0325264
	bicyclic	-0.00240941	0	0.00240941	0.00240941
	ester	-0.000155291	0	0.000155291	0.000155291
	ether	-0.000161088	0	0.000161088	0.000161088
	halogen	-3.04826	3	3.04826	0.0482648
	phenol	-0.0016695	0	0.0016695	0.0016695
	phenol no ortho H bond	-0.00015049	0	0.00015049	0.00015049
					0.140646
14	Bromacil	PredForFig	True	Prob	diff	r	r2
	Al COO	0.000862386	0	-0.000862386	0.000862386	0.989714	0.979533
	Al OH	-0.00936733	0	0.00936733	0.00936733
	Ar COO	-0.00735223	0	0.00735223	0.00735223
	Ar N	-1.81952	2	1.81952	0.180482
	Ar NH	-0.875662	1	0.875662	0.124338
	Ar OH	-0.00409065	0	0.00409065	0.00409065
	COO	-0.00485587	0	0.00485587	0.00485587
	COO2	-0.00305169	0	0.00305169	0.00305169
	CO	-0.245465	0	0.245465	0.245465
	CO no COO	-0.241679	0	0.241679	0.241679
	amine	-1.87216	2	1.87216	0.127835
	N H pyrrole	-0.879481	1	0.879481	0.120519
	alkyl halide	-0.0259375	0	0.0259375	0.0259375
	amide	0.0042276	0	-0.0042276	0.0042276
	benzene	0.00685834	0	-0.00685834	0.00685834
	bicyclic	0.00393649	0	-0.00393649	0.00393649
	ester	-0.115348	0	0.115348	0.115348
	ether	-0.21288	0	0.21288	0.21288
	halogen	-0.947907	1	0.947907	0.0520932
	phenol	-0.00188496	0	0.00188496	0.00188496
	phenol no ortho H bond	-0.00363692	0	0.00363692	0.00363692
					0.0712715
15	Terbacil	PredForFig	True	Prob	diff	r	r2
	Al COO	-0.042245	0	0.042245	0.042245	0.42192	0.178017
	Al OH	0.000676688	0	-0.000676688	0.000676688
	Ar COO	-0.0356599	0	0.0356599	0.0356599
	Ar N	-0.158723	2	0.158723	1.84128
	Ar NH	-0.0508462	1	0.0508462	0.949154
	Ar OH	-0.000987093	0	0.000987093	0.000987093
	COO	-0.0901648	0	0.0901648	0.0901648
	COO2	-0.0909089	0	0.0909089	0.0909089
	CO	-0.769194	0	0.769194	0.769194
	CO no COO	-0.677043	0	0.677043	0.677043
	amine	-0.950143	2	0.950143	1.04986
	N H pyrrole	-0.052848	1	0.052848	0.947152
	alkyl halide	-0.0171945	0	0.0171945	0.0171945
	amide	-0.191845	0	0.191845	0.191845
	benzene	-0.204081	0	0.204081	0.204081
	bicyclic	0.00127958	0	-0.00127958	0.00127958
	ester	-0.101458	0	0.101458	0.101458
	ether	-0.102143	0	0.102143	0.102143
	halogen	-1.01791	1	1.01791	0.0179134
	phenol	0.000778281	0	-0.000778281	0.000778281
	phenol no ortho H bond	-0.0012191	0	0.0012191	0.0012191
					0.33963
16	Carbamazepine	PredForFig	True	Prob	diff	r	r2
	Al COO	-0.00247084	0	0.00247084	0.00247084	0.827988	0.685564
	Al OH	-0.0308169	0	0.0308169	0.0308169
	Ar COO	-0.00191333	0	0.00191333	0.00191333
	Ar N	-0.251383	0	0.251383	0.251383
	Ar NH	-0.0716693	0	0.0716693	0.0716693
	Ar OH	0.0011262	0	-0.0011262	0.0011262
	COO	-0.00198721	0	0.00198721	0.00198721
	COO2	-0.00592872	0	0.00592872	0.00592872
	CO	-0.814115	1	0.814115	0.185885
	CO no COO	-0.808879	1	0.808879	0.191121
	amine	-1.4919	2	1.4919	0.508099
	N H pyrrole	-0.0768389	0	0.0768389	0.0768389
	alkyl halide	0.000674026	0	-0.000674026	0.000674026
	amide	-0.706603	2	0.706603	1.2934
	benzene	-1.08982	2	1.08982	0.91018
	bicyclic	-0.185056	2	0.185056	1.81494
	ester	0.00042738	0	-0.00042738	0.00042738
	ether	0.00155978	0	-0.00155978	0.00155978
	halogen	0.0053455	0	-0.0053455	0.0053455
	phenol	0.0010209	0	-0.0010209	0.0010209
	phenol no ortho H bond	-0.00041829	0	0.00041829	0.00041829
					0.255105

## Sheet: QTOF errors
	Diuron	N-Phenyldiethanolamine	Azathioprine	Warfarin	Furalaxyl	4-Chlorophenylurea	Glybenclamide	CP-457920	Fuberidazole	Thiabendazole	CI-1044	2,4-Dihydroxybenzophenone	Leflunomide	Bromacil	Terbacil	Carbamazepine	average
Al COO	0.00153382	0.996473	0.243308	0.460489	0.00343084	0.354986	0.003774	0.599143	0.00251666	0.103507	0.00169153	0.121385	0.0032693	0.000862386	0.042245	0.00247084	0.183818
Ar COO	0.0018909	0.00259366	0.00160639	0.118166	0.00257815	0.00075055	0.00588259	0.0214811	0.00263969	0.0104623	4.64333e-07	0.146495	0.392116	0.00936733	0.000676688	0.0308169	0.0467203
Ar N	0.00844606	0.028689	2.37405	0.0627857	0.000673546	0.000509998	0.203445	0.470033	0.938879	1.52142	0.33422	0.000956579	0.17003	0.00735223	0.0356599	0.00191333	0.384941
Ar NH	0.00381974	0.00163385	0.804554	0.00158786	0.00290684	0.00032039	0.00338906	0.340211	0.173179	0.911423	0.00712159	0.000292364	0.00342842	0.180482	1.84128	0.251383	0.282938
Ar OH	0.00206954	0.00282226	0.000873446	0.872707	0.013079	0.0017328	0.0124361	0.0119437	0.000345735	0.00101245	0.00345311	1.13649	0.00181632	0.124338	0.949154	0.0716693	0.200371
COO	0.00167634	1.00521	0.262761	0.595254	0.00300631	0.369678	0.00153764	0.615598	0.00583874	0.116083	0.00255565	0.297913	0.411634	0.00409065	0.000987093	0.0011262	0.230934
COO2	0.00407738	1.00615	0.256664	0.596836	0.00651037	0.366889	0.00317938	0.609925	0.00590064	0.113457	0.00196373	0.296542	0.413227	0.00485587	0.0901648	0.00198721	0.236145
CO	0.00506259	1.00197	0.943626	0.323053	0.543154	0.407782	0.192694	0.147209	0.445878	0.58706	0.0831471	0.0291968	0.00145777	0.00305169	0.0909089	0.00592872	0.300699
CO no COO	0.000291687	0.000694137	0.68029	0.267338	0.543898	0.0438516	0.196705	0.445339	0.439773	0.472906	0.0813228	0.271003	0.410627	0.245465	0.769194	0.185885	0.315911
amine	0.0377774	0.429431	1.93474	0.400065	0.10063	0.0138146	0.107383	0.524026	0.0414098	0.19179	0.812799	0.100701	0.395903	0.241679	0.677043	0.191121	0.387519
N H pyrrole	0.000504619	0.0016346	0.798157	0.0018259	0.000785825	0.00240858	0.0015044	0.33642	0.169238	0.908201	9.48682e-05	0.000283501	0.00270584	0.127835	1.04986	0.508099	0.244347
alkyl halide	0.296872	0.00124051	0.00199218	0.000460674	0.000187708	0.0537435	0.00469596	0.00126105	0.00214996	0.000552159	0.000677506	0.00109361	0.00418468	0.120519	0.947152	0.0768389	0.0946013
amide	0.208447	0.00362726	0.543825	0.0831522	0.0977172	0.101559	0.670947	0.606069	0.146941	0.412258	0.00976056	0.00351103	0.653243	0.0259375	0.0171945	0.000674026	0.224054
benzene	0.0527755	1.00251	0.00151668	1.29437	0.107039	1.00462	0.433729	0.875794	0.00348211	0.712748	1.48742	0.53037	0.0325264	0.0042276	0.191845	1.2934	0.564273
bicyclic	0.000993089	0.000898567	0.869662	0.778097	0.00472758	0.0026816	0.00802787	1.01062	0.716388	0.944278	0.252595	0.0471245	0.00240941	0.00685834	0.204081	0.91018	0.359977
ester	0.000733254	0.000617632	0.000391102	0.00206905	0.607197	0.00160504	0.0811504	0.0022315	0.00103759	0.00286399	0.00299272	0.00201364	0.000155291	0.00393649	0.00127958	1.81494	0.157826
ether	0.00197346	0.00353033	0.0136247	0.106183	1.24199	0.00134676	0.248378	0.99957	0.000857908	0.00121515	0.0133501	0.000821709	0.000161088	0.115348	0.101458	0.00042738	0.17814
halogen	0.0344691	0.00103444	0.240398	0.00683204	0.00525472	0.6151	0.0442615	0.0143073	0.00317708	0.0696979	0.0994773	0.0017759	0.0482648	0.21288	0.102143	0.00155978	0.0937896
phenol	0.00378175	0.00431355	0.000973393	0.128	0.00840766	0.000759255	0.00837487	0.0139829	0.00239309	0.000792782	0.0012526	1.136	0.0016695	0.0520932	0.0179134	0.0053455	0.0866284
phenol no ortho H bond	3.19621e-05	0.00289514	0.00228333	0.12476	0.0132907	0.00528172	0.0104352	0.0180107	0.00211717	0.00181384	0.0053856	1.13941	0.00015049	0.00188496	0.000778281	0.0010209	0.083097

## Sheet: QTOF stats
	QTOF	QTOF
	R2	MAE
Diuron	0.988789	0.0317856
N-Phenyldiethanolamine	0.00275371	0.354609
Azathioprine	0.918915	0.475165
Warfarin	0.299019	0.308219
Furalaxyl	0.744143	0.157521
4-Chlorophenylurea	0.785681	0.159568
Glybenclamide	0.976487	0.106903
CP-457920	0.643824	0.366047
Fuberidazole	0.809839	0.150573
Thiabendazole	0.683642	0.337416
CI-1044	0.921683	0.152447
2,4-Dihydroxybenzophenone	0.830421	0.25066
Leflunomide	0.932784	0.140646
Bromacil	0.979533	0.0712715
Terbacil	0.178017	0.33963
Carbamazepine	0.685564	0.255105
Average	0.711318	0.228598

## Sheet: Orbitrap fragments
1	Diuron	PredForFig	True	Prob	diff	r	r2
	Al COO	5.13106e-06	0	-5.13106e-06	5.13106e-06	0.798632	0.637813
	Al OH	-0.00145313	0	0.00145313	0.00145313
	Ar COO	-0.000171491	0	0.000171491	0.000171491
	Ar N	-0.00378525	0	0.00378525	0.00378525
	Ar NH	-0.000410534	0	0.000410534	0.000410534
	Ar OH	0.00199299	0	-0.00199299	0.00199299
	COO	-0.00165474	0	0.00165474	0.00165474
	COO2	0.00416672	0	-0.00416672	0.00416672
	CO	-0.204443	1	0.204443	0.795557
	CO no COO	-0.20491	1	0.20491	0.79509
	amine	-1.67488	2	1.67488	0.325121
	N H pyrrole	0.00583997	0	-0.00583997	0.00583997
	alkyl halide	-0.0513844	0	0.0513844	0.0513844
	amide	-0.192394	2	0.192394	1.80761
	benzene	-0.901975	1	0.901975	0.0980253
	bicyclic	-0.0961078	0	0.0961078	0.0961078
	ester	0.00220351	0	-0.00220351	0.00220351
	ether	-0.00715997	0	0.00715997	0.00715997
	halogen	-2.06497	2	2.06497	0.0649695
	phenol	0.00254958	0	-0.00254958	0.00254958
	phenol no ortho H bond	-0.00260025	0	0.00260025	0.00260025
					0.193707
2	N-Phenyldiethanolamine	PredForFig	True	Prob	diff	r	r2
	Al COO	0.000869888	0	-0.000869888	0.000869888	0.499974	0.249974
	Al OH	-0.456571	2	0.456571	1.54343
	Ar COO	0.00145348	0	-0.00145348	0.00145348
	Ar N	-0.00334902	0	0.00334902	0.00334902
	Ar NH	0.000534549	0	-0.000534549	0.000534549
	Ar OH	-0.574163	0	0.574163	0.574163
	COO	-0.000384942	0	0.000384942	0.000384942
	COO2	0.00334699	0	-0.00334699	0.00334699
	CO	0.00222269	0	-0.00222269	0.00222269
	CO no COO	0.00348831	0	-0.00348831	0.00348831
	amine	-0.2334	1	0.2334	0.7666
	N H pyrrole	0.00529697	0	-0.00529697	0.00529697
	alkyl halide	-0.000524651	0	0.000524651	0.000524651
	amide	-0.000722948	0	0.000722948	0.000722948
	benzene	-0.901838	1	0.901838	0.0981618
	bicyclic	-0.00742725	0	0.00742725	0.00742725
	ester	0.00339668	0	-0.00339668	0.00339668
	ether	-0.000603621	0	0.000603621	0.000603621
	halogen	5.69529e-05	0	-5.69529e-05	5.69529e-05
	phenol	-0.568075	0	0.568075	0.568075
	phenol no ortho H bond	-0.573875	0	0.573875	0.573875
					0.197999
3	Azathioprine	PredForFig	True	Prob	diff	r	r2
	Al COO	-0.00266578	0	0.00266578	0.00266578	0.995908	0.991832
	Al OH	-0.00590492	0	0.00590492	0.00590492
	Ar COO	0.0116334	0	-0.0116334	0.0116334
	Ar N	-3.90105	6	3.90105	2.09895
	Ar NH	-0.386767	1	0.386767	0.613233
	Ar OH	0.00379498	0	-0.00379498	0.00379498
	COO	0.00624679	0	-0.00624679	0.00624679
	COO2	0.010876	0	-0.010876	0.010876
	CO	-0.00817955	0	0.00817955	0.00817955
	CO no COO	-0.00643577	0	0.00643577	0.00643577
	amine	-4.96567	7	4.96567	2.03433
	N H pyrrole	-0.379006	1	0.379006	0.620994
	alkyl halide	-0.0309164	0	0.0309164	0.0309164
	amide	-0.00426585	0	0.00426585	0.00426585
	benzene	-0.00694634	0	0.00694634	0.00694634
	bicyclic	-0.453245	1	0.453245	0.546755
	ester	-0.00072202	0	0.00072202	0.00072202
	ether	-0.00630107	0	0.00630107	0.00630107
	halogen	-0.0865866	0	0.0865866	0.0865866
	phenol	0.00561933	0	-0.00561933	0.00561933
	phenol no ortho H bond	0.00576745	0	-0.00576745	0.00576745
					0.291292
4	Warfarin	PredForFig	True	Prob	diff	r	r2
	Al COO	-0.00549619	0	0.00549619	0.00549619	0.698622	0.488072
	Al OH	-0.403049	0	0.403049	0.403049
	Ar COO	-0.0234146	0	0.0234146	0.0234146
	Ar N	-0.00467303	0	0.00467303	0.00467303
	Ar NH	0.000330108	0	-0.000330108	0.000330108
	Ar OH	-0.068195	1	0.068195	0.931805
	COO	-0.0514339	0	0.0514339	0.0514339
	COO2	-0.0464469	0	0.0464469	0.0464469
	CO	-0.100584	1	0.100584	0.899416
	CO no COO	-0.0477327	1	0.0477327	0.952267
	amine	-0.283445	0	0.283445	0.283445
	N H pyrrole	0.00751408	0	-0.00751408	0.00751408
	alkyl halide	-0.00162466	0	0.00162466	0.00162466
	amide	-0.00403608	0	0.00403608	0.00403608
	benzene	-1.55587	2	1.55587	0.444127
	bicyclic	-0.236843	1	0.236843	0.763157
	ester	0.00362182	0	-0.00362182	0.00362182
	ether	-0.00160849	0	0.00160849	0.00160849
	halogen	-0.187852	0	0.187852	0.187852
	phenol	-0.0676944	0	0.0676944	0.0676944
	phenol no ortho H bond	-0.0730973	0	0.0730973	0.0730973
					0.245529
5	Furalaxyl	PredForFig	True	Prob	diff	r	r2
	Al COO	0.00155003	0	-0.00155003	0.00155003	0.058782	0.00345533
	Al OH	-0.0934988	0	0.0934988	0.0934988
	Ar COO	-0.000812826	0	0.000812826	0.000812826
	Ar N	-0.0463118	0	0.0463118	0.0463118
	Ar NH	0.000285609	0	-0.000285609	0.000285609
	Ar OH	-1.07558	0	1.07558	1.07558
	COO	-0.000530769	0	0.000530769	0.000530769
	COO2	0.00588195	0	-0.00588195	0.00588195
	CO	-0.0177635	2	0.0177635	1.98224
	CO no COO	-0.015967	2	0.015967	1.98403
	amine	-0.275424	1	0.275424	0.724576
	N H pyrrole	0.0101589	0	-0.0101589	0.0101589
	alkyl halide	-0.00550878	0	0.00550878	0.00550878
	amide	0.000116358	1	-0.000116358	1.00012
	benzene	-2.01954	1	2.01954	1.01954
	bicyclic	-0.987934	0	0.987934	0.987934
	ester	0.00719598	1	-0.00719598	1.0072
	ether	-1.76619	1	1.76619	0.766195
	halogen	-0.00145508	0	0.00145508	0.00145508
	phenol	-1.06671	0	1.06671	1.06671
	phenol no ortho H bond	-1.07147	0	1.07147	1.07147
					0.61198
6	4-Chlorophenylurea	PredForFig	True	Prob	diff	r	r2
	Al COO	0.00100993	0	-0.00100993	0.00100993	0.127767	0.0163245
	Al OH	-0.445254	0	0.445254	0.445254
	Ar COO	0.0005676	0	-0.0005676	0.0005676
	Ar N	-0.00278293	0	0.00278293	0.00278293
	Ar NH	-0.000145863	0	0.000145863	0.000145863
	Ar OH	-0.494855	0	0.494855	0.494855
	COO	-0.00083666	0	0.00083666	0.00083666
	COO2	0.00526531	0	-0.00526531	0.00526531
	CO	-0.032516	1	0.032516	0.967484
	CO no COO	-0.0347282	1	0.0347282	0.965272
	amine	-0.18929	2	0.18929	1.81071
	N H pyrrole	0.00703788	0	-0.00703788	0.00703788
	alkyl halide	-0.00291942	0	0.00291942	0.00291942
	amide	-0.00250832	2	0.00250832	1.99749
	benzene	-0.897074	1	0.897074	0.102926
	bicyclic	-0.148391	0	0.148391	0.148391
	ester	0.00466549	0	-0.00466549	0.00466549
	ether	-0.091878	0	0.091878	0.091878
	halogen	-0.595469	1	0.595469	0.404531
	phenol	-0.490068	0	0.490068	0.490068
	phenol no ortho H bond	-0.491936	0	0.491936	0.491936
					0.401716
7	Glybenclamide	PredForFig	True	Prob	diff	r	r2
	Al COO	-0.00102549	0	0.00102549	0.00102549	0.957203	0.916237
	Al OH	-0.000843485	0	0.000843485	0.000843485
	Ar COO	0.0015331	0	-0.0015331	0.0015331
	Ar N	-0.48833	0	0.48833	0.48833
	Ar NH	-0.00178976	0	0.00178976	0.00178976
	Ar OH	-0.0276728	0	0.0276728	0.0276728
	COO	-0.00179126	0	0.00179126	0.00179126
	COO2	0.00229894	0	-0.00229894	0.00229894
	CO	-1.35937	2	1.35937	0.640634
	CO no COO	-1.35776	2	1.35776	0.642238
	amine	-2.40084	3	2.40084	0.599157
	N H pyrrole	0.00573938	0	-0.00573938	0.00573938
	alkyl halide	0.00132613	0	-0.00132613	0.00132613
	amide	-1.40982	3	1.40982	1.59018
	benzene	-1.43217	2	1.43217	0.567835
	bicyclic	-0.209437	0	0.209437	0.209437
	ester	0.0012107	0	-0.0012107	0.0012107
	ether	-0.588931	1	0.588931	0.411069
	halogen	-0.972494	1	0.972494	0.0275058
	phenol	-0.0259983	0	0.0259983	0.0259983
	phenol no ortho H bond	-0.0290315	0	0.0290315	0.0290315
					0.251269
8	CP-457920	PredForFig	True	Prob	diff	r	r2
	Al COO	-0.0605664	0	0.0605664	0.0605664	0.878457	0.771686
	Al OH	0.000721519	0	-0.000721519	0.000721519
	Ar COO	-0.304659	0	0.304659	0.304659
	Ar N	-1.62476	2	1.62476	0.375238
	Ar NH	-1.00756	1	1.00756	0.0075602
	Ar OH	-0.17745	0	0.17745	0.17745
	COO	-0.383408	0	0.383408	0.383408
	COO2	-0.384224	0	0.384224	0.384224
	CO	-0.655373	1	0.655373	0.344627
	CO no COO	-0.275434	1	0.275434	0.724566
	amine	-2.50404	3	2.50404	0.495959
	N H pyrrole	-0.999495	1	0.999495	0.000504593
	alkyl halide	-0.000267032	0	0.000267032	0.000267032
	amide	-0.213112	1	0.213112	0.786888
	benzene	-1.07473	1	1.07473	0.0747296
	bicyclic	-0.552208	1	0.552208	0.447792
	ester	0.0104717	0	-0.0104717	0.0104717
	ether	-0.00116474	1	0.00116474	0.998835
	halogen	0.0044004	0	-0.0044004	0.0044004
	phenol	-0.175946	0	0.175946	0.175946
	phenol no ortho H bond	-0.179054	0	0.179054	0.179054
					0.282756
9	Fuberidazole	PredForFig	True	Prob	diff	r	r2
	Al COO	0.000507451	0	-0.000507451	0.000507451	0.622427	0.387415
	Al OH	-0.191853	0	0.191853	0.191853
	Ar COO	0.00202186	0	-0.00202186	0.00202186
	Ar N	-0.0863203	2	0.0863203	1.91368
	Ar NH	-0.0913677	1	0.0913677	0.908632
	Ar OH	0.000869972	0	-0.000869972	0.000869972
	COO	0.000327125	0	-0.000327125	0.000327125
	COO2	0.00201301	0	-0.00201301	0.00201301
	CO	-0.00317941	0	0.00317941	0.00317941
	CO no COO	-0.00289925	0	0.00289925	0.00289925
	amine	-0.629648	2	0.629648	1.37035
	N H pyrrole	-0.0848586	1	0.0848586	0.915141
	alkyl halide	-0.00273086	0	0.00273086	0.00273086
	amide	-0.000753457	0	0.000753457	0.000753457
	benzene	-0.903224	1	0.903224	0.0967765
	bicyclic	-0.451355	1	0.451355	0.548645
	ester	0.00316495	0	-0.00316495	0.00316495
	ether	-0.00147835	0	0.00147835	0.00147835
	halogen	0.000289562	0	-0.000289562	0.000289562
	phenol	0.00288086	0	-0.00288086	0.00288086
	phenol no ortho H bond	-0.000475206	0	0.000475206	0.000475206
					0.284222
10	Thiabendazole	PredForFig	True	Prob	diff	r	r2
	Al COO	-0.000831832	0	0.000831832	0.000831832	0.893653	0.798616
	Al OH	0.00119519	0	-0.00119519	0.00119519
	Ar COO	0.00164789	0	-0.00164789	0.00164789
	Ar N	-1.04675	3	1.04675	1.95325
	Ar NH	-0.263553	1	0.263553	0.736447
	Ar OH	0.000843248	0	-0.000843248	0.000843248
	COO	0.000704974	0	-0.000704974	0.000704974
	COO2	0.000259406	0	-0.000259406	0.000259406
	CO	-0.00255888	0	0.00255888	0.00255888
	CO no COO	-0.00147839	0	0.00147839	0.00147839
	amine	-1.66757	3	1.66757	1.33243
	N H pyrrole	-0.258174	1	0.258174	0.741826
	alkyl halide	-0.00178822	0	0.00178822	0.00178822
	amide	-0.000751119	0	0.000751119	0.000751119
	benzene	-0.803031	1	0.803031	0.196969
	bicyclic	-1.23602	1	1.23602	0.236015
	ester	0.00348145	0	-0.00348145	0.00348145
	ether	0.00102488	0	-0.00102488	0.00102488
	halogen	-0.0953041	0	0.0953041	0.0953041
	phenol	0.00525276	0	-0.00525276	0.00525276
	phenol no ortho H bond	-0.0014183	0	0.0014183	0.0014183
					0.253118
11	CI-1044	PredForFig	True	Prob	diff	r	r2
	Al COO	-0.011683	0	0.011683	0.011683	0.958268	0.918277
	Al OH	-0.000638696	0	0.000638696	0.000638696
	Ar COO	0.00350272	0	-0.00350272	0.00350272
	Ar N	-1.2029	1	1.2029	0.202902
	Ar NH	-0.00281959	0	0.00281959	0.00281959
	Ar OH	0.000728641	0	-0.000728641	0.000728641
	COO	-0.0146908	0	0.0146908	0.0146908
	COO2	-0.00539409	0	0.00539409	0.00539409
	CO	-2.10583	2	2.10583	0.105828
	CO no COO	-2.10672	2	2.10672	0.106716
	amine	-4.12825	5	4.12825	0.871751
	N H pyrrole	0.00313698	0	-0.00313698	0.00313698
	alkyl halide	-0.011985	0	0.011985	0.011985
	amide	-1.81054	2	1.81054	0.18946
	benzene	-0.537471	2	0.537471	1.46253
	bicyclic	-0.166332	0	0.166332	0.166332
	ester	-0.00240841	0	0.00240841	0.00240841
	ether	-0.0149656	0	0.0149656	0.0149656
	halogen	-0.356479	0	0.356479	0.356479
	phenol	0.000889984	0	-0.000889984	0.000889984
	phenol no ortho H bond	-0.00181007	0	0.00181007	0.00181007
					0.168412
12	2,4-Dihydroxybenzophenone	PredForFig	True	Prob	diff	r	r2
	Al COO	-0.000592575	0	0.000592575	0.000592575	0.300851	0.0905115
	Al OH	-0.373248	0	0.373248	0.373248
	Ar COO	0.00178426	0	-0.00178426	0.00178426
	Ar N	-0.00443929	0	0.00443929	0.00443929
	Ar NH	0.000157174	0	-0.000157174	0.000157174
	Ar OH	0.000242183	2	-0.000242183	2.00024
	COO	-0.000390548	0	0.000390548	0.000390548
	COO2	0.00328197	0	-0.00328197	0.00328197
	CO	-0.00471093	1	0.00471093	0.995289
	CO no COO	-0.00397763	1	0.00397763	0.996022
	amine	-0.0892939	0	0.0892939	0.0892939
	N H pyrrole	0.00543789	0	-0.00543789	0.00543789
	alkyl halide	-0.000841014	0	0.000841014	0.000841014
	amide	-0.000633204	0	0.000633204	0.000633204
	benzene	-1.2306	2	1.2306	0.769402
	bicyclic	-0.104351	0	0.104351	0.104351
	ester	0.00200027	0	-0.00200027	0.00200027
	ether	-0.296223	0	0.296223	0.296223
	halogen	-0.22768	0	0.22768	0.22768
	phenol	0.000919059	2	-0.000919059	2.00092
	phenol no ortho H bond	-0.00234585	2	0.00234585	1.99765
					0.469995
13	Leflunomide	PredForFig	True	Prob	diff	r	r2
	Al COO	0.00292126	0	-0.00292126	0.00292126	0.894335	0.799835
	Al OH	-0.00302999	0	0.00302999	0.00302999
	Ar COO	0.00294239	0	-0.00294239	0.00294239
	Ar N	-1.54425	1	1.54425	0.544246
	Ar NH	-0.549475	0	0.549475	0.549475
	Ar OH	0.00731032	0	-0.00731032	0.00731032
	COO	0.00113374	0	-0.00113374	0.00113374
	COO2	-0.000961391	0	0.000961391	0.000961391
	CO	-0.0124849	1	0.0124849	0.987515
	CO no COO	-0.00830648	1	0.00830648	0.991694
	amine	-1.65336	2	1.65336	0.346639
	N H pyrrole	-0.540309	0	0.540309	0.540309
	alkyl halide	-3.00086	3	3.00086	0.00086228
	amide	-0.007646	1	0.007646	0.992354
	benzene	-1.00195	1	1.00195	0.00194774
	bicyclic	-0.318718	0	0.318718	0.318718
	ester	0.00621464	0	-0.00621464	0.00621464
	ether	-0.0104789	0	0.0104789	0.0104789
	halogen	-3.05776	3	3.05776	0.0577595
	phenol	0.00394666	0	-0.00394666	0.00394666
	phenol no ortho H bond	9.43077e-05	0	-9.43077e-05	9.43077e-05
					0.255741
14	Bromacil	PredForFig	True	Prob	diff	r	r2
	Al COO	-0.992388	0	0.992388	0.992388	0.603196	0.363845
	Al OH	-0.00114541	0	0.00114541	0.00114541
	Ar COO	0.0120291	0	-0.0120291	0.0120291
	Ar N	-1.22583	2	1.22583	0.774169
	Ar NH	0.000140416	1	-0.000140416	1.00014
	Ar OH	0.00108011	0	-0.00108011	0.00108011
	COO	-0.984713	0	0.984713	0.984713
	COO2	-0.979793	0	0.979793	0.979793
	CO	-0.975336	0	0.975336	0.975336
	CO no COO	0.00536529	0	-0.00536529	0.00536529
	amine	-2.54468	2	2.54468	0.544683
	N H pyrrole	0.00755828	1	-0.00755828	1.00756
	alkyl halide	-0.00393362	0	0.00393362	0.00393362
	amide	-0.00521783	0	0.00521783	0.00521783
	benzene	-0.0117547	0	0.0117547	0.0117547
	bicyclic	-0.00195545	0	0.00195545	0.00195545
	ester	0.00462827	0	-0.00462827	0.00462827
	ether	-0.000129368	0	0.000129368	0.000129368
	halogen	-0.491607	1	0.491607	0.508393
	phenol	0.00081739	0	-0.00081739	0.00081739
	phenol no ortho H bond	-0.000744247	0	0.000744247	0.000744247
					0.372189
15	Terbacil	PredForFig	True	Prob	diff	r	r2
	Al COO	-0.000342129	0	0.000342129	0.000342129	0.237178	0.0562536
	Al OH	-0.170841	0	0.170841	0.170841
	Ar COO	-0.000376963	0	0.000376963	0.000376963
	Ar N	-0.00984486	2	0.00984486	1.99016
	Ar NH	-3.6857e-05	1	3.6857e-05	0.999963
	Ar OH	0.000776538	0	-0.000776538	0.000776538
	COO	0.000945018	0	-0.000945018	0.000945018
	COO2	0.00209587	0	-0.00209587	0.00209587
	CO	-0.00387105	0	0.00387105	0.00387105
	CO no COO	-0.00239137	0	0.00239137	0.00239137
	amine	-0.396447	2	0.396447	1.60355
	N H pyrrole	0.00535309	1	-0.00535309	1.00535
	alkyl halide	-0.0022297	0	0.0022297	0.0022297
	amide	-0.00238436	0	0.00238436	0.00238436
	benzene	-0.616287	0	0.616287	0.616287
	bicyclic	-0.229551	0	0.229551	0.229551
	ester	0.00398961	0	-0.00398961	0.00398961
	ether	-0.476225	0	0.476225	0.476225
	halogen	-0.987293	1	0.987293	0.012707
	phenol	0.00277804	0	-0.00277804	0.00277804
	phenol no ortho H bond	-0.00127414	0	0.00127414	0.00127414
					0.339433
16	Carbamazepine	PredForFig	True	Prob	diff	r	r2
	Al COO	-0.000709491	0	0.000709491	0.000709491	0.691729	0.478489
	Al OH	-0.000759525	0	0.000759525	0.000759525
	Ar COO	0.00189225	0	-0.00189225	0.00189225
	Ar N	-0.267537	0	0.267537	0.267537
	Ar NH	-0.0020381	0	0.0020381	0.0020381
	Ar OH	0.000898412	0	-0.000898412	0.000898412
	COO	-0.000492021	0	0.000492021	0.000492021
	COO2	0.001874	0	-0.001874	0.001874
	CO	-0.202413	1	0.202413	0.797587
	CO no COO	-0.202756	1	0.202756	0.797244
	amine	-1.09308	2	1.09308	0.906919
	N H pyrrole	0.0043337	0	-0.0043337	0.0043337
	alkyl halide	-0.00160152	0	0.00160152	0.00160152
	amide	-0.0713177	2	0.0713177	1.92868
	benzene	-1.22898	2	1.22898	0.771022
	bicyclic	-0.106967	2	0.106967	1.89303
	ester	0.00282702	0	-0.00282702	0.00282702
	ether	-0.00098286	0	0.00098286	0.00098286
	halogen	-0.00233122	0	0.00233122	0.00233122
	phenol	0.00336596	0	-0.00336596	0.00336596
	phenol no ortho H bond	-0.00237852	0	0.00237852	0.00237852
					0.351834

## Sheet: Orbitrap errors
	Diuron	N-Phenyldiethanolamine	Azathioprine	Warfarin	Furalaxyl	4-Chlorophenylurea	Glybenclamide	CP-457920	Fuberidazole	Thiabendazole	CI-1044	2,4-Dihydroxybenzophenone	Leflunomide	Bromacil	Terbacil	Carbamazepine	sum
Al COO	5.13106e-06	0.000869888	0.00266578	0.00549619	0.00155003	0.00100993	0.00102549	0.0605664	0.000507451	0.000831832	0.011683	0.000592575	0.00292126	0.992388	0.000342129	0.000709491	0.0676978
Ar COO	0.000171491	0.00145348	0.0116334	0.0234146	0.000812826	0.0005676	0.0015331	0.304659	0.00202186	0.00164789	0.00350272	0.00178426	0.00294239	0.00114541	0.170841	0.000759525	0.0330557
Ar N	0.00378525	0.00334902	2.09895	0.00467303	0.0463118	0.00278293	0.48833	0.375238	1.91368	1.95325	0.202902	0.00443929	0.544246	0.0120291	0.000376963	0.00189225	0.478515
Ar NH	0.000410534	0.000534549	0.613233	0.000330108	0.000285609	0.000145863	0.00178976	0.0075602	0.908632	0.736447	0.00281959	0.000157174	0.549475	0.774169	1.99016	0.267537	0.365855
Ar OH	0.00199299	0.574163	0.00379498	0.931805	1.07558	0.494855	0.0276728	0.17745	0.000869972	0.000843248	0.000728641	2.00024	0.00731032	1.00014	0.999963	0.0020381	0.456215
COO	0.00165474	0.000384942	0.00624679	0.0514339	0.000530769	0.00083666	0.00179126	0.383408	0.000327125	0.000704974	0.0146908	0.000390548	0.00113374	0.00108011	0.000776538	0.000898412	0.0291431
COO2	0.00416672	0.00334699	0.010876	0.0464469	0.00588195	0.00526531	0.00229894	0.384224	0.00201301	0.000259406	0.00539409	0.00328197	0.000961391	0.984713	0.000945018	0.000492021	0.0912854
CO	0.795557	0.00222269	0.00817955	0.899416	1.98224	0.967484	0.640634	0.344627	0.00317941	0.00255888	0.105828	0.995289	0.987515	0.979793	0.00209587	0.001874	0.544906
CO no COO	0.79509	0.00348831	0.00643577	0.952267	1.98403	0.965272	0.642238	0.724566	0.00289925	0.00147839	0.106716	0.996022	0.991694	0.975336	0.00387105	0.797587	0.621812
amine	0.325121	0.7666	2.03433	0.283445	0.724576	1.81071	0.599157	0.495959	1.37035	1.33243	0.871751	0.0892939	0.346639	0.00536529	0.00239137	0.797244	0.74096
N H pyrrole	0.00583997	0.00529697	0.620994	0.00751408	0.0101589	0.00703788	0.00573938	0.000504593	0.915141	0.741826	0.00313698	0.00543789	0.540309	0.544683	1.60355	0.906919	0.370256
alkyl halide	0.0513844	0.000524651	0.0309164	0.00162466	0.00550878	0.00291942	0.00132613	0.000267032	0.00273086	0.00178822	0.011985	0.000841014	0.00086228	1.00756	1.00535	0.0043337	0.13312
amide	1.80761	0.000722948	0.00426585	0.00403608	1.00012	1.99749	1.59018	0.786888	0.000753457	0.000751119	0.18946	0.000633204	0.992354	0.00393362	0.0022297	0.00160152	0.523939
benzene	0.0980253	0.0981618	0.00694634	0.444127	1.01954	0.102926	0.567835	0.0747296	0.0967765	0.196969	1.46253	0.769402	0.00194774	0.00521783	0.00238436	1.92868	0.429763
bicyclic	0.0961078	0.00742725	0.546755	0.763157	0.987934	0.148391	0.209437	0.447792	0.548645	0.236015	0.166332	0.104351	0.318718	0.0117547	0.616287	0.771022	0.373758
ester	0.00220351	0.00339668	0.00072202	0.00362182	1.0072	0.00466549	0.0012107	0.0104717	0.00316495	0.00348145	0.00240841	0.00200027	0.00621464	0.00195545	0.229551	1.89303	0.198456
ether	0.00715997	0.000603621	0.00630107	0.00160849	0.766195	0.091878	0.411069	0.998835	0.00147835	0.00102488	0.0149656	0.296223	0.0104789	0.00462827	0.00398961	0.00282702	0.163704
halogen	0.0649695	5.69529e-05	0.0865866	0.187852	0.00145508	0.404531	0.0275058	0.0044004	0.000289562	0.0953041	0.356479	0.22768	0.0577595	0.000129368	0.476225	0.00098286	0.124513
phenol	0.00254958	0.568075	0.00561933	0.0676944	1.06671	0.490068	0.0259983	0.175946	0.00288086	0.00525276	0.000889984	2.00092	0.00394666	0.508393	0.012707	0.00233122	0.308749
phenol no ortho H bond	0.00260025	0.573875	0.00576745	0.0730973	1.07147	0.491936	0.0290315	0.179054	0.000475206	0.0014183	0.00181007	1.99765	9.43077e-05	0.00081739	0.00277804	0.00336596	0.277203

## Sheet: Orbitrap stats
	QTOF	QTOF
	R2	MAE
Diuron	0.597281	0.209078
N-Phenyldiethanolamine	0.226224	0.217443
Azathioprine	0.994757	0.249225
Warfarin	0.460595	0.237558
Furalaxyl	0.00048791	0.598347
4-Chlorophenylurea	0.0420388	0.386588
Glybenclamide	0.915637	0.238618
CP-457920	0.750387	0.297901
Fuberidazole	0.407972	0.272308
Thiabendazole	0.700639	0.264886
CI-1044	0.880457	0.230779
2,4-Dihydroxybenzophenone	0.127748	0.452076
Leflunomide	0.827712	0.224932
Bromacil	0.197168	0.420365
Terbacil	0.0344286	0.370515
Carbamazepine	0.427674	0.358922
Average	0.47445	0.314346
